# Supplementary material for: Effects of Herbal Tea Residue on Growth Performance, Meat Quality, Muscle Metabolome, and Rumen Microbiota Characteristics in Finishing Steers
Source: Front Microbiol. 2022 Jan 18;12:821293. doi: 10.3389/fmicb.2021.821293 (PMC8804378; doi:10.3389/fmicb.2021.821293)
Supplement: Supplementary file 6 [file Table_3.XLSX]

## Sheet: A (pos)
Metabolites of each muscle sample in positive ion mode
ID	Name_des	Formula	Molecular Weight	CN1	CN2	CN3	CN4	CN5	CN6	CN7	CN8	CN9	CN10	CN11	CN12	CN13	CN14	CN15	RE1	RE2	RE3	RE4	RE5	RE6	RE7	RE8	RE9	RE10	RE11	RE12	RE13	RE14	RE15
Com_33_pos	Hexadecanamide	C16 H33 N O	255.256	3.21365e+09	2.5172e+09	9.8296e+08	1.50485e+09	1.30287e+09	1.11376e+09	2.48916e+09	2.28155e+10	1.81877e+09	1.15309e+09	3.38861e+09	6.40533e+09	1.76132e+09	1.76039e+09	2.21955e+09	6.77965e+08	2.68084e+09	5.5894e+09	2.05496e+09	6.45702e+09	9.76364e+08	1.12938e+09	1.11564e+09	2.43147e+09	2.87377e+09	9.61873e+08	7.70499e+08	9.77639e+08	1.15825e+09	7.80164e+08
Com_6973_pos	Coniferaldehyde	C10 H10 O3	178.063	1.70319e+06	1.14936e+06	1.68465e+06	999698	834764	1.35737e+06	1.35782e+06	1.03487e+06	1.11632e+06	1.16414e+06	1.13351e+06	3.03609e+06	1.08345e+06	1.50031e+06	756968	2.3435e+06	944981	1.0783e+06	1.04667e+06	949378	1.20886e+06	1.40031e+06	4.80932e+06	955542	948058	1.20705e+06	682603	1.12587e+06	1.04127e+06	1.13639e+06
Com_3205_pos	Methyl indole-3-acetate	C11 H11 N O2	189.079	3.21646e+06	2.9761e+06	3.3024e+06	2.89524e+06	2.56022e+06	2.83347e+06	2.61156e+06	1.01051e+06	2.30003e+07	1.99299e+07	2.87362e+06	1.39247e+06	1.7294e+06	1.36031e+06	1.82602e+06	1.91989e+06	1.801e+06	1.70342e+06	3.17045e+06	4.85355e+06	2.22019e+06	3.18964e+06	2.32263e+06	1.41159e+06	1.35861e+06	1.64083e+06	2.0297e+06	2.33759e+06	2.12918e+06	3.01539e+06
Com_2152_pos	Υ-L-Glutamyl-L-glutamic acid	C10 H16 N2 O7	276.095	2.42707e+07	2.22025e+07	1.15827e+07	8.22692e+06	8.20823e+06	9.19542e+06	9.20199e+06	7.55693e+06	4.22432e+07	5.11329e+07	7.62115e+06	8.35773e+06	8.93516e+06	8.29134e+06	1.03765e+07	7.89186e+06	7.9621e+06	8.42404e+06	8.21112e+06	7.64032e+06	9.26446e+06	8.67262e+06	8.06412e+06	7.76041e+06	7.27635e+06	9.76149e+06	9.569e+06	8.72291e+06	8.24369e+06	8.15443e+06
Com_14813_pos	(3beta,9xi)-3-(beta-D-Glucopyranosyloxy)-14-hydroxycard-20(22)-enolide	C29 H44 O9	536.296	187050	212710	284423	220647	257503	218040	247088	194576	209367	234433	224647	244773	245730	234193	293549	231128	221132	228703	262462	248980	239152	265872	221753	238105	207509	265712	274888	248056	298314	292257
Com_9916_pos	methyl 6-[(4-chlorophenyl)thio]-5-nitronicotinate	C13 H9 Cl N2 O4 S	323.995	261232	298474	545073	389670	405881	492199	468971	392003	417630	533173	545309	492214	534238	564571	690557	625024	490632	721733	520277	463891	580470	557248	568530	608266	640985	660752	812397	584245	633184	681941
Com_9626_pos	5-[(8Z,11Z)-pentadeca-8,11-dien-1-yl]benzene-1,3-diol	C21 H32 O2	316.236	315684	342238	447751	566478	345568	574718	466194	331038	434630	488630	364586	392970	365894	670291	384584	298364	1.805e+06	2.43151e+06	692797	380501	1.29489e+06	1.02542e+06	482771	409415	483246	394809	556861	573226	322051	791002
Com_698_pos	Cyromazine	C6 H10 N6	166.097	1.5376e+08	1.78796e+08	3.22125e+08	1.73829e+08	2.66006e+08	2.33232e+08	2.56166e+08	1.94485e+08	1.92695e+08	1.78287e+08	1.11043e+08	2.54239e+08	2.74476e+08	3.3597e+08	3.28411e+08	2.0828e+07	1.83425e+08	2.23938e+08	2.37141e+08	2.0549e+08	2.70325e+08	2.60062e+08	2.18667e+08	2.19399e+08	1.3825e+08	3.17771e+08	2.68336e+08	1.72032e+08	2.4817e+08	2.23688e+08
Com_5485_pos	5-[(10Z)-14-(3,5-dihydroxyphenyl)tetradec-10-en-1-yl]benzene-1,3-diol	C26 H36 O4	412.259	5.26265e+06	3.61267e+06	1.17138e+07	548623	2.50526e+06	835901	1.31814e+06	828481	2.38201e+06	2.6948e+06	724858	604878	893776	807792	1.24191e+06	1.19687e+06	1.33042e+06	2.74181e+06	907908	819886	1.0452e+06	1.10968e+06	1.00951e+06	1.49281e+06	1.62758e+06	638934	885205	1.07217e+06	704356	735148
Com_1715_pos	4-methoxy-6-[2-(4-methoxyphenyl)ethyl]-2H-pyran-2-one	C15 H16 O4	282.087	872552	890620	1.42949e+06	980479	2.376e+06	3.52146e+07	7.1705e+06	1.69835e+07	968082	1.38073e+06	1.0054e+07	5.1495e+07	7.61401e+06	1.14319e+06	1.28047e+06	1.75526e+07	1.20659e+07	2.20117e+07	955692	1.02768e+06	377954	1.1005e+06	5.86404e+06	1.01517e+06	5.53476e+06	2.65103e+07	8.15755e+07	2.5949e+07	4.76523e+07	2.22948e+07
Com_5858_pos	α-Estradiol	C18 H24 O2	272.173	573089	853784	3.26125e+06	1.67526e+06	7.84334e+06	2.1368e+06	1.89981e+06	1.9508e+06	1.05663e+06	1.00453e+06	2.22674e+06	7.90686e+06	6.85267e+06	1.3648e+06	5.78612e+06	3.16661e+06	3.04926e+06	3.03094e+06	1.27725e+06	3.86335e+06	2.40961e+06	3.0486e+06	3.67268e+06	5.95331e+06	1.5888e+06	2.60164e+06	6.42764e+06	2.09785e+06	4.20162e+06	4.98121e+06
Com_6175_pos	1,3-Diphenylacetone	C15 H14 O	210.104	2.41358e+06	2.56456e+06	5.07425e+06	3.88919e+06	4.57276e+06	4.70783e+06	5.03641e+06	3.80976e+06	3.80942e+06	3.19305e+06	3.25046e+06	4.4428e+06	4.85346e+06	6.49099e+06	8.40712e+06	4.56895e+06	3.45333e+06	4.35704e+06	4.57978e+06	3.55628e+06	4.86783e+06	4.67982e+06	4.32263e+06	3.94674e+06	2.06459e+06	6.59861e+06	5.9648e+06	3.05277e+06	4.4346e+06	4.41733e+06
Com_8305_pos	7-Ketocholesterol	C27 H44 O2	400.334	368287	223837	540884	701384	607691	647914	660746	1.1681e+06	357995	277336	1.13964e+06	1.13138e+06	1.2069e+06	1.38124e+06	1.5464e+06	266496	972830	3.45492e+06	1.04303e+06	535496	1.45724e+06	1.67734e+06	220815	260288	255985	277280	386546	388999	313964	823662
Com_3497_pos	1,3-Dimethyluracil	C6 H8 N2 O2	140.059	1.50518e+07	1.7693e+07	2.03793e+07	1.49041e+07	1.50493e+07	1.62107e+07	1.10959e+07	1.79311e+07	9.94148e+06	1.05461e+07	1.49922e+07	1.54575e+07	1.53621e+07	1.45465e+07	1.8209e+07	8.00547e+06	1.93266e+07	1.92412e+07	1.19717e+07	1.55561e+07	1.90524e+07	1.88481e+07	1.10382e+07	1.24996e+07	8.02256e+06	1.69298e+07	1.45343e+07	1.45073e+07	1.45285e+07	1.25594e+07
Com_120_pos	N-Tetradecanamide	C14 H29 N O	227.225	1.8417e+09	2.77083e+09	2.14955e+09	1.93273e+09	2.63573e+09	2.22847e+09	3.35158e+09	4.00061e+09	3.28686e+09	2.38608e+09	3.75668e+09	2.72978e+09	1.97169e+09	1.8348e+09	2.62108e+09	1.48452e+09	2.21389e+09	2.04598e+09	2.48173e+09	2.91739e+09	1.53428e+09	2.26465e+09	1.71153e+09	2.51718e+09	3.70884e+09	1.90739e+09	2.12174e+09	2.44665e+09	2.08394e+09	1.28281e+09
Com_6_pos	L-Isoleucine	C6 H13 N O2	131.095	5.89434e+10	3.47524e+10	2.12551e+10	1.52041e+10	2.1238e+10	1.16534e+10	1.66506e+10	2.60306e+10	5.21074e+10	5.09637e+10	2.6398e+10	2.91211e+10	1.7006e+10	2.08451e+10	2.10946e+10	3.94082e+10	4.57327e+10	41927213906	2.30649e+10	2.08404e+10	1.73711e+10	1.78952e+10	3.35317e+10	2.83826e+10	3.38833e+10	1.9705e+10	2.27436e+10	2.09091e+10	2.02288e+10	1.76117e+10
Com_2322_pos	Methyl palmitate	C17 H34 O2	270.256	7.64956e+06	6.7378e+06	1.0228e+07	8.9706e+06	4.39578e+07	6.70547e+06	8.88004e+06	8.08265e+06	1.01399e+07	9.97101e+06	6.61967e+06	9.10414e+06	1.68221e+07	6.46765e+06	8.27349e+06	7.03148e+06	7.15718e+06	8.39362e+06	9.03454e+06	5.45335e+06	5.15558e+06	6.49448e+06	5.61764e+06	5.29867e+06	6.15562e+06	7.70993e+06	5.03427e+06	5.15129e+06	7.66644e+06	6.45335e+06
Com_1216_pos	o-Cresol	C7 H8 O	108.058	2.25665e+07	2.67627e+07	2.41373e+07	4.92114e+07	4.1881e+07	8.47243e+07	7.42936e+07	9.62755e+06	1.89855e+07	1.92139e+07	4.49413e+07	1.07318e+07	3.17676e+07	2.38334e+07	3.75531e+07	7.90217e+06	8.31341e+07	1.31058e+08	4.70656e+07	6.72096e+07	6.23021e+07	8.0629e+07	7.87728e+06	1.57788e+07	1.15318e+07	4.38845e+07	4.93513e+07	4.77304e+07	4.92944e+07	4.77487e+07
Com_10550_pos	3-Methoxytyramine	C9 H13 N O2	167.094	644050	836359	577714	809450	786830	680973	489679	765324	770133	898818	505984	719513	779357	697805	947238	606820	692331	1.44648e+06	1.17619e+06	1.97865e+06	936877	756665	644981	945126	705888	846693	679050	986244	810503	859449
Com_9285_pos	PC (16:1e/3:0)	C27 H54 N O7 P	535.364	2.02024e+06	1.38529e+06	835584	640860	590678	896068	1.64068e+06	866181	805807	662238	1.02251e+06	743019	682963	877926	781759	683455	763518	974203	2.65738e+06	1.91022e+06	974997	1.08793e+06	668782	715171	1.13218e+06	840403	745129	769364	704245	702549
Com_7564_pos	1-(3-ethyl-2,4-dihydroxy-6-methoxyphenyl)butan-1-one	C13 H18 O4	238.12	3.47102e+06	1.86099e+06	1.29681e+06	784537	1.58946e+06	1.32996e+06	1.85865e+06	905483	1.04958e+06	1.11578e+06	1.08213e+06	953844	1.10945e+06	736589	1.68058e+06	959938	1.07583e+06	1.10971e+06	837026	973675	927346	1.18763e+06	777068	789306	819244	1.11845e+06	1.05372e+06	826382	804653	816488
Com_1132_pos	Ornithine	C5 H12 N2 O2	132.09	4.41147e+07	5.06722e+07	4.15633e+07	5.11982e+07	5.54242e+07	6.11605e+07	8.05132e+07	4.02127e+07	4.55311e+07	5.7385e+07	5.73359e+07	4.28726e+07	2.76061e+07	3.55085e+07	6.54964e+07	3.01616e+07	2.01297e+07	4.65401e+07	7.77465e+07	1.48109e+08	4.41557e+07	5.11216e+07	3.35537e+07	5.53202e+07	1.69177e+07	4.40461e+07	4.71513e+07	4.81862e+07	8.05859e+07	7.79769e+07
Com_222_pos	Nicotinamide adenine dinucleotide (NAD+)	C21 H27 N7 O14 P2	663.109	5.37609e+07	1.65875e+08	1.11419e+09	1.96661e+09	1.90543e+09	7.77321e+08	2.21339e+09	1.52716e+09	1.57463e+08	1.2669e+07	3.75688e+08	2.14903e+09	5.01926e+08	7.10252e+08	5.05929e+08	4.41678e+08	1.18463e+09	2.02108e+09	1.65809e+09	9.81101e+08	1.44898e+09	4.06695e+08	7.39299e+08	8.07927e+08	1.01832e+09	3.15938e+08	3.55127e+08	2.61432e+08	3.83879e+08	3.35717e+08
Com_11664_pos	Gamma-Glu-Leu	C11 H20 N2 O5	260.137	743564	1.42768e+06	363581	243573	238640	246534	257212	435514	1.35858e+06	1.61679e+06	273203	286358	257024	242761	307016	235243	216175	315281	267664	289358	273117	328525	452447	241935	215853	595981	356593	412056	537928	555535
Com_1135_pos	8-Hydroxyquinoline	C9 H7 N O	145.053	7.27389e+07	7.57356e+07	1.06302e+08	2.12155e+07	2.11768e+07	1.4138e+07	1.32728e+07	2.88709e+07	6.21572e+06	5.68081e+06	1.78551e+07	2.92599e+07	3.60637e+07	3.87145e+07	3.92792e+07	3.16416e+07	1.35086e+08	1.29131e+08	3.60085e+07	3.71345e+07	7.05821e+06	8.05289e+06	2.75993e+07	1.55431e+07	1.63711e+07	1.87348e+07	1.8632e+07	1.90716e+07	1.59627e+07	1.85995e+07
Com_13278_pos	(2R)-5-hydroxy-7-methoxy-2-phenyl-3,4-dihydro-2H-1-benzopyran-4-one	C16 H14 O4	270.089	400082	417992	486792	358648	505888	389241	432929	351239	499791	581439	446110	422931	442254	397724	481409	357770	422019	1.30784e+06	384207	582460	424748	416078	399839	364138	359474	463912	420295	436283	415102	409782
Com_167_pos	Prolylleucine	C11 H20 N2 O3	228.147	1.0428e+09	9.33419e+08	1.40246e+09	7.3328e+08	1.06101e+09	1.83125e+09	1.46601e+09	1.88379e+09	1.70407e+09	1.95237e+09	7.93765e+08	2.13941e+09	1.26246e+09	1.21335e+09	9.28952e+08	1.20688e+09	2.7451e+09	2.8264e+09	1.16944e+09	9.86383e+08	1.82542e+09	1.67782e+09	1.40511e+09	6.93515e+08	7.52284e+08	2.04436e+09	2.71224e+09	2.55781e+09	2.09362e+09	2.52177e+09
Com_1888_pos	Trans-Citridic Acid	C6 H6 O6	174.017	2.1217e+07	3.52164e+07	9.53947e+06	1.14279e+07	8.29225e+06	4.44092e+07	2.93888e+07	4.05055e+06	2.23174e+07	2.51385e+07	2.30028e+07	4.69948e+06	2.81168e+07	2.14351e+07	6.05205e+07	3.02187e+07	5.74027e+06	1.39801e+07	2.09682e+07	1.97926e+07	1.15055e+07	9.45177e+06	3.61294e+07	2.25459e+07	1.7977e+07	7.24606e+07	3.03529e+07	4.47109e+07	1.51583e+07	2.23284e+07
Com_640_pos	3-Methylhistidine	C7 H11 N3 O2	169.085	7.01348e+07	1.24279e+08	2.48484e+08	1.63692e+08	1.68036e+08	1.78533e+08	2.27238e+08	1.87686e+08	1.12545e+08	1.19295e+08	1.48539e+08	1.81376e+08	2.78777e+08	2.22185e+08	2.2385e+08	3.14476e+08	2.22248e+08	2.45634e+08	2.33732e+08	1.52436e+08	2.17366e+08	2.40802e+08	3.37853e+08	1.85547e+08	2.00844e+08	3.17763e+08	2.78293e+08	2.37014e+08	2.4419e+08	2.8738e+08
Com_1615_pos	Indirubin	C16 H10 N2 O2	262.074	1.4066e+07	3.20017e+07	5.63879e+07	3.59294e+07	4.24765e+07	5.20917e+07	3.93284e+07	3.72767e+06	7.55783e+07	8.01153e+07	1.0145e+07	3.63168e+06	3.34548e+07	4.41245e+07	2.12796e+07	1.20996e+06	2.38938e+07	1.77011e+07	1.95429e+07	5.01825e+07	2.53785e+07	4.24162e+07	1.27664e+06	1.92038e+07	4.1506e+07	3.06878e+06	4.89362e+06	4.26059e+06	1.11125e+07	3.65434e+06
Com_826_pos	ACar 20:3	C27 H48 N O4	449.35	2.37889e+07	1.38022e+07	1.6802e+07	2.37065e+07	2.75825e+07	5.17923e+07	6.47463e+07	6.02965e+07	6.56176e+06	5.08285e+06	9.94633e+07	4.4109e+07	7.63493e+07	9.97396e+07	1.0113e+08	1.73587e+08	1.14567e+08	1.08301e+08	5.58798e+07	1.05252e+08	2.81429e+07	5.78944e+07	2.17112e+08	1.2587e+08	8.77363e+07	5.40523e+07	5.08811e+07	6.13339e+07	6.29232e+07	3.76315e+07
Com_1348_pos	Pyridine	C5 H5 N	79.0422	7.28026e+07	6.03227e+07	7.91751e+07	7.18201e+07	6.6779e+07	1.11782e+08	7.91872e+07	5.80707e+07	6.85763e+07	6.89408e+07	7.8318e+07	5.94715e+07	1.05547e+08	1.06464e+08	9.58111e+07	6.88301e+07	7.87733e+07	7.48623e+07	6.98358e+07	6.16255e+07	8.48489e+07	8.49616e+07	8.05909e+07	6.20573e+07	6.05541e+07	7.3498e+07	1.19639e+08	1.00633e+08	1.10557e+08	6.84256e+07
Com_298_pos	tert-Butyl N-[1-(aminocarbonyl)-3-methylbutyl]carbamate	C11 H22 N2 O3	230.163	1.03766e+09	6.42493e+08	1.45508e+08	4.61077e+07	6.07944e+07	4.35684e+07	3.79002e+07	2.80516e+07	1.03434e+09	1.16202e+09	1.10517e+08	4.1504e+07	1.82782e+08	1.61658e+08	2.2042e+08	3.05183e+07	1.534e+08	4.92039e+07	4.01247e+07	5.22459e+07	1.43733e+08	1.8143e+08	3.04752e+07	7.68253e+07	7.58631e+07	3.07773e+08	1.48474e+08	3.05764e+08	9.02355e+07	1.1913e+08
Com_3516_pos	Oleanolic acid	C30 H48 O3	438.357	1.02932e+07	5.63327e+06	7.62793e+06	4.95331e+06	2.37729e+06	1.64475e+06	5.04609e+06	1.87785e+07	1.4629e+06	792739	7.54602e+06	1.10674e+07	1.50621e+07	1.68066e+07	1.81842e+07	4.64107e+06	3.12553e+06	6.50189e+06	6.67003e+06	4.2651e+06	1.03835e+06	1.72132e+06	5.23005e+06	1.23726e+07	1.19479e+07	4.37297e+06	1.91685e+06	4.8136e+06	1.46717e+06	1.41259e+06
Com_301_pos	Nobiletin	C21 H22 O8	402.131	1.48806e+07	8.44509e+06	6.82392e+06	1.47476e+06	1.57096e+06	6.06219e+06	9.00876e+06	1.96308e+06	1.41664e+06	1.82951e+06	1.80605e+06	7.32967e+06	1.78339e+06	1.83939e+06	2.38179e+06	4.14811e+06	3.11698e+07	4.57379e+06	6.45399e+06	2.07196e+06	4.23852e+06	8.32595e+06	2.30918e+06	6.6027e+07	1.1438e+09	2.70833e+06	2.17986e+06	2.3222e+06	5.8859e+06	2.98786e+06
Com_7218_pos	α-Hydroxyalprazolam	C17 H13 Cl N4 O	324.082	282690	302348	380033	288594	278490	307821	315668	262250	390194	465148	342779	334864	316649	299178	347943	282358	273778	298093	281457	291348	302212	330836	291642	457482	4.33183e+06	350867	334621	317536	329572	313711
Com_6518_pos	ACar 19:3	C26 H46 N O4	435.334	659131	706446	807359	1.11565e+06	1.81465e+06	1.92841e+06	941749	1.26013e+06	363373	463404	2.17028e+06	991547	2.90262e+06	2.41158e+06	2.07949e+06	5.72191e+06	2.39799e+06	1.28219e+06	815678	1.86249e+06	1.76207e+06	2.19838e+06	4.72646e+06	5.25605e+06	5.32869e+06	1.51733e+06	1.9081e+06	1.92871e+06	1.46615e+06	1.10193e+06
Com_53_pos	ACar 18:0	C25 H50 N O4	427.366	1.07575e+08	1.17719e+08	6.53631e+07	3.00015e+08	5.47388e+07	8.52521e+07	2.65864e+08	1.90627e+09	7.84841e+07	4.02659e+07	1.249e+09	3.11324e+08	2.99768e+08	6.55284e+08	3.79836e+08	1.60164e+09	1.34258e+08	7.08569e+07	2.9296e+08	1.34982e+08	4.03509e+07	3.69116e+07	3.14327e+09	3.2251e+09	1.16128e+10	3.63928e+08	1.77285e+08	4.51397e+08	3.46201e+08	2.03789e+08
Com_6892_pos	PC (2:0/16:2)	C26 H48 N O8 P	533.311	4.37802e+06	4.10426e+06	6.4349e+06	3.69826e+06	3.22888e+06	1.28985e+06	663604	3.68006e+06	381555	481402	1.43581e+06	1.98122e+06	1.01811e+06	2.52369e+06	2.49803e+06	1.19067e+06	1.87764e+06	2.12318e+06	1.76072e+06	933742	2.40221e+06	1.60162e+06	2.08892e+06	871591	901175	2.32901e+06	1.39251e+06	1.22462e+06	1.62723e+06	694998
Com_14068_pos	Porphobilinogen	C10 H14 N2 O4	226.095	317850	269359	311523	293842	111508	130851	119792	1.06167e+06	130569	274263	118694	245658	268332	119382	322081	134596	102210	295881	120159	157357	100539	336787	129433	149454	116873	202051	160587	168196	175359	508563
Com_4043_pos	Quinine	C20 H24 N2 O2	324.18	8.77221e+06	4.64041e+06	1.00915e+07	9.17066e+06	6.9404e+06	6.19525e+06	1.00214e+07	1.47589e+07	2.73063e+06	2.19567e+06	8.80075e+06	1.4742e+07	5.45404e+06	5.6656e+06	6.56283e+06	9.67363e+06	6.22248e+06	6.5491e+06	1.37784e+07	1.53465e+07	9.02698e+06	8.28852e+06	1.07121e+07	8.33945e+06	4.55929e+06	1.26128e+07	1.45253e+07	1.22307e+07	1.47415e+07	1.45879e+07
Com_686_pos	ACar 20:2	C27 H50 N O4	451.366	5.29777e+06	8.09442e+06	3.50749e+06	1.67826e+07	1.51866e+07	5.41382e+06	1.15737e+07	6.76365e+07	1.57406e+06	1.6224e+06	5.03366e+07	3.74535e+07	2.25312e+07	5.37358e+07	2.35268e+07	2.643e+08	1.18669e+07	5.31996e+06	1.49646e+07	1.69114e+07	4.22819e+06	4.89882e+06	3.0536e+08	1.64387e+08	2.93677e+08	3.80267e+07	4.48373e+07	5.74369e+07	3.82135e+07	2.01909e+07
Com_13963_pos	N-Caffeoyl Putrescine	C13 H18 N2 O3	250.131	773528	685324	761961	394165	425073	558646	616153	681250	681415	997918	704906	815878	1.17271e+06	997663	1.19589e+06	538618	499769	409459	666954	744942	944233	800802	509414	1.04304e+06	898798	588725	662581	643489	634686	1.22053e+06
Com_121_pos	2-Hydroxyphenylalanine	C9 H11 N O3	181.074	1.45306e+09	2.8318e+09	5.69107e+08	2.25271e+09	2.27123e+09	2.3479e+09	2.22527e+09	6.09373e+08	2.2884e+09	4.30576e+09	1.73872e+09	2.34567e+09	2.12967e+09	9.58397e+08	1.27738e+09	2.66331e+09	3.65844e+09	1.60173e+09	1.44707e+09	1.35411e+09	3.08748e+08	1.29743e+09	2.15002e+09	1.90241e+09	1.29679e+09	2.35249e+09	1.45341e+09	2.46262e+09	1.48509e+09	1.54789e+09
Com_6301_pos	Coumarin	C9 H6 O2	146.037	1.51676e+06	1.63727e+06	3.38755e+06	2.01362e+06	2.31358e+06	2.38025e+06	2.97525e+06	3.58883e+06	1.61645e+06	1.66556e+06	2.04626e+06	3.85662e+06	2.36595e+06	1.92991e+06	3.86603e+06	6.15583e+06	2.41498e+06	4.17868e+06	2.33748e+06	3.3015e+06	2.39993e+06	2.3816e+06	3.70917e+06	2.83782e+06	1.28748e+06	3.54027e+06	3.4707e+06	2.67007e+06	3.18476e+06	4.43724e+06
Com_6025_pos	Dehydroepiandrosterone (DHEA)	C19 H28 O2	288.205	904999	879707	820644	1.30367e+06	1.66591e+06	1.56553e+06	1.0719e+06	948364	1.04765e+06	1.10514e+06	729602	1.00422e+06	1.24762e+06	1.23437e+06	962676	950050	4.77773e+06	7.51393e+06	2.72247e+06	2.69222e+06	2.20285e+06	2.41343e+06	1.33975e+06	890101	716878	1.62366e+06	1.23402e+06	1.29228e+06	1.52847e+06	1.58937e+06
Com_1550_pos	Levalbuterol	C13 H21 N O3	221.139	1.20437e+07	9.04456e+06	1.6768e+07	1.59763e+07	2.34924e+07	9.2345e+06	9.87515e+06	9.26695e+06	7.19702e+06	1.58518e+07	1.77273e+07	1.53744e+07	1.30084e+07	8.02447e+07	2.72539e+07	2.60408e+07	1.68781e+07	1.7363e+07	2.33999e+07	2.38373e+07	1.53436e+07	9.73582e+06	6.78814e+06	7.91652e+07	1.2451e+07	8.93633e+06	5.43549e+07	5.93484e+06	3.32259e+07	3.19332e+07
Com_377_pos	ACar 20:1	C27 H52 N O4	453.382	1.40859e+07	3.13715e+07	6.05766e+06	3.50552e+07	2.46395e+07	4.25275e+06	1.27228e+07	2.9738e+08	4.50976e+06	2.26849e+06	1.27425e+08	1.14132e+08	5.94051e+07	1.25417e+08	6.26402e+07	4.01107e+08	1.70454e+07	8.29054e+06	2.87016e+07	2.30834e+07	5.28446e+06	5.69595e+06	4.50654e+08	3.33782e+08	8.42996e+08	6.88557e+07	5.09742e+07	1.11146e+08	6.2866e+07	4.47399e+07
Com_911_pos	beta hydroxybutyrate	C4 H8 O3	104.047	1.6292e+08	1.14875e+08	4.80874e+07	5.35347e+07	3.2271e+07	1.96874e+07	2.94795e+07	8.87905e+07	4.44342e+07	4.70095e+07	3.44023e+07	8.91764e+07	7.70084e+07	8.44488e+07	7.25561e+07	9.17532e+07	2.80995e+07	2.52395e+07	5.23812e+07	6.42315e+07	5.92686e+07	6.00092e+07	9.71368e+07	6.71088e+07	5.75262e+07	5.73636e+07	5.4424e+07	6.97903e+07	4.62431e+07	4.76935e+07
Com_5551_pos	17beta-Trenbolone	C18 H22 O2	270.157	2.08289e+06	3.20721e+06	7.41883e+06	679930	7.82255e+06	855664	607836	863067	1.02226e+06	992759	2.56522e+06	2.87522e+06	9.4274e+06	1.08473e+06	7.15616e+06	1.76302e+06	1.55183e+06	837859	1.93444e+06	6.61967e+06	2.06966e+06	1.74514e+06	1.35679e+06	1.43707e+06	749281	2.31122e+06	6.49585e+06	2.24883e+06	1.65396e+06	1.81752e+06
Com_655_pos	Glycerol	C3 H8 O3	92.0474	2.18911e+08	2.6453e+08	4.56967e+08	2.36511e+08	2.53217e+08	2.70731e+08	2.7941e+08	1.885e+08	1.90499e+08	2.14323e+08	1.97334e+08	2.48497e+08	3.39128e+08	2.48625e+08	2.78802e+08	2.41816e+08	2.06738e+08	2.51911e+08	2.03448e+08	2.63049e+08	3.47159e+08	3.97876e+08	2.26925e+08	2.47323e+08	2.10087e+08	3.26496e+08	2.75618e+08	2.86153e+08	2.88789e+08	2.40305e+08
Com_7745_pos	N-Oleoyl dopamine	C26 H43 N O3	417.332	896732	761056	1.51667e+06	1.17335e+06	1.35567e+06	1.70399e+06	1.34855e+06	1.63135e+06	511891	600308	1.78578e+06	2.37419e+06	1.62264e+06	1.38617e+06	2.58363e+06	809373	3.76771e+06	3.4499e+06	1.37781e+06	2.27449e+06	1.0565e+06	1.98279e+06	1.54119e+06	1.99924e+06	1.62777e+06	2.84134e+06	2.12304e+06	2.69189e+06	2.02068e+06	2.20837e+06
Com_2324_pos	Styrene	C8 H8	104.063	2.90679e+07	4.18603e+07	4.50737e+07	2.91921e+07	2.45722e+07	2.98051e+07	2.9061e+07	2.27572e+07	2.42792e+07	2.59915e+07	2.71173e+07	2.73674e+07	2.53726e+07	2.54546e+07	4.19224e+07	1.82477e+07	2.55431e+07	2.54267e+07	2.57666e+07	2.39276e+07	2.31672e+07	2.99699e+07	2.4577e+07	1.85557e+07	1.78438e+07	2.39537e+07	2.30329e+07	2.41642e+07	1.8965e+07	1.86532e+07
Com_617_pos	6-(3-hydroxybutan-2-yl)-5-(hydroxymethyl)-4-methoxy-2H-pyran-2-one	C11 H16 O5	210.087	2.27838e+08	1.11366e+08	3.37998e+08	6.06235e+07	1.15224e+08	4.15022e+08	3.31593e+08	9.81022e+07	8.92403e+07	1.14269e+08	1.08622e+08	1.57558e+08	1.03866e+08	6.67311e+07	9.67853e+07	2.48925e+08	1.3161e+08	1.94157e+08	1.97298e+08	1.09579e+08	2.37025e+08	3.56922e+08	1.4371e+08	8.79001e+07	8.3936e+07	9.26389e+07	7.73949e+07	8.64641e+07	1.33268e+08	1.12853e+08
Com_15993_pos	Isobutyryl carnitine	C11 H21 N O4	231.147	751152	567990	686341	456099	852417	407929	442027	327832	457940	309205	542338	303297	283566	589851	314615	468315	601111	647344	360700	478668	828971	323468	229824	481167	536170	349566	904270	811924	764112	582528
Com_1538_pos	(+/-)5(6)-EET Ethanolamide	C22 H37 N O3	363.277	3.64806e+06	3.2455e+06	3.91046e+06	2.4641e+06	3.53478e+06	6.14913e+06	4.00942e+06	4.013e+06	2.4913e+06	3.35868e+06	4.3084e+06	5.11394e+06	3.11454e+06	1.64733e+07	4.48013e+06	3.25142e+06	5.64126e+06	5.75698e+06	3.8964e+06	3.88784e+06	3.50275e+06	4.09769e+06	3.63499e+06	7.9913e+07	2.84333e+06	3.47737e+06	3.72749e+07	3.77279e+06	4.22872e+06	4.08686e+06
Com_772_pos	GMP	C10 H14 N5 O8 P	363.058	7.08335e+07	1.35916e+08	1.43439e+08	4.41153e+06	8.09268e+06	1.27939e+07	5.11576e+06	1.38621e+07	8.23168e+07	6.31042e+07	1.07206e+08	6.63065e+06	8.52227e+07	5.56179e+07	1.17795e+08	1.3707e+08	3.61144e+07	1.25834e+07	4.31783e+06	2.51753e+07	1.49216e+08	1.17164e+08	7.68711e+07	3.77985e+07	4.93981e+07	2.52186e+08	1.64002e+08	2.52125e+08	2.74446e+08	2.03871e+08
Com_100_pos	Isoproterenol	C11 H17 N O3	211.121	4.84373e+09	3.15688e+09	4.08721e+08	2.16937e+08	2.14685e+08	2.53187e+08	2.00472e+08	2.07271e+08	3.88455e+09	5.10378e+09	2.94253e+08	2.16382e+08	3.84117e+08	2.76709e+08	4.96695e+08	2.70075e+08	3.99492e+08	4.10684e+08	1.86514e+08	2.57594e+08	3.36212e+08	3.45569e+08	2.11397e+08	2.20529e+08	2.0813e+08	7.72603e+08	5.18493e+08	6.45091e+08	5.58333e+08	6.9375e+08
Com_245_pos	Proline	C5 H9 N O2	115.063	8.65848e+08	2.86059e+08	2.87979e+08	6.10963e+08	1.29669e+09	7.37934e+08	4.99587e+08	2.52143e+08	2.30704e+08	5.37582e+08	1.667e+09	6.06405e+08	1.09972e+09	1.05104e+09	2.47807e+08	3.49027e+08	2.04544e+08	8.73814e+08	2.52192e+08	4.59943e+08	1.96136e+08	1.86108e+08	1.63594e+09	8.80156e+08	2.04282e+08	3.53637e+08	3.29536e+08	3.37276e+08	8.20979e+08	1.13122e+09
Com_5320_pos	D-erythrose-4-phosphate	C4 H9 O7 P	200.009	4.7751e+06	7.07294e+06	1.09219e+07	9.50792e+06	9.65038e+06	8.22297e+06	8.85727e+06	7.84325e+06	7.50262e+06	8.54582e+06	8.6379e+06	9.13543e+06	8.16626e+06	9.0453e+06	7.03516e+06	7.00565e+06	6.33274e+06	8.28191e+06	7.14464e+06	5.48685e+06	8.45981e+06	8.43661e+06	8.32736e+06	5.00158e+06	6.19262e+06	9.1333e+06	8.39258e+06	6.94355e+06	7.42508e+06	7.3135e+06
Com_5502_pos	ACar 16:5	C23 H36 N O4	389.256	7.21522e+06	3.29743e+06	987088	660066	739729	782659	823129	666566	773309	849920	3.23082e+06	848094	926652	1.00763e+06	1.13745e+06	1.11272e+06	850754	1.02707e+06	922620	874921	934727	895424	1.00061e+06	979188	958304	1.16672e+06	1.16678e+06	1.43635e+06	1.17115e+06	1.33163e+06
Com_4165_pos	methyl 3-(6-methylpyridin-2-yl)-2,2-diphenylpropanoate	C22 H21 N O2	331.156	821177	2.81215e+06	418555	407201	422563	823884	1.36351e+06	662864	2.89897e+06	3.42168e+06	3.43673e+06	859322	4.07296e+06	1.47088e+07	1.0421e+07	2.47004e+06	2.0032e+06	351020	2.39806e+06	3.61663e+06	368679	376049	1.54254e+06	1.43028e+07	4.98057e+06	1.03592e+06	1.40755e+06	3.25098e+06	1.31258e+07	1.51777e+07
Com_1194_pos	1,2-dihydroxyheptadec-16-yn-4-yl acetate	C19 H34 O4	326.246	2.96138e+07	1.73551e+07	3.52864e+07	5.4324e+06	2.27255e+07	1.40229e+08	3.26999e+07	7.51105e+06	4.57261e+06	4.56988e+06	9.60574e+06	1.05083e+07	6.11535e+06	5.37142e+06	5.14158e+06	3.1487e+07	9.77647e+06	2.95219e+07	1.67748e+07	8.38564e+06	7.23991e+06	1.47692e+07	1.48186e+07	1.49316e+07	1.86972e+07	7.24224e+06	5.46673e+06	6.76901e+06	8.28649e+06	8.60699e+06
Com_2578_pos	LPC 16:2	C24 H46 N O7 P	491.301	2.88888e+07	1.44892e+07	7.99937e+06	2.15934e+06	3.3873e+06	1.42753e+07	7.02934e+06	5.15517e+06	4.14534e+06	5.80926e+06	4.3966e+06	3.13918e+06	2.71129e+06	2.31247e+06	3.88374e+06	1.12891e+07	7.37531e+06	1.01345e+07	7.70833e+06	5.99228e+06	4.675e+06	8.15821e+06	8.7331e+06	1.40085e+06	1.80854e+06	7.13159e+06	3.56327e+06	3.94834e+06	3.63004e+06	4.11098e+06
Com_1169_pos	5,6-dimethoxy-2-(2-methoxyphenyl)-4H-chromen-4-one	C18 H16 O5	294.089	7.26905e+06	5.33399e+06	1.35486e+07	6.42187e+06	3.89568e+07	1.22421e+07	6.84763e+06	3.79293e+06	1.90981e+06	1.95312e+06	5.13775e+06	3.98564e+06	8.03487e+06	3.0733e+06	2.58983e+06	6.22185e+06	2.99869e+07	1.41581e+08	2.03196e+07	1.56773e+07	2.62607e+06	2.86806e+06	1.96316e+06	2.13137e+06	2.90474e+06	1.22998e+07	1.28396e+07	8.60139e+06	2.27005e+07	1.75165e+07
Com_1900_pos	S-Lactoylglutathione	C13 H21 N3 O8 S	379.105	2.28039e+06	2.16758e+06	1.64285e+06	4.32692e+07	1.17894e+07	3.06087e+06	1.0301e+07	5.20429e+07	1.81253e+06	2.00731e+06	1.38876e+06	6.46153e+07	1.48613e+06	1.35902e+06	1.56462e+06	1.36538e+06	2.04245e+06	1.27593e+06	7.09548e+06	1.28912e+06	1.67326e+06	1.65745e+06	1.16407e+06	1.12943e+06	1.12917e+06	1.61908e+06	1.65016e+06	1.51358e+06	1.31122e+06	1.41705e+06
Com_129_pos	ACar 17:0	C24 H48 N O4	413.35	4.61045e+07	6.10736e+07	2.00466e+07	1.37866e+08	8.26477e+07	6.92943e+07	1.56349e+08	3.60154e+08	1.34748e+07	1.7212e+07	4.44279e+08	2.02416e+08	2.84148e+08	4.04987e+08	3.10994e+08	2.46315e+09	1.27946e+08	6.11388e+07	1.29493e+08	8.17152e+07	3.9276e+07	5.70006e+07	2.6548e+09	2.2247e+09	3.60712e+09	4.20669e+08	3.06056e+08	4.73056e+08	3.93388e+08	2.24302e+08
Com_3712_pos	PC (8:0/13:1)	C29 H56 N O8 P	577.374	3.08865e+06	3.86217e+06	2.19419e+06	2.334e+06	2.81792e+06	1.46818e+06	1.92017e+06	4.498e+06	654547	624504	1.85472e+06	2.85074e+06	1.74452e+06	1.87971e+06	2.51084e+06	2.99316e+06	1.52663e+07	1.91758e+07	3.6363e+06	2.62934e+06	3.28746e+06	6.16179e+06	4.08454e+06	1.81859e+06	2.30824e+06	2.72931e+06	1.40295e+06	2.22076e+06	2.26768e+06	2.05711e+06
Com_304_pos	Anserine	C10 H16 N4 O3	240.122	4.79e+08	4.43848e+08	8.44646e+08	6.07636e+08	7.69538e+08	8.83563e+08	1.11695e+09	2.79214e+08	4.36223e+08	4.5768e+08	4.30358e+08	6.68285e+08	9.56075e+08	1.02138e+09	8.99196e+08	3.85607e+08	1.16278e+09	1.25983e+09	7.75704e+08	3.84625e+08	3.63145e+08	6.14502e+08	5.55144e+08	4.67263e+08	6.98136e+08	7.50544e+08	7.93175e+08	8.35619e+08	6.78102e+08	8.67408e+08
Com_5009_pos	All-Trans-13,14-Dihydroretinol	C20 H32 O	288.245	8.79601e+06	6.69413e+06	7.2971e+06	8.69458e+06	9.72077e+06	3.58413e+06	8.56972e+06	8.83068e+06	4.77865e+06	6.30954e+06	6.36689e+06	6.4249e+06	5.09091e+06	4.86774e+06	6.26773e+06	4.72642e+06	6.13598e+06	8.68964e+06	6.47458e+06	5.22741e+06	3.46031e+06	4.93122e+06	5.7484e+06	4.16403e+06	4.62388e+06	4.73419e+06	4.45525e+06	5.05424e+06	8.18507e+06	4.7747e+06
Com_4909_pos	cis-7-Hexadecenoic Acid	C16 H30 O2	254.225	5.71542e+06	5.81284e+06	3.84194e+06	3.34163e+06	1.08834e+07	3.90982e+06	4.28148e+06	5.17723e+06	3.32318e+06	2.32536e+06	5.42567e+06	1.00603e+07	1.00002e+07	2.9512e+06	9.692e+06	9.33123e+06	5.98974e+06	4.34434e+06	6.88473e+06	1.15554e+07	3.90381e+06	5.41546e+06	8.09854e+06	7.2205e+06	5.9445e+06	8.45304e+06	1.04216e+07	6.48836e+06	5.69124e+06	4.28296e+06
Com_2562_pos	PC (20:4e/2:0)	C30 H54 N O7 P	571.364	2.92293e+07	2.37367e+07	3.32936e+06	1.10069e+06	2.42777e+06	793981	1.04653e+06	1.87447e+06	2.1335e+06	2.41311e+06	2.84372e+06	1.26897e+06	2.46619e+06	2.62823e+06	1.60384e+06	756509	1.50233e+06	1.83656e+06	2.0872e+06	2.67071e+06	2.52032e+06	3.20192e+06	681540	893769	1.00591e+06	1.75796e+06	852802	1.68336e+06	673794	726038
Com_135_pos	trans-3-Indoleacrylic acid	C11 H9 N O2	187.063	2.86514e+09	2.03484e+09	2.37621e+09	1.24354e+09	1.55757e+09	2.51976e+09	2.38612e+09	1.77684e+09	2.77722e+09	2.02696e+09	2.49728e+09	3.56742e+09	1.49153e+09	2.82772e+09	2.57119e+09	2.2124e+09	2.25118e+09	3.77562e+09	1.24886e+09	1.9163e+09	1.72435e+09	9.43247e+08	3.06843e+09	1.37022e+09	2.36692e+09	1.7447e+09	2.12835e+09	1.9456e+09	1.98705e+09	1.83541e+09
Com_185_pos	Acetyl-β-methylcholine	C8 H17 N O2	159.126	2040042084	1.57242e+09	2.40521e+09	1.6385e+09	1.69092e+09	1.06681e+09	1.1453e+09	1.42194e+09	2.15407e+09	2.06573e+09	2.2107e+09	1.13565e+09	1.05324e+09	1.15064e+09	1.07146e+09	1.33985e+09	1.81458e+09	1.90222e+09	1.01136e+09	7.9148e+08	1.4804e+09	7.71008e+08	1.55031e+09	1.00428e+09	8.70796e+08	2.46637e+09	2.34396e+09	2.61072e+09	1786634594	2.03309e+09
Com_2954_pos	PC (18:0e/16:2)	C42 H82 N O7 P	743.582	676284	4.03145e+06	1.57217e+06	829843	863769	846673	975610	957093	2.64858e+07	3.44293e+06	816967	903719	891368	908188	1.06395e+06	815121	804484	895385	892744	1.43511e+06	898063	951486	768456	807136	808172	995879	1.01408e+06	974987	879952	925782
Com_7658_pos	Ginkgoic acid	C22 H34 O3	346.251	469574	531501	700375	634108	658824	974342	918566	1.01627e+06	519036	818339	1.27024e+06	845603	1.04395e+06	1.21389e+06	1.22102e+06	3.10336e+06	2.0133e+06	1.68034e+06	868019	794989	710347	786390	3.26395e+06	3.10485e+06	3.7347e+06	951308	1.22374e+06	1.19209e+06	1.37215e+06	1.10453e+06
Com_5133_pos	5-Hydroxymethyluracil	C5 H6 N2 O3	142.038	802430	9.94334e+06	177270	145135	147005	159867	162894	171830	533421	1.13096e+06	164002	167495	203846	154673	296660	136093	179709	210447	153229	195742	156046	163910	141634	132197	153151	180985	202763	163363	212812	181636
Com_311_pos	ACar 18:3	C25 H44 N O4	421.319	8.49067e+07	4.05865e+07	6.5531e+07	4.40073e+07	5.92771e+07	1.2585e+08	9.5803e+07	1.12611e+08	1.97386e+07	1.90876e+07	1.44224e+08	1.01606e+08	1.85018e+08	1.79497e+08	1.91323e+08	8.74606e+08	1.00025e+08	7.75299e+07	6.17535e+07	8.29517e+07	5.7544e+07	9.0429e+07	1.10682e+09	3.93093e+08	4.13826e+08	8.09411e+07	1.53278e+08	1.26721e+08	9.31206e+07	6.83785e+07
Com_1443_pos	α-Linolenoyl ethanolamide	C20 H35 N O2	321.267	1.76299e+07	2.47627e+07	9.87665e+06	8.26878e+06	9.42534e+06	4.81819e+07	5.46304e+07	8.84936e+06	6.69561e+06	8.57013e+06	9.3191e+06	3.12485e+07	1.89204e+07	1.36563e+07	2.35867e+07	9.14434e+07	5.28237e+07	6.69341e+07	5.99616e+07	6.08426e+07	3.46174e+07	5.06239e+07	6.96074e+07	1.01659e+07	7.71597e+06	5.5122e+07	4.11746e+07	6.4024e+07	2.41545e+07	5.06485e+07
Com_5376_pos	Ecgonine	C9 H15 N O3	185.105	1.24074e+06	1.15256e+06	1.78963e+06	1.45131e+06	1.62936e+06	1.21906e+06	1.51324e+06	6.31095e+06	1.29837e+06	1.08734e+06	1.30433e+06	9.75717e+06	1.09859e+06	1.33239e+06	1.24081e+06	1.83026e+06	1.16665e+06	1.24311e+06	959005	1.57039e+06	1.18331e+06	1.17065e+06	2.19719e+06	3.43487e+06	1.98642e+06	826459	1.18015e+06	1.08449e+06	910739	1.14873e+06
Com_6335_pos	4-Oxoretinol	C20 H28 O2	300.208	5.27331e+06	2.2528e+06	1.95012e+06	1.15556e+06	1.48525e+06	2.06368e+06	1.22738e+06	1.79199e+06	517980	1.48491e+06	1.29326e+06	5.42097e+06	1.48324e+06	1.31261e+06	2.26446e+06	1.28864e+06	1.59636e+06	4.26294e+06	664558	3.14473e+06	1.73016e+06	1.64225e+06	1.79316e+06	1.5284e+06	1.48369e+06	1.71374e+06	1.87131e+06	1.56565e+06	1.90132e+06	1.87997e+06
Com_848_pos	A-Ketoglutaric Acid	C5 H6 O5	146.022	8.75518e+07	1.03911e+08	3.9816e+07	6.65144e+07	4.1482e+07	1.76975e+08	1.56427e+08	1.86514e+07	9.43663e+07	1.10695e+08	1.16388e+08	2.22743e+07	1.35904e+08	9.50228e+07	2.36109e+08	1.37744e+08	4.18651e+07	5.99443e+07	8.27866e+07	6.2742e+07	3.84366e+07	5.18199e+07	1.85402e+08	1.0166e+08	9.08707e+07	2.59065e+08	1.15173e+08	2.05501e+08	5.15276e+07	8.46493e+07
Com_151_pos	PC (16:1e/2:0)	C26 H52 N O7 P	521.348	2.51326e+09	2.09897e+09	5.60113e+08	1.59426e+08	2.21909e+08	1.53023e+08	2.70602e+08	2.92422e+08	6.88599e+08	6.02472e+08	4.19177e+08	2.30678e+08	3.12285e+08	2.95078e+08	1.30163e+08	7.00896e+07	1.12197e+08	7.75257e+07	3.35873e+08	2.93783e+08	3.59494e+08	4.56642e+08	7.37644e+07	1.26649e+08	2.15407e+08	2.34804e+08	8.68317e+07	2.05574e+08	5.34928e+07	6.09712e+07
Com_5718_pos	Cafestol	C20 H28 O3	316.203	5.02381e+06	3.17498e+06	3.18845e+06	2.08485e+06	2.16041e+06	6.08226e+06	1.99116e+06	1.96302e+06	2.54651e+06	1.81835e+06	1.80964e+06	3.45267e+06	6.22584e+06	2.45052e+06	1.00527e+07	1.92087e+06	4.39744e+06	6.23032e+06	1.33643e+06	7.04405e+06	2.57551e+06	2.46569e+06	1.77367e+06	1.76374e+06	1.92814e+06	3.55655e+06	2.44821e+06	2.85097e+06	2.12717e+06	2.17374e+06
Com_4405_pos	Asp-Phe	C13 H16 N2 O5	280.106	6.40433e+06	6.17552e+06	8.53243e+06	5.17527e+06	6.92125e+06	4.56069e+06	4.48603e+06	1.01842e+07	6.2653e+06	6.75489e+06	4.35748e+06	1.44169e+07	7.20271e+06	8.49073e+06	9.76959e+06	1.15929e+07	6.61889e+06	9.55991e+06	4.25742e+06	4.64346e+06	3.45034e+06	3.78266e+06	1.16061e+07	1.18632e+07	1.22185e+07	1.07252e+07	1.18195e+07	1.23956e+07	9.51593e+06	1.04817e+07
Com_781_pos	Uracil	C4 H4 N2 O2	112.027	2.00737e+08	2.3274e+08	1.02e+08	4.12316e+07	2.88149e+07	1.17443e+08	7.26723e+07	4.06194e+07	6.76887e+07	1.97035e+08	5.93401e+07	6.73888e+07	1.92117e+08	1.30315e+08	3.2026e+08	2.17588e+08	4.20216e+07	3.8447e+07	3.00744e+07	4.74535e+07	8.85305e+07	6.69344e+07	1.41504e+08	1.23019e+08	7.18634e+07	1.865e+08	1.80671e+08	1.33973e+08	1.40168e+08	1.09234e+08
Com_201_pos	Urocanic Acid	C6 H6 N2 O2	138.043	4.29036e+08	8.09036e+08	1.385e+09	9.14433e+08	9.2715e+08	1.11843e+09	1.17949e+09	1.02041e+09	8.15945e+08	8.87438e+08	1.24624e+09	1.27797e+09	1351286686	1.28126e+09	1.2313e+09	1.74881e+09	8.53956e+08	1.06283e+09	1.14467e+09	8.8773e+08	1.29559e+09	1.41742e+09	2.14331e+09	1.16097e+09	1.10277e+09	1.80581e+09	1.34555e+09	1.308e+09	1.38061e+09	1.46643e+09
Com_6860_pos	Cannabidivarin	C19 H26 O2	286.193	2.01524e+06	1.93619e+06	1.85393e+06	952769	1.04207e+06	926179	6.17959e+06	505512	419199	510109	836103	686690	563188	852929	1.05485e+06	2.08e+06	1.62287e+06	4.13955e+06	716241	1.04167e+06	932295	684800	2.11378e+06	1.89691e+06	2.19668e+06	835926	679998	887001	928429	805129
Com_3675_pos	N,N-Dimethylsphingosine	C20 H41 N O2	327.314	3.31783e+06	2.83188e+06	1.3964e+06	1.88156e+06	706098	2.20984e+06	3.98235e+06	1.74511e+07	1.07307e+06	1.10199e+06	2.31851e+06	2.08498e+06	1.50701e+06	1.73851e+06	1.17946e+06	1.04551e+06	641068	1.40025e+06	1.47359e+06	1.96438e+06	818456	828915	1.06048e+06	1.11344e+06	3.51162e+06	1.42077e+06	830919	1.27814e+06	1.51809e+06	970196
Com_76_pos	Propionylcarnitine	C10 H19 N O4	217.131	6.67689e+09	4.98111e+09	5.37033e+09	4.22492e+09	4.1972e+09	7.00745e+09	3.88264e+09	3.24435e+09	2.08202e+09	1.91458e+09	1.74374e+09	2.35244e+09	1.82681e+09	2.35828e+09	2.22447e+09	1.74297e+09	4.90067e+09	3.68428e+09	3.44722e+09	4.30692e+09	7.58888e+09	7.66853e+09	2.04643e+09	1.90277e+09	1.88275e+09	4.99019e+09	4.6266e+09	5.21768e+09	3.07472e+09	3.35847e+09
Com_11669_pos	L-Cystathionine	C7 H14 N2 O4 S	222.066	253349	251905	276993	309837	222829	370898	256948	245894	1.50213e+06	271503	246241	279231	248378	262775	255363	240331	273834	269909	248177	269019	259842	342345	256485	245148	224115	1.53037e+06	1.04319e+06	1.20465e+06	908769	1.37626e+06
Com_8398_pos	N6,2-O-Dibutyryladenosine-3,5-cyclic monophosphate	C18 H24 N5 O8 P	469.137	2.65018e+06	1.61635e+06	752104	353436	348445	358843	387264	309709	715479	741649	387626	375459	383630	348212	405094	304657	334789	353395	342021	367216	393312	412323	320535	326112	333815	438165	409721	442743	378343	408619
Com_4194_pos	gamma-Glutamyltyrosine	C14 H18 N2 O6	310.116	1.42594e+06	2.31582e+06	3.30183e+06	2.04748e+06	1.61229e+06	1.90055e+06	1.63287e+06	1.9224e+06	1.68954e+06	1.46248e+06	2.18273e+06	3.13922e+06	3.91663e+06	2.44205e+06	5.99281e+06	3.03373e+06	1.01941e+07	1.55598e+07	1.89005e+06	2.30201e+06	1.54862e+06	2.05953e+06	3.31377e+06	2.67604e+06	1.81102e+06	1.92996e+06	2.37777e+06	2.39504e+06	2.5261e+06	2.15443e+06
Com_4822_pos	α-Eleostearic acid	C18 H30 O2	278.225	6.68524e+06	4.90094e+06	1.0953e+07	1.17011e+07	8.57139e+06	8.36627e+06	5.42148e+06	8.33291e+06	3.01555e+06	3.24802e+06	6.13406e+06	4.79028e+06	5.5294e+06	4.64551e+06	5.17806e+06	3.31561e+06	4.27188e+06	4.50691e+06	3.77023e+06	4.09619e+06	2.92495e+06	4.06073e+06	3.1659e+06	4.03902e+06	3.46608e+06	3.11597e+06	2.74352e+06	2.99111e+06	5.64343e+06	3.78265e+06
Com_2547_pos	N-Isovalerylglycine	C7 H13 N O3	159.09	1.53818e+07	2.3309e+07	4.78992e+07	3.15843e+07	2.75961e+07	2.00797e+07	2.10349e+07	2.40507e+07	1.16849e+07	9.89739e+06	1.21669e+07	2.89527e+07	2.22723e+07	1.31194e+07	2.71127e+07	2.10948e+07	1.21694e+07	2.82782e+07	1.9951e+07	2.77481e+07	9.96285e+06	9.21257e+06	2.25983e+07	2.76886e+07	1.96046e+07	2.74742e+07	3.97731e+07	2.78878e+07	3.17073e+07	2.04703e+07
Com_963_pos	D-Ribose5-phophate	C5 H11 O8 P	230.019	2.00036e+07	2.90912e+07	3.44384e+07	2.21175e+07	2.16555e+07	4.07581e+07	2.64894e+07	1.72835e+07	3.65041e+07	4.11086e+07	3.388e+07	2.04571e+07	6.55054e+07	4.45301e+07	7.62876e+07	6.24284e+07	3.21823e+07	4.24494e+07	1.65417e+07	2.3959e+07	4.41125e+07	5.21478e+07	3.80209e+07	4.10688e+07	4.07106e+07	2.1435e+08	1.49688e+08	1.54867e+08	1.21256e+08	1.12627e+08
Com_3646_pos	Perillartine	C10 H15 N O	165.115	1.55307e+07	1.1555e+06	2.49417e+06	1.37624e+06	1.47441e+06	1.60501e+06	1.82835e+06	1.21894e+06	1.65539e+06	1.83664e+06	1.56065e+06	1.73964e+06	1.66323e+06	1.841e+06	2.96474e+06	1.53663e+06	1.48976e+06	2.15078e+06	1.6464e+06	1.71898e+06	1.56651e+06	1.83377e+06	1.43907e+06	1.75535e+06	1.5958e+06	2.05322e+06	1.75661e+06	2.05627e+06	1.43707e+06	1.46701e+06
Com_2545_pos	5-amino-1-(2-cyanoethyl)-1H-pyrazole-4-carbonitrile	C7 H7 N5	183.053	6.67166e+06	5.57102e+06	1.44078e+07	9.93857e+06	8.75554e+06	9.33987e+06	1.11725e+07	1.80963e+07	5.54427e+06	4.75475e+06	6.94067e+06	2.32744e+07	1.01958e+07	7.09956e+06	1.99721e+07	3.42248e+07	9.07978e+06	1.63664e+07	1.121e+07	1.10359e+07	7.23743e+06	8.17574e+06	2.14275e+07	1.3733e+07	5.1794e+06	2.10261e+07	1.84448e+07	1.83848e+07	2.22101e+07	2.51245e+07
Com_5037_pos	D-Fructose 6-Phosphate-Disodium Salt	C6 H11 Na2 O9 P	303.994	5.67017e+06	8.12583e+06	2.76625e+06	5.02234e+06	3.22409e+06	7.35663e+06	6.24055e+06	2.7299e+06	8.81566e+06	8.92639e+06	1.65811e+06	4.6289e+06	2.60098e+06	1.4403e+06	7.29369e+06	1.19747e+06	1.0039e+07	9.07114e+06	5.96624e+06	9.44943e+06	2.24397e+06	2.09824e+06	1.21627e+06	5.62813e+06	938886	1.30603e+06	1.30004e+06	1.1604e+06	1.10336e+06	1.21454e+06
Com_6234_pos	5-[4-(phenylsulfonyl)phenyl]-1H-pyrazole	C15 H12 N2 O2 S	322.015	528263	558518	1.40211e+06	1.05567e+06	674386	844839	984177	592836	605498	709303	1.52933e+06	752130	739646	692093	1.10668e+06	1.21542e+06	1.09052e+06	2.07452e+06	744415	830567	814536	826061	1.06953e+06	1.42986e+06	1.71586e+06	2.90186e+06	1.67206e+06	737731	1.10173e+06	1.08256e+06
Com_1254_pos	Dl-Glutamic acid	C5 H9 N O4	147.053	2.52653e+07	2.12339e+07	2.50811e+07	1.76524e+07	1.94387e+07	1.29128e+08	4.33446e+07	2.1724e+07	2.71381e+07	3.39599e+07	2.21623e+07	3.28387e+07	3.5822e+07	3.79975e+07	3.32945e+07	4.00307e+07	8.37108e+07	1.04221e+08	2.33037e+07	7.17161e+07	2.20347e+07	2.55608e+07	3.97056e+07	3.71517e+07	3.62442e+07	2.11579e+07	2.77008e+07	2.65321e+07	2.91512e+07	2.96675e+07
Com_2973_pos	Pilocarpine	C11 H16 N2 O2	208.121	2.1132e+06	1.54639e+06	808293	1.37701e+07	1.52565e+07	4.26201e+06	3.76727e+06	427951	2.61879e+07	1.49924e+07	1.61657e+06	492873	706385	876360	631124	408056	2.2239e+07	1.36367e+07	6.68269e+06	1.23705e+07	1.50331e+07	1.20671e+07	413002	727698	416336	3.73708e+06	4.41574e+06	4.16033e+06	2.84254e+06	4.02168e+06
Com_3924_pos	9-Oxo-10(E),12(E)-octadecadienoic acid	C18 H30 O3	294.219	1.27345e+07	1.87077e+06	2.31438e+06	5.6318e+06	1.61434e+07	1.54391e+07	5.70482e+06	1.98654e+06	3.23209e+06	1.73026e+07	5.21637e+06	1.35085e+06	915207	1.26913e+06	3.42509e+06	9.16399e+06	2.28532e+06	1.28438e+07	5.05417e+06	1.2368e+06	9.17277e+06	7.33454e+06	7.9073e+06	1.15449e+06	4.92233e+06	5.4804e+06	1.24939e+06	1.07087e+06	8.73093e+06	2.20865e+06
Com_5643_pos	N-Phenylacetylglutamine	C13 H16 N2 O4	264.111	2.59988e+06	4.04448e+06	6.69373e+06	1.30852e+06	1.33625e+06	1.90028e+06	1.34774e+06	1.47913e+06	888831	1.02942e+06	795025	1.97433e+06	614651	831719	1.57658e+06	883740	4.24969e+06	8.66639e+06	1.46401e+06	4.50271e+06	1.02657e+06	513872	614290	732527	683938	766077	775616	751901	1.04274e+06	855190
Com_3922_pos	3-hydroxy-4-methoxy-9H-xanthen-9-one	C14 H10 O4	242.058	1.13618e+06	1.18995e+06	6.3009e+06	1.04462e+06	1.067e+06	1.09464e+06	1.2328e+06	954960	1.61807e+06	2.01818e+06	1.44802e+06	1.26415e+06	1.25533e+06	1.20531e+06	1.41623e+06	1.0187e+06	1.07868e+06	1.16251e+06	1.12183e+06	1.13062e+06	1.82542e+07	1.22503e+06	1.03487e+06	1.00798e+06	1.04201e+06	1.37392e+06	1.29345e+06	1.28064e+06	1.24086e+06	1.18911e+06
Com_6665_pos	N-(9-oxodecyl)acetamide	C12 H23 N O2	213.173	1.07778e+06	978700	1.62571e+06	1.10783e+06	1.50066e+06	849059	1.14318e+06	943635	631063	1.3913e+06	1.51938e+06	1.58952e+06	1.14035e+06	6.11459e+06	1.7219e+06	1.72023e+06	1.33242e+06	1.45204e+06	1.51303e+06	1.68674e+06	1.45455e+06	873748	774824	5.08849e+06	1.41256e+06	803057	3.55441e+06	635569	1.86505e+06	2.44823e+06
Com_115_pos	2-Hydroxycinnamic acid	C9 H8 O3	164.047	2.8236e+09	3.25088e+09	2.60744e+09	2.78191e+09	2.71819e+09	2.79204e+09	2.53289e+09	9.69485e+08	2.91074e+09	3.75242e+09	2.04887e+09	2.68235e+09	2.53885e+09	1.76654e+09	1.58469e+09	2.9437e+09	4.22327e+09	2.42208e+09	1.78081e+09	1.64354e+09	1.40812e+09	1.51402e+09	2.51457e+09	2.12983e+09	1.56857e+09	2.71725e+09	1.67473e+09	2.95646e+09	1.89759e+09	1.93574e+09
Com_3684_pos	morphine-d3	C17 H16 [2]H3 N O3	288.15	9.08748e+06	6.5863e+06	3.69248e+06	4.17334e+06	2.44445e+06	1.01643e+06	1.34429e+06	4.34605e+06	4.59218e+06	7.18293e+06	2.14193e+06	3.42724e+06	2.74978e+06	1.53999e+07	3.25328e+06	4.85984e+06	2.69754e+06	341371	649374	1.03052e+06	759633	1.52054e+06	2.40289e+06	4.22079e+06	1.79953e+06	1.62032e+06	1.63253e+06	2.69448e+06	1.197e+07	1.97807e+07
Com_3614_pos	LPC 22:6	C30 H50 N O7 P	567.333	1.53494e+07	1.57896e+07	9.35895e+06	2.11746e+06	2.90927e+06	1.09881e+07	8.70831e+06	7.46966e+06	4.52078e+06	4.05631e+06	2.51124e+06	7.49837e+06	2.65714e+06	5.2993e+06	4.74229e+06	6.49601e+06	1.17153e+07	1.0529e+07	2.02123e+07	1.62722e+07	1.36844e+07	2.05753e+07	7.78207e+06	3.86774e+06	2.06169e+06	6.34198e+06	2.28441e+06	3.75436e+06	1.50635e+06	2.60926e+06
Com_530_pos	N1-[4-hydroxy-6-(methoxymethyl)pyrimidin-2-yl]acetamide	C8 H11 N3 O3	197.08	6.7737e+07	1.40445e+08	6.55123e+08	1.52718e+08	1.65014e+08	2.33231e+08	2.06827e+08	1.84046e+08	1.53035e+08	1.63013e+08	1.3362e+08	2.69741e+08	3.31025e+08	2.32604e+08	5.80937e+08	2.5216e+08	9.80786e+07	1.63068e+08	1.686e+08	1.14811e+08	2.33851e+08	2.24149e+08	2.0885e+08	2.01657e+08	1.40706e+08	1.87169e+08	1.71089e+08	1.51529e+08	2.71724e+08	2.43083e+08
Com_176_pos	Acetylcholine	C7 H15 N O2	145.11	1.64686e+09	1.76308e+09	2.36572e+09	2.2798e+09	2.0071e+09	1.59827e+09	1.52752e+09	2.35227e+09	1.77493e+09	1990952143	1.5744e+09	2.67599e+09	2.3813e+09	2.38193e+09	2.39861e+09	2.06817e+09	1.19622e+09	1.32388e+09	2.20987e+09	2.22517e+09	2.03292e+09	1.89936e+09	1.90445e+09	1.43917e+09	1.28133e+09	2.85006e+09	2.87055e+09	2.50745e+09	2.67968e+09	2.83647e+09
Com_21182_pos	11β-Prostaglandin F2α	C20 H34 O5	354.24	245621	230444	239101	181386	201336	306445	246892	156388	174633	216776	202324	210744	209233	211450	256063	285805	268123	462639	276670	268222	237308	261018	286202	248402	257754	301008	311421	286449	527829	291143
Com_5434_pos	Hydrocortisone 17-valerate	C26 H38 O6	446.266	545581	477637	755409	518852	2.70027e+06	582039	1.19164e+06	2.24283e+06	478994	544523	546417	9.50478e+06	582289	608202	678121	726278	523589	1.23231e+06	7.14181e+06	561280	656059	901189	682359	2.08566e+06	819743	611002	688644	628967	769558	1.78973e+06
Com_3360_pos	Gly-Tyr	C11 H14 N2 O4	238.095	1.16684e+07	6.50889e+06	1.92543e+06	1.23764e+06	776981	1.28871e+06	1.16642e+06	713558	1.73862e+07	2.26523e+07	983381	814054	1.71796e+06	1.72383e+06	2.16484e+06	678220	1.80848e+06	1.76076e+06	1.04215e+06	768603	1.79908e+06	2.14502e+06	712186	852020	1.202e+06	2.02018e+06	1.6435e+06	2.57377e+06	1.11635e+06	1.54707e+06
Com_10179_pos	Lysope 14:0	C19 H40 N O7 P	425.254	1.67711e+06	1.15612e+06	661079	473712	628547	1.70115e+06	905395	636728	1.68273e+06	2.1265e+06	527324	531769	574827	602777	1.14827e+06	539752	511032	785114	715395	1.88411e+06	561759	610007	505099	500356	550445	673733	595949	640960	614293	626662
Com_2622_pos	4-Ethylbenzaldehyde	C9 H10 O	134.073	2.34166e+07	3.21382e+07	3.56885e+07	2.79964e+07	3.14596e+07	3.66473e+07	3.79942e+07	2.62331e+07	2.79234e+07	2.34037e+07	2.23904e+07	2.85356e+07	2.36919e+07	2.65225e+07	3.25618e+07	1.78572e+07	2.16476e+07	2.02026e+07	2.49675e+07	2.24302e+07	2.51726e+07	3.09066e+07	1.70581e+07	2.27074e+07	2.19143e+07	2.11497e+07	2.1793e+07	2.24989e+07	1.79113e+07	1.75103e+07
Com_1073_pos	Jasmone	C11 H16 O	164.12	8.30093e+07	6.25521e+07	7.04736e+07	6.89763e+07	8.73353e+07	6.52655e+07	1.0138e+08	1.44047e+08	1.07151e+08	7.32759e+07	1.29192e+08	9.53801e+07	8.09455e+07	7.49481e+07	8.48573e+07	6.55926e+07	7.1822e+07	8.87873e+07	9.80962e+07	9.4074e+07	5.17844e+07	7.42449e+07	5.94331e+07	8.99313e+07	1.27841e+08	7.08918e+07	5.55372e+07	7.3743e+07	6.16414e+07	5.70357e+07
Com_10001_pos	Chlortetracycline	C22 H23 Cl N2 O8	500.1	378612	404453	576724	404181	436941	405362	460332	363227	446923	456750	454362	472434	532810	457423	614632	452794	417062	457599	515056	504424	455362	497099	402503	483537	633526	483684	567077	624737	547407	562986
Com_268_pos	Tangeritin	C20 H20 O7	372.121	1.66678e+07	7.73363e+06	9.27657e+06	1.31585e+06	2.19807e+06	6.07904e+06	8.78288e+06	2.59712e+06	1.20005e+06	1.47466e+06	2.74786e+06	6.75313e+06	2.19648e+06	1.84399e+06	3.60871e+06	9.84732e+06	5.84515e+07	7.97874e+06	6.4142e+06	3.87181e+06	5.84299e+06	9.56706e+06	3.93875e+06	1.82451e+08	1.39999e+09	4.34716e+06	2.58462e+06	4.26745e+06	9.29e+06	5.68686e+06
Com_6324_pos	12-Hete	C20 H32 O3	320.235	5.29301e+06	3.56678e+06	2.98645e+06	1.18475e+06	2.85292e+06	3.13019e+06	2.1773e+06	1.3092e+06	1.23464e+06	2.2068e+06	1.17158e+06	3.41192e+06	3.27208e+06	1.37045e+06	3.1825e+06	3.86053e+06	1.71897e+06	3.13741e+06	1.81299e+06	3.1795e+06	1.52174e+06	1.57496e+06	3.44996e+06	1.25777e+06	992560	2.58915e+06	1.9469e+06	1.75194e+06	1.56552e+06	2.29652e+06
Com_4817_pos	2-(1H-indol-3-yl)acetic acid	C10 H9 N O2	175.063	7.20272e+06	7.45444e+06	8.08494e+06	8.63246e+06	9.95999e+06	7.75994e+06	8.23748e+06	6.52918e+06	7.68031e+06	9.58796e+06	9.83289e+06	9.7115e+06	6.66593e+06	6.24871e+06	9.43393e+06	8.87877e+06	1.09665e+07	8.99515e+06	7.33384e+06	4.78107e+06	5.61442e+06	6.48108e+06	1.02992e+07	6.81964e+06	6.30263e+06	6.91125e+06	7.48268e+06	7.19551e+06	6.02164e+06	6.13937e+06
Com_4745_pos	2,4-dihydroxyheptadec-16-en-1-yl acetate	C19 H36 O4	328.261	9.76023e+06	7.56522e+06	7.28166e+06	2.86369e+06	5.54906e+06	5.55002e+06	6.57006e+06	4.86187e+06	4.13628e+06	2.56553e+06	2.75715e+06	9.34441e+06	8.70314e+06	3.22867e+06	1.42189e+07	6.11951e+06	6.8091e+06	9.57767e+06	5.90709e+06	1.06248e+07	4.30602e+06	4.3029e+06	3.43136e+06	2.6576e+06	2.79105e+06	6.5893e+06	4.05664e+06	5.97373e+06	4.64016e+06	4.04352e+06
Com_4961_pos	ACar 22:3	C29 H52 N O4	477.382	449155	461654	639582	519534	516524	692442	1.58316e+06	1.82909e+06	434631	468356	1.66733e+06	702233	1.65243e+06	1.92585e+06	934521	7.45932e+06	917466	622730	692244	941419	492515	564280	9.08075e+06	7.36826e+06	9.9854e+06	1.19265e+06	1.12962e+06	1.60924e+06	1.66728e+06	754927
Com_9276_pos	L-Arginine	C6 H14 N4 O2	174.112	989922	830134	1.94816e+06	2.03334e+06	2.45519e+06	1.80193e+06	2.11716e+06	2.36332e+06	1.22209e+06	1.5638e+06	1.574e+06	2.58997e+06	2.18689e+06	2.23683e+06	1.78721e+06	1.72712e+06	2.1309e+06	2.13712e+06	2.26332e+06	1.66277e+06	1.94718e+06	1.68223e+06	1.72083e+06	1.83644e+06	1.90753e+06	2.17093e+06	2.45107e+06	2.47868e+06	2.22199e+06	2.41459e+06
Com_294_pos	ACar 17:1	C24 H46 N O4	411.335	2.95614e+07	2.05517e+07	3.58866e+07	8.19012e+07	8.65128e+07	1.29373e+08	1.71438e+08	1.87642e+08	1.50361e+07	1.45535e+07	1.6196e+08	1.75871e+08	1.8063e+08	2.23778e+08	175779989	1.12298e+09	8.35427e+07	6.1415e+07	1.34297e+08	1.84185e+08	5.48797e+07	8.99552e+07	3.45301e+08	9.63247e+08	1.18498e+09	1.13516e+08	2.23649e+08	1.35847e+08	1.50932e+08	9.62515e+07
Com_296_pos	Choline	C5 H13 N O	103.1	2.71621e+08	2.75393e+08	6.64301e+08	2.96435e+08	2.84297e+08	8.48687e+08	5.29019e+08	3.97298e+08	9.49076e+07	1.05002e+08	3.18659e+08	1.09336e+09	1.14486e+09	6.14819e+08	1.60897e+09	9.55342e+08	6.04224e+08	1.12024e+09	6.58679e+08	1.1428e+09	3.51231e+08	4.55815e+08	4.34652e+08	8.45989e+08	2.23217e+08	7.67841e+08	4.81998e+08	5.82796e+08	5.33513e+08	4.04271e+08
Com_7754_pos	4-(β-D-Glucopyranosyloxy)benzyl 4,5-dideoxy-3-C-methylpentonate	C19 H28 O10	433.196	2.56166e+06	2.15662e+06	2.37519e+06	3.11985e+06	2.57301e+06	1.73508e+06	1.62607e+06	3.05793e+06	2.264e+06	2.72752e+06	2.43541e+06	3.43877e+06	2.81649e+06	2.75025e+06	2.49998e+06	3.12229e+06	2.9295e+06	2.22533e+06	3.04903e+06	1.88802e+06	3.74933e+06	3.26953e+06	3.68416e+06	1.76822e+06	2.32767e+06	2.82228e+06	2.3846e+06	2.76263e+06	2.84348e+06	3.22862e+06
Com_145_pos	PC (16:2e/2:0)	C26 H50 N O7 P	519.332	2.77979e+09	1.86057e+09	1.52377e+09	2.13366e+08	2.71324e+08	9.09392e+07	9.75048e+07	2.85838e+08	6.56601e+08	5.32958e+08	4.41196e+08	2.27573e+08	2.774e+08	3.13116e+08	2.00239e+08	1.11836e+08	1.86634e+08	9.46959e+07	1.86605e+08	1.32951e+08	4.7946e+08	4.82052e+08	1.29635e+08	8.70433e+07	1.38183e+08	2.35604e+08	9.41279e+07	2.45856e+08	8.75197e+07	1.14452e+08
Com_2718_pos	Phenylpyruvic Acid	C9 H8 O3	164.047	1.21826e+06	1.19038e+06	1.68142e+06	1.40071e+06	998126	1.25848e+06	1.3293e+06	1.04133e+06	1.74197e+06	3.30853e+07	967720	1.22057e+06	995916	937679	2.76567e+06	957574	1.15817e+06	1.33699e+06	1.18739e+06	943375	1.33128e+06	1.05502e+06	1.15682e+06	1.42576e+06	846370	3.13615e+07	3.66198e+07	1.25906e+06	2.60217e+07	2.68326e+07
Com_1243_pos	PC (20:5e/2:0)	C30 H52 N O7 P	569.348	1.00305e+08	9.45013e+07	2.3403e+07	4.44129e+06	8.47048e+06	3.19474e+06	7.1215e+06	6.74741e+06	7.98718e+06	9.11032e+06	4.3325e+06	7.25749e+06	7.84307e+06	6.7699e+06	5.11509e+06	1.17768e+06	9.18117e+06	6.99809e+06	9.43785e+06	1.11498e+07	2.31701e+07	2.50035e+07	3.1678e+06	2.4161e+06	2.77879e+06	3.33798e+06	1.50024e+06	3.90763e+06	1.10783e+06	1.71795e+06
Com_3817_pos	PC (14:0e/3:0)	C25 H52 N O7 P	509.348	1.09946e+07	9.6969e+06	2.59685e+06	3.49843e+06	3.99466e+06	5.72701e+06	2.01182e+07	5.13719e+06	3.21988e+06	3.40611e+06	9.45029e+06	4.22488e+06	3.76286e+06	4.21763e+06	5.10626e+06	2.37431e+06	3.47549e+06	4.54652e+06	1.61094e+07	6.86644e+06	5.48219e+06	5.83054e+06	3.23987e+06	4.13288e+06	5.33794e+06	9.85005e+06	3.50408e+06	7.60121e+06	1.62398e+06	3.82303e+06
Com_1309_pos	Homoserine	C4 H9 N O3	119.058	3.95809e+07	6.30967e+07	9.74838e+07	5.59906e+07	4.85688e+07	1.16724e+08	9.69113e+07	5.87317e+07	8.66179e+07	8.74435e+07	6.93837e+07	5.8462e+07	9.00179e+07	6.99414e+07	1.05947e+08	5.8577e+07	1.00504e+08	1.17713e+08	1.0633e+08	1.10005e+08	7.02182e+07	8.25899e+07	8.59052e+07	5.80938e+07	9.52806e+07	7.33026e+07	9.74675e+07	6.97441e+07	7.21828e+07	7.83279e+07
Com_1893_pos	delta8-THC-d9	C21 H21 [2]H9 O2	323.282	5.03822e+07	3.20108e+07	7.12331e+06	6.09526e+06	6.7705e+06	1.43714e+07	1.53417e+07	5.78493e+06	1.11018e+07	4.78264e+06	8.34221e+06	1.34523e+07	2.66357e+07	6.94484e+06	2.42038e+07	3.3766e+07	1.35835e+07	1.71476e+07	1.28732e+07	2.45287e+07	6.96288e+06	1.55347e+07	2.20953e+07	1.78696e+07	2.38407e+07	2.40559e+07	1.30438e+07	1.68645e+07	1.28084e+07	1.09407e+07
Com_7362_pos	ACar 24:5	C31 H52 N O4	501.382	369274	348538	517790	424895	475831	411137	431310	369324	378124	439750	440062	441100	446992	468627	531389	3.1365e+06	440956	479754	445532	434177	500990	501999	4.2013e+06	1.46548e+06	1.94983e+06	488959	488897	502320	630202	621621
Com_7893_pos	(2E)-3-(3,4-dimethoxyphenyl)prop-2-enoic acid	C11 H12 O4	208.071	2.73078e+06	1.27237e+06	2.07348e+06	458882	848638	4.07008e+06	3.57567e+06	1.71034e+06	792038	1.77047e+06	2.70417e+06	2.1553e+06	1.33024e+06	744862	1.20811e+06	1.54649e+06	1.14769e+06	1.92052e+06	1.48377e+06	774307	2.49327e+06	2.36488e+06	1.49832e+06	1.19723e+06	1.55339e+06	1.34621e+06	1.84204e+06	1.12929e+06	1.81856e+06	1.06185e+06
Com_529_pos	N-Acetylhistidine	C8 H11 N3 O3	197.08	1.42775e+08	1.40445e+08	6.55123e+08	1.52718e+08	1.65014e+08	2.33231e+08	2.06827e+08	1.84046e+08	1.53035e+08	1.63013e+08	1.3362e+08	2.69741e+08	3.31025e+08	2.32604e+08	5.80937e+08	2.5216e+08	9.80786e+07	1.63068e+08	9.53733e+07	1.14811e+08	2.33851e+08	2.24149e+08	2.0885e+08	2.01657e+08	8.65358e+07	1.87169e+08	1.71089e+08	1.51529e+08	2.71724e+08	2.43083e+08
Com_2605_pos	4-(2-Hydroxyethyl)-2-methoxyphenyl β-D-glucopyranoside	C15 H22 O8	352.109	1.03944e+06	827571	1.18294e+06	768329	872664	1.35922e+06	1.61413e+06	765553	1.11015e+06	1.35138e+06	7.6346e+06	951140	8.93315e+06	3.96768e+06	1.45492e+07	1.2884e+07	3.5206e+06	877468	3.45958e+06	8.464e+06	917126	948515	3.19445e+07	1.74723e+07	4.81559e+06	3.2973e+06	1.03497e+06	5.67628e+06	7.299e+06	7.53471e+06
Com_1565_pos	D-Serine	C3 H7 N O3	105.043	1.25079e+07	5.62655e+07	3.14634e+07	3.33974e+07	1.40258e+07	4.7863e+07	5.31685e+07	2.87432e+07	6.27424e+07	5.44675e+07	5.16536e+07	3.11635e+07	3.13814e+07	3.77931e+07	4.07529e+07	3.6823e+07	3.1762e+07	4.08133e+07	4.63352e+07	8.51138e+07	2.25191e+07	2.46818e+07	3.49866e+07	3.17526e+07	3.86335e+07	3.81661e+07	3.7258e+07	3.6432e+07	3.46003e+07	3.10763e+07
Com_5992_pos	4-(4-nitrophenylazo)aniline	C12 H10 N4 O2	264.057	1.45782e+06	548104	2.45917e+06	2.54899e+06	1.58841e+06	912251	3.35494e+06	6.77871e+06	432289	512520	400894	7.11318e+06	490451	667405	1.12914e+06	1.19876e+06	793695	516774	541282	393705	947365	1.5733e+06	1.79816e+06	615294	523983	1.614e+06	2.21891e+06	1.04674e+06	1.71118e+06	1.69424e+06
Com_7622_pos	2-Isopropylmalate	C7 H12 O5	176.069	3.39998e+06	2.31558e+06	2.605e+06	846929	769337	1.13397e+06	1.34058e+06	1.11847e+06	3.5362e+06	2.93428e+06	952090	1.21822e+06	797943	797604	950871	786542	720562	783146	757459	975216	831035	818150	696234	1.03813e+06	697014	907690	853099	867540	896300	1.14221e+06
Com_2437_pos	3-(3,4-Dihydroxyphenyl)-2-Methylalanine	C10 H13 N O4	211.084	2.60356e+07	7.47779e+06	3.60457e+06	717713	679017	634327	701916	816753	2.49225e+07	4.03064e+07	981146	770326	1.07024e+06	936993	1.61996e+06	599313	687313	947064	459017	626736	1.03016e+06	931223	503430	421131	642361	1.56755e+06	1.13868e+06	537606	678801	906072
Com_8062_pos	N-(4-morpholinophenyl)-4-(1H-pyrazol-1-yl)benzamide	C20 H20 N4 O2	348.157	1.2252e+06	441244	1.75049e+06	355901	354875	792948	1.43229e+06	1.13667e+06	416546	2.6153e+06	1.76506e+06	3.42647e+06	446522	582229	377124	898793	675460	1.01989e+06	669346	883563	3.91437e+06	2.91563e+06	294844	761470	914212	581062	1.01235e+06	495608	2.49072e+06	676751
Com_90_pos	Decanoylcarnitine	C17 H33 N O4	315.241	6.33799e+07	8.90207e+07	1.23838e+08	5.80699e+08	6.99906e+08	2.68227e+08	4.35194e+08	1.04991e+09	1.94783e+07	1.85877e+07	8.43814e+08	1.62511e+09	8.87856e+08	9.27293e+08	1.04771e+09	5.34768e+09	3.384e+08	2.10535e+08	5.16649e+08	2.44396e+08	1.70261e+08	2.20256e+08	6.22814e+09	1.91281e+09	1.61969e+09	6.91242e+08	1.91708e+09	8.4919e+08	9.48469e+08	6.79956e+08
Com_1954_pos	N6-Acetyl-L-lysine	C8 H16 N2 O3	188.116	2.95227e+06	7.06129e+06	9.88812e+06	3.43762e+07	3.32664e+07	2.02984e+07	2.55207e+07	6.22332e+06	1.42364e+07	1.67492e+07	5.73264e+07	5.10055e+06	9.50436e+06	9.55934e+06	1.55754e+07	5.56203e+06	3.44391e+06	1.0136e+07	6.12934e+07	4.38066e+07	1.33853e+07	1.21602e+07	4.1166e+06	1.91961e+07	7.58515e+06	1.07246e+07	9.15269e+06	7.38558e+06	1.01878e+07	8.64709e+06
Com_44_pos	Hexanoylcarnitine	C13 H25 N O4	259.178	2.33205e+08	4.69597e+08	7.82129e+08	1.46551e+09	1.45299e+09	7.12369e+08	8.97542e+08	2.73828e+09	5.04968e+07	5.15927e+07	1.65108e+09	2.89498e+09	2.89532e+09	2.82661e+09	2.23856e+09	1.05385e+10	1.25289e+09	8.67778e+08	1.59207e+09	2.04251e+09	7.52269e+08	8.58201e+08	1.56848e+10	5.11099e+09	3.93514e+09	1.22993e+09	4.58244e+09	2.1085e+09	3.72297e+09	3.19181e+09
Com_1202_pos	(2E,4E)-N-(2-methylpropyl)deca-2,4-dienamide	C14 H25 N O	223.193	5.96832e+07	6.39457e+07	4.70688e+07	5.28663e+07	6.31882e+07	4.67441e+07	7.95091e+07	1.20124e+08	7.52001e+07	5.47993e+07	8.7826e+07	7.16679e+07	4.9711e+07	5.52337e+07	5.102e+07	4.73126e+07	5.4419e+07	6.72629e+07	6.69574e+07	7.23032e+07	3.52042e+07	5.15577e+07	4.51738e+07	6.1015e+07	9.31154e+07	4.66575e+07	3.68822e+07	4.93547e+07	4.41634e+07	3.5599e+07
Com_6854_pos	N-Acetylthreonine	C6 H11 N O4	161.069	1.42597e+06	3.81899e+06	4.60942e+06	2.83794e+06	4.92228e+06	2.23741e+06	2.45576e+06	2.6074e+06	2.83599e+06	4.00668e+06	1.57661e+06	3.9457e+06	1.87695e+06	3.13585e+06	6.70917e+06	2.65303e+06	3.49821e+06	2.19135e+06	2.45435e+06	2.03142e+06	5.54793e+06	4.49876e+06	3.19987e+06	2.39835e+06	1.27666e+06	2.78355e+06	3.4891e+06	2.13319e+06	3.06344e+06	2.82319e+06
Com_220_pos	Dl-3-Hydroxynorvaline	C5 H11 N O3	133.074	9.16743e+08	1.20299e+09	9.35955e+08	9.1571e+08	1.52752e+09	8.59008e+08	8.15378e+08	7.06674e+08	4.51454e+08	1.27094e+09	1.97244e+09	9.14637e+08	1.31223e+09	1.31646e+09	1.17956e+09	1.0051e+09	4.16428e+08	1.1547e+09	5.18055e+08	4.4661e+08	6.25117e+08	7.04923e+08	1.91365e+09	1.1369e+09	8.5148e+08	1.04849e+09	1.05906e+09	1.03288e+09	1.03577e+09	1.38175e+09
Com_8668_pos	ACar 20:6	C27 H42 N O4	443.303	2.07156e+06	1.49868e+06	642483	502291	601022	855160	625269	433795	469251	582495	540344	566286	596999	644323	688061	767981	1.11801e+06	3.125e+06	781547	781757	645055	721866	713247	667476	660591	838693	892591	730679	724871	798614
Com_7920_pos	3-[(4-chlorophenyl)thio]-1-phenylprop-2-en-1-one	C15 H11 Cl O S	296.004	522819	423155	354338	333229	343306	344225	344194	346908	452379	533687	346554	408137	467529	4.00379e+06	408870	445875	483895	497103	337081	363481	349201	472781	443524	406918	505429	346773	393353	388406	361253	367616
Com_3538_pos	α-Lapachone	C15 H14 O3	264.072	4.61554e+06	3.93825e+06	2.43088e+06	2.29649e+06	3.01141e+06	4.9132e+06	3.88354e+06	2.00135e+06	3.39602e+06	3.8282e+06	3.4836e+06	1.7761e+06	6.19488e+06	3.97794e+06	6.56723e+06	2.48392e+06	5.48512e+06	2.08837e+07	3.71071e+06	3.84818e+06	3.23403e+06	3.29129e+06	2.05789e+06	5.20721e+06	2.12128e+06	4.22999e+06	4.74563e+06	4.52844e+06	4.42858e+06	5.86836e+06
Com_5288_pos	PC (3:0/16:2)	C27 H50 N O8 P	547.327	6.63442e+06	9.34017e+06	1.49922e+06	964201	930467	811934	1.41587e+06	2.19619e+06	1.06051e+06	1.00839e+06	967605	938697	902347	1.18789e+06	944293	809969	813378	913223	1.00973e+06	914191	835452	938989	835424	833107	982606	1.08752e+06	840914	987944	977407	894198
Com_24084_pos	gamma-Muurolene	C15 H24	204.189	358.003	422.836	600.213	431.078	426.847	476.981	492.196	398.49	411.658	472.254	626.61	467.089	464.257	485.47	562.269	428.467	406.474	446.989	457.831	469.093	483.897	513.168	394.133	225103	400.767	499.665	495.772	491.312	466.175	1433.72
Com_984_pos	PC (14:1e/3:0)	C25 H50 N O7 P	507.332	1.44841e+08	1.00593e+08	3.79312e+07	1.01096e+07	1.44699e+07	1.92845e+07	1.99418e+07	1.52592e+07	4.55109e+07	3.94972e+07	2.03069e+07	1.20474e+07	1.61666e+07	1.53216e+07	7.64936e+06	3.9244e+06	1.28191e+07	8.78634e+06	2.174e+07	1.66675e+07	4.21814e+07	5.40426e+07	6.31126e+06	5.12077e+06	7.68982e+06	1.40663e+07	5.94338e+06	1.03965e+07	3.61405e+06	7.09891e+06
Com_9602_pos	2-(Formylamino)Benzoic Acid	C8 H7 N O3	165.042	1.85411e+06	1.11098e+06	335493	670678	290093	840387	305346	786664	2.25015e+06	369188	684453	1.19734e+06	414071	319131	450478	1.32732e+06	1.98816e+06	1.91322e+06	559956	680645	788992	827379	239486	1.20205e+06	281479	294158	414810	351984	931736	1.16891e+06
Com_3_pos	Oleamide	C18 H35 N O	281.272	2.71867e+10	21896794858	8.86228e+09	1.4803e+10	1.26207e+10	9.73997e+09	2.44906e+10	9.20749e+10	1.83651e+10	11899854674	28112913578	3.69929e+10	1.68409e+10	1.59519e+10	1.75029e+10	1.1592e+10	2.01576e+10	3.44144e+10	1.94471e+10	4.04561e+10	9.80875e+09	1.1622e+10	1.37643e+10	2.34913e+10	2.98121e+10	1.29548e+10	8.39706e+09	1.17657e+10	1.14132e+10	9.41627e+09
Com_1333_pos	Gly-Val	C7 H14 N2 O3	174.1	5.78515e+07	3.94727e+07	1.12696e+07	9.55285e+06	8.97608e+06	8.1987e+06	7.52654e+06	4.83709e+06	1.04931e+08	7.55057e+07	9.17722e+06	4.95853e+06	9.55834e+06	5.51178e+06	1.02197e+07	3.49251e+06	7.53464e+06	4.05893e+06	4.15614e+06	6.37927e+06	7.55918e+06	5.80353e+06	4.61753e+06	3.47813e+06	4.36939e+06	1.09459e+07	1.51015e+07	9.10421e+06	7.0689e+06	1.82759e+07
Com_4519_pos	Indole-5-Carboxylic Acid (98%)	C9 H7 N O2	161.048	1.06404e+07	8.80058e+06	6.22406e+06	8.21728e+06	8.46734e+06	5.79558e+06	6.04289e+06	6.26207e+06	8.98227e+06	1.00059e+07	6.626e+06	8.16709e+06	6.70319e+06	5.48756e+06	7.81781e+06	7.01959e+06	1.0667e+07	8.68518e+06	6.19841e+06	5.31869e+06	5.96213e+06	5.72381e+06	8.13915e+06	6.05586e+06	5.7992e+06	4.29724e+06	5.74907e+06	5.9497e+06	5.46011e+06	5.53756e+06
Com_79_pos	ACar 18:2	C25 H46 N O4	423.335	4.37088e+08	2.3752e+08	3.42417e+08	3.59386e+08	3.87273e+08	6.40755e+08	5.60331e+08	9.12345e+08	9.74351e+07	8.69504e+07	1.30528e+09	9.02314e+08	1.4455e+09	1.37505e+09	1.43136e+09	6.17244e+09	5.34619e+08	4.76209e+08	4.94817e+08	6.05798e+08	2.21894e+08	3.67725e+08	7.2488e+09	4.31026e+09	5.0989e+09	7.77768e+08	1.3394e+09	9.08171e+08	8.63096e+08	5.48798e+08
Com_8304_pos	Poncirin	C28 H34 O14	594.196	366901	422843	528795	381400	430447	432529	453424	366911	550711	650429	491252	464386	498880	447642	504466	466068	427709	459397	439212	480292	473955	492524	412945	409473	3.0269e+06	592218	559178	518330	509495	534985
Com_604_pos	dUMP	C9 H13 N2 O8 P	308.042	1.88692e+08	2.47232e+08	5.2767e+08	1.84578e+08	1.96553e+08	2.27515e+08	2.32949e+08	1.34342e+08	2.63995e+08	3.06913e+08	1.79998e+08	1.66379e+08	4.33683e+07	2.07413e+08	3.09468e+08	1.27013e+08	1.7764e+08	1.68566e+08	1.67995e+08	1.61894e+08	1.95103e+08	1.95045e+08	1.06469e+08	1.49442e+08	1.6662e+08	1.70255e+08	1.73637e+08	1.5188e+08	1.4035e+08	1.37096e+08
Com_1838_pos	ACar 22:4	C29 H50 N O4	475.366	4.39761e+06	3.23055e+06	1.53435e+06	4.20935e+06	4.82116e+06	5.46375e+06	7.58199e+06	1.24694e+07	826804	821541	2.2377e+07	5.50339e+06	1.43204e+07	1.41177e+07	1.11531e+07	4.97541e+07	1.59181e+07	1.51821e+07	8.60612e+06	1.09346e+07	3.2981e+06	5.12142e+06	5.96929e+07	3.21365e+07	4.28638e+07	9.03923e+06	1.10992e+07	1.00917e+07	1.4194e+07	6.28223e+06
Com_4147_pos	Cortisol	C21 H30 O5	362.209	1.24827e+07	1.00996e+07	8.79038e+06	4.85042e+06	3.50146e+06	1.23047e+07	8.8254e+06	1.19517e+06	1.1739e+06	1.38519e+06	1.39201e+06	1.37364e+06	1.25518e+06	1.09916e+06	1.46351e+06	6.80655e+06	6.13055e+06	7.10706e+06	3.49255e+06	3.26995e+06	8.12977e+06	7.64537e+06	8.26405e+06	1.94376e+06	2.1046e+06	1.09692e+07	9.6398e+06	1.1361e+07	4.72137e+06	6.34415e+06
Com_3214_pos	3-methyl-5-phenylpyridazine	C11 H10 N2	170.084	2.07831e+06	1.42238e+06	2.07131e+06	1.13332e+06	1.60127e+06	1.05566e+06	1.18636e+06	1.04434e+06	1.17508e+06	1.07509e+06	1.29251e+06	503830	1.04017e+06	1.40594e+06	1.0006e+06	1.50563e+06	1.53104e+06	2.48567e+07	790080	921325	1.07161e+06	1.05174e+06	787566	573829	702291	1.35849e+06	7.29697e+06	959535	811307	948978
Com_5028_pos	3-[1-(dimethylamino)-1H-pyrrol-2-yl]-2-(2-furylcarbonyl)acrylonitrile	C14 H13 N3 O2	239.125	1.28141e+06	1.87639e+06	3.35747e+06	6.79581e+06	5.88727e+06	5.28039e+06	4.59971e+06	1.86541e+06	2.57431e+06	3.1382e+06	9.28502e+06	1.72531e+06	2.16049e+06	2.07155e+06	4.88659e+06	1.86405e+06	2.04414e+06	2.20868e+06	9.60384e+06	1.10045e+07	3.3923e+06	3.13615e+06	1.82267e+06	4.17378e+06	1.49937e+06	2.73564e+06	2.36571e+06	2.17365e+06	2.23505e+06	2.45472e+06
Com_308_pos	DL-Lysine	C6 H14 N2 O2	146.106	3.71101e+08	2.6688e+08	3.93768e+08	3.27851e+08	3.26343e+08	3.09498e+08	2.92631e+08	2.84499e+08	4.19962e+08	5.05107e+08	4.10999e+08	4.05558e+08	5.54593e+08	4.96324e+08	6.25399e+08	3.81898e+08	7.01349e+08	1.26821e+09	5.54696e+08	4.71664e+08	2.21377e+08	2.31391e+08	4.01399e+08	5.05212e+08	3.58567e+08	2.14952e+08	3.1098e+08	3.23098e+08	4.35977e+08	3.20497e+08
Com_4229_pos	Jervine	C27 H39 N O3	425.293	4.51867e+06	3.21997e+06	732763	465102	730018	1.60564e+06	726508	445903	528153	515764	584315	518014	553017	602700	702826	1.10289e+06	3.01304e+06	1.54164e+07	2.26262e+06	1.61984e+06	540038	583026	922510	918924	861045	787552	1.22337e+06	738339	699591	682748
Com_7942_pos	ACar 21:3	C28 H50 N O4	463.366	382902	385395	609524	403136	450269	484729	869114	591959	374693	390489	2.15982e+06	455130	1.54331e+06	1.18639e+06	1.09524e+06	3.53012e+06	1.22864e+06	818298	533245	803495	529361	1.74638e+06	2.73869e+06	2.84291e+06	3.24327e+06	936170	628968	1.31136e+06	502416	657281
Com_6003_pos	L-Dopa	C9 H11 N O4	197.069	1.55185e+06	1.11421e+06	2.70345e+06	2.89592e+06	2.76277e+06	2.34769e+06	4.53626e+06	4.90883e+06	1.22213e+06	1.65431e+06	2.29434e+06	5.57174e+06	2.45444e+06	1.68594e+06	4.08147e+06	6.86614e+06	2.69423e+06	3.98271e+06	3.53323e+06	3.36586e+06	2.21795e+06	2.44823e+06	5.20607e+06	2.55431e+06	2.1183e+06	6.21342e+06	4.26194e+06	5.11705e+06	4.62381e+06	5.78938e+06
Com_9564_pos	Norethisterone	C20 H26 O2	298.193	908332	934090	1.09471e+06	1.00767e+06	1.37336e+06	1.07135e+06	1.383e+06	1.10364e+06	925741	1.13131e+06	1.03021e+06	1.6974e+06	1.01902e+06	838872	1.2322e+06	1.80013e+06	1.62906e+06	1.66191e+06	2.48624e+06	2.40747e+06	1.08622e+06	1.46553e+06	1.02412e+06	1.17331e+06	974990	1.03398e+06	1.02735e+06	1.00953e+06	1.3635e+06	1.58057e+06
Com_8022_pos	Lysope 16:0	C21 H44 N O7 P	453.285	2.98753e+06	1.96022e+06	1.05013e+06	822263	1.04319e+06	2.85913e+06	2.45269e+06	1.31056e+06	2.13899e+06	2.15157e+06	1.45497e+06	812604	1.20592e+06	802626	1.22117e+06	838831	1.33376e+06	798116	3.02406e+06	3.18819e+06	744084	1.0562e+06	742974	815751	1.18978e+06	1.29927e+06	768388	1.44273e+06	890427	774082
Com_4354_pos	LPE 20:5	C25 H42 N O7 P	499.27	1.14516e+07	8.72318e+06	3.1261e+06	1.70479e+06	2.49171e+06	1.24172e+06	1.60663e+06	1.29683e+06	2.31018e+06	1.83776e+06	1.74084e+06	2.12589e+06	1.67009e+06	1.5866e+06	1.95881e+06	644206	2.26187e+06	1.81561e+06	2.31933e+06	1.77038e+06	3.10175e+06	3.77306e+06	1.04886e+06	492148	903660	467324	274882	320093	301733	391346
Com_6877_pos	Riboflavin	C17 H20 N4 O6	376.138	4.39798e+06	5.20068e+06	6.62643e+06	2.1956e+06	2.76245e+06	5.16893e+06	2.99814e+06	848444	3.09929e+06	4.71599e+06	2.35258e+06	1.27975e+06	4.22904e+06	4.01904e+06	6.05275e+06	2.37256e+06	1.98404e+06	2.61654e+06	1.10322e+06	2.11948e+06	2.0893e+06	2.2741e+06	2.6445e+06	2.20979e+06	1.08731e+06	1.6781e+06	2.32325e+06	1.70288e+06	1.92952e+06	1.38005e+06
Com_4215_pos	Sn-Glycero-3-Phosphocholine	C8 H20 N O6 P	257.103	1.21809e+07	1.01387e+07	7.60002e+06	1.72513e+06	2.06604e+06	1.41471e+06	2.01035e+06	1.83392e+06	4.87032e+06	2.45444e+06	4.17835e+06	2.99797e+06	969158	3.47833e+06	3.90233e+06	2.7097e+06	2.59672e+06	2.41251e+06	3.3621e+06	2.79222e+06	3.821e+06	3.90561e+06	2.68326e+06	2.00505e+06	2.03854e+06	3.35191e+06	2.43752e+06	2.96321e+06	2.41366e+06	2.42114e+06
Com_1510_pos	7-(2-aminophenyl)heptanoic acid	C13 H19 N O2	239.15	1.26532e+07	9.33901e+06	1.72807e+07	1.66096e+07	2.40953e+07	9.59805e+06	1.03366e+07	9.63406e+06	7.60317e+06	1.65216e+07	1.82626e+07	1.56866e+07	1.34408e+07	8.37874e+07	2.85233e+07	2.68288e+07	1.74146e+07	1.80547e+07	2.41642e+07	2.45223e+07	1.61533e+07	1.0085e+07	7.15661e+06	8.26571e+07	1.28979e+07	9.32795e+06	5.68803e+07	6.31534e+06	3.42061e+07	3.28546e+07
Com_5029_pos	N-(cyclopropylmethyl)-N'-phenylurea	C11 H14 N2 O	228.067	5.44935e+06	5.68307e+06	1.19352e+07	6.75759e+06	9.72332e+06	8.10817e+06	8.3293e+06	6.32222e+06	6.55805e+06	6.29214e+06	3.52611e+06	8.17471e+06	9.22036e+06	1.13467e+07	1.22938e+07	9.01844e+06	6.11262e+06	7.45126e+06	8.0144e+06	5.9503e+06	8.83851e+06	8.85721e+06	7.36906e+06	7.13707e+06	4.78062e+06	9.7753e+06	9.30601e+06	6.19032e+06	8.32808e+06	6.84503e+06
Com_8638_pos	Citrinin	C13 H14 O5	232.071	762099	696144	742122	687620	875161	1.09522e+06	1.48739e+06	1.25072e+06	924786	846234	1.216e+06	3.17883e+06	817333	1.10753e+06	1.05542e+06	1.28292e+06	934587	864295	761977	1.02739e+06	1.37467e+06	2.00182e+06	2.00353e+06	552357	644510	1.12851e+06	1.26233e+06	1.00636e+06	1.84487e+06	903118
Com_4284_pos	Milbemycin A3 oxime	C31 H43 N O7	541.311	3.28319e+06	2.5344e+06	625143	309734	316187	325955	355196	287827	1.38207e+07	1.10936e+07	329719	363106	347491	332048	380334	297000	292386	326173	324086	327697	334100	392906	292190	296041	279614	370390	346536	596275	333079	346098
Com_8_pos	Acetyl-L-carnitine	C9 H17 N O4	203.116	4.09425e+09	3.79142e+09	2.24889e+10	2.81988e+10	2.78786e+10	2.78764e+10	3.54653e+10	2.0676e+10	7.38305e+09	6.92984e+09	1.48951e+10	3.36147e+10	2.89794e+10	3.58194e+10	2.93395e+10	18707388660	3.43652e+10	3.47017e+10	3.81711e+10	6.73849e+10	4.50473e+10	5.08338e+10	1.70722e+10	1.87102e+10	1.63785e+10	2.61421e+10	2.80343e+10	1.4799e+10	3.75533e+10	3.73745e+10
Com_883_pos	1-Palmitoylglycerol	C19 H38 O4	330.277	7.24641e+07	8.71989e+07	1.1084e+08	9.40926e+07	2.17473e+08	1.07109e+08	9.94182e+07	5.50228e+07	1.02484e+08	1.16577e+08	1.13524e+08	1.09707e+08	1.42543e+08	1.16055e+08	1.44336e+08	9.63524e+07	1.18335e+08	1.25063e+08	1.29034e+08	1.0905e+08	1.33328e+08	1.42748e+08	1.12301e+08	1.07131e+08	1.18929e+08	1.43194e+08	1.47132e+08	1.399e+08	1.29399e+08	1.37012e+08
Com_7748_pos	Biliverdin	C33 H34 N4 O6	582.247	682887	2.85826e+06	1.2208e+06	939125	862326	1.30029e+06	1.29181e+06	798105	898814	1.19737e+06	1.02716e+06	1.0732e+06	2.27937e+06	1.11973e+06	1.51599e+06	1.4204e+06	3.767e+06	3.70631e+06	1.2142e+06	1.80279e+06	1.04111e+06	1.04197e+06	1.2584e+06	1.12682e+06	1.07422e+06	1.48643e+06	1.46154e+06	1.37323e+06	1.54359e+06	1.4485e+06
Com_6127_pos	Diphenylamine	C12 H11 N	169.089	1.19059e+06	1.43593e+06	1.86037e+06	1.26623e+06	1.55016e+06	2.19048e+06	2.31593e+06	1.15603e+06	1.37062e+06	995330	1.20045e+06	1.35625e+06	1.13367e+06	1.36259e+06	1.52645e+06	1.05446e+06	6.52645e+06	5.92406e+06	1.1628e+06	1.34147e+06	2.90294e+06	3.12285e+06	1.07577e+06	1.05341e+06	1.03996e+06	1.08352e+06	1.33922e+06	1.41551e+06	1.35319e+06	1.19271e+06
Com_2327_pos	(5E)-7-methylidene-10-oxo-4-(propan-2-yl)undec-5-enoic acid	C15 H24 O3	252.172	3.50455e+07	7.74456e+06	1.15128e+07	7.80994e+06	7.44723e+06	1.17677e+07	1.25274e+07	6.5167e+06	6.52272e+06	5.62791e+06	7.54565e+06	7.53849e+06	1.09083e+07	1.59918e+07	8.58367e+06	1.18889e+07	9.23095e+06	8.72582e+06	7.7114e+06	7.88909e+06	7.59044e+06	6.65114e+06	6.86544e+06	1.70914e+07	8.61927e+06	7.7675e+06	7.7545e+06	6.1809e+06	6.08857e+06	6.82949e+06
Com_3418_pos	Spectinomycin	C14 H24 N2 O7	364.185	1.09151e+07	8.11784e+06	1.21909e+07	8.63552e+06	1.07134e+07	9.65125e+06	9.45299e+06	1.00167e+07	5.48784e+06	5.86559e+06	7.54215e+06	8.97576e+06	4.75781e+06	5.83393e+06	4.00859e+06	1.75672e+07	1.28053e+07	1.44618e+07	1.42349e+07	5.44269e+06	7.45532e+06	6.7128e+06	1.97734e+07	8.33297e+06	9.53165e+06	1.12505e+07	1.27968e+07	1.19856e+07	1.0118e+07	1.06988e+07
Com_8534_pos	PC (12:0/13:1)	C33 H64 N O8 P	633.437	1.89053e+06	1.42922e+06	540238	529725	761254	415679	737631	2.89218e+06	387883	565786	1.0006e+06	696298	441563	431823	510214	1.88205e+06	488457	677087	1.32335e+06	801465	437480	489612	1.83647e+06	1.1001e+06	949652	1.09976e+06	490901	562164	460483	454226
Com_2803_pos	Retinoic acid	C20 H28 O2	300.209	2.48786e+07	1.36254e+07	6.80115e+06	3.80353e+06	8.64829e+06	2.62385e+06	5.88116e+06	8.14023e+06	1.35127e+07	8.80609e+06	2.57922e+06	2.3043e+07	3.96253e+06	3.07355e+06	9.53812e+06	8.96983e+06	5.71698e+06	8.08924e+06	1.13588e+07	7.73923e+06	1.5638e+06	6.22212e+06	3.99452e+06	4.23915e+06	2.54861e+06	3.87035e+06	1.89599e+06	5.58298e+06	2.68052e+06	2.58929e+06
Com_1620_pos	cAMP	C10 H12 N5 O6 P	329.051	1.12104e+07	1.69139e+07	1.24576e+07	2.55333e+07	2.67951e+07	6.93981e+07	8.99818e+07	1.10663e+07	1.54615e+07	1.71904e+07	4.12972e+07	1.39364e+07	3.22258e+07	4.16511e+07	3.53317e+07	1.06261e+07	1.0597e+07	1.39525e+07	2.47135e+07	3.75171e+07	3.16246e+07	2.298e+07	1.12005e+07	2.75511e+07	1.88023e+07	2.43092e+07	4.80799e+07	3.10298e+07	3.17523e+07	3.7626e+07
Com_1311_pos	PC (18:3e/2:0)	C28 H52 N O7 P	545.348	9.22007e+07	6.06889e+07	2.29897e+07	4.01748e+06	7.04832e+06	6.44763e+06	2.89817e+06	5.78204e+06	7.86898e+06	9.38439e+06	4.8818e+06	7.38357e+06	5.94187e+06	6.96135e+06	4.51239e+06	2.39692e+06	1.42424e+07	7.97466e+06	6.85385e+06	7.57411e+06	3.28687e+07	3.06347e+07	3.37278e+06	3.49269e+06	3.93694e+06	5.10766e+06	4.27228e+06	6.3893e+06	1.65771e+06	2.54023e+06
Com_3023_pos	ethyl 1-(3-nitro-2-thienyl)piperidine-4-carboxylate	C12 H16 N2 O4 S	284.086	6.09739e+06	6.22475e+06	9.77291e+06	4.86095e+06	4.27184e+06	1.26679e+07	8.61541e+06	2.62345e+06	2.2316e+06	3.4003e+06	7.68766e+06	4.36819e+06	9.70913e+06	5.64306e+06	2.90634e+07	4.09536e+06	2.50231e+07	2.70183e+07	8.02702e+06	4.95326e+06	5.58102e+06	9.72456e+06	2.87176e+06	7.29037e+06	3.03923e+06	6.45448e+06	5.9661e+06	6.99175e+06	7.1477e+06	6.9385e+06
Com_11201_pos	5-Methylcytosine	C5 H7 N3 O	125.059	461270	646911	988712	844169	1.16193e+06	981471	999563	1.05361e+06	999504	1.38268e+06	1.12564e+06	1.42569e+06	1.42996e+06	914442	1.37279e+06	1.15597e+06	869785	1.0015e+06	1.3722e+06	1.3223e+06	1.24596e+06	1.35319e+06	978294	1.18494e+06	1.54512e+06	1.15298e+06	1.33121e+06	1.66337e+06	1.35383e+06	1.08074e+06
Com_8971_pos	Biotin	C10 H16 N2 O3 S	244.088	1.06974e+06	1.76608e+06	1.74276e+06	2.78313e+06	2.43558e+06	1.17446e+06	791640	1.61558e+06	1.35845e+06	1.45975e+06	1.21108e+06	1.73864e+06	869091	1.12986e+06	989972	613868	1.79253e+06	2.25595e+06	817325	816406	1.42969e+06	1.17994e+06	556879	486798	683093	1.01932e+06	935801	898976	1.00676e+06	1.02322e+06
Com_6300_pos	Guggulsterone	C21 H28 O2	312.208	3.50059e+06	4.15566e+06	4.62799e+06	896335	1.18932e+06	1.66756e+06	2.61918e+06	772006	638108	575808	1.02184e+06	666404	789429	1.07575e+06	985275	2.71752e+06	4.54609e+06	6.7971e+06	759122	707199	1.39297e+06	1.75336e+06	2.73828e+06	2.34504e+06	2.54178e+06	967630	1.07015e+06	1.10239e+06	1.15382e+06	957114
Com_4401_pos	Nor-9-carboxy-δ9-THC	C21 H28 O4	344.195	1.09179e+06	1.16399e+06	1.81479e+07	1.07463e+06	1.202e+06	1.227e+06	1.36159e+06	1.09114e+06	1.74973e+06	2.09007e+06	1.92093e+06	1.39109e+06	1.38556e+06	1.4017e+06	1.6307e+06	1.77328e+06	2.52474e+06	1.46483e+06	1.30442e+06	1.24222e+06	1.40814e+06	1.50943e+06	2.13725e+06	1.42474e+06	1.47432e+06	1.63177e+06	1.87044e+06	1.65919e+06	1.66713e+06	1.68061e+06
Com_9563_pos	2-Methylbutyroylcarnitine	C12 H23 N O4	245.162	1.94716e+06	1.10438e+06	2.39052e+06	1.08555e+06	980007	964295	1.14458e+06	977755	1.37128e+06	1.54879e+06	1.117e+06	1.23634e+06	1.02328e+06	729565	1.16905e+06	1.05606e+06	1.71369e+06	2.36499e+06	1.39167e+06	1.44793e+06	866249	1.12372e+06	920063	539280	747710	1.3793e+06	1.24856e+06	1.0948e+06	773965	1.12711e+06
Com_3240_pos	3-hydroxy-2-[5-nitro-2-(1-pyrrolidinyl)benzyl]propanenitrile	C14 H17 N3 O3	275.127	5.17634e+06	4.8892e+06	4.82446e+06	1.97347e+07	2.22516e+07	3.06229e+06	3.38379e+06	6.24405e+06	1.24864e+07	1.16824e+07	2.41491e+07	6.3609e+06	3.79995e+06	5.15679e+06	3.29336e+06	4.04097e+06	5.16259e+06	3.83526e+06	3.24911e+06	2.58549e+06	2.99657e+06	2.46729e+06	4.82525e+06	3.91437e+06	4.12294e+06	4.3148e+06	4.52687e+06	4.75566e+06	3.07112e+06	5.16042e+06
Com_12_pos	DL-Carnitine	C7 H15 N O3	161.105	3.68038e+10	2.79576e+10	4.18454e+10	3.11992e+10	2.95515e+10	6.31909e+10	5.14629e+10	2.52265e+10	2.97123e+10	4.09864e+10	2.36724e+10	2.63442e+10	3.92111e+10	3.12742e+10	4.29868e+10	2.87777e+10	4.80113e+10	5.29327e+10	5.28174e+10	4.82656e+10	5.00859e+10	4.81793e+10	2.87097e+10	2.95435e+10	23013208644	5.43964e+10	4.8496e+10	5.45107e+10	4.79208e+10	4.78719e+10
Com_252_pos	Creatinine	C4 H7 N3 O	113.059	1.06603e+09	1.64141e+09	1.90601e+09	1.03122e+09	9.08819e+08	8.26901e+08	8.95208e+08	1.23396e+09	1410990078	1.64034e+09	1.03329e+09	1.33386e+09	1.21338e+09	1.23664e+09	1.30384e+09	9.39589e+08	6.58617e+08	7.23907e+08	6.9191e+08	7.15123e+08	1.10625e+09	1.21717e+09	7.72646e+08	1.06088e+09	9.11026e+08	1.07356e+09	9.99889e+08	9.59075e+08	8.68414e+08	7.63038e+08
Com_5219_pos	Troxerutin	C33 H42 O19	780.18	4.31075e+06	6.17118e+06	1.00322e+07	7.72386e+06	7.46814e+06	8.26049e+06	8.36736e+06	5.53251e+06	6.95832e+06	8.822e+06	7.90188e+06	7.42021e+06	8.96695e+06	7.99709e+06	5.54872e+06	6.33633e+06	8.18858e+06	1.02393e+07	8.26078e+06	8.18913e+06	1.07101e+07	9.51401e+06	6.63271e+06	5.36411e+06	5.88469e+06	1.12389e+07	9.71023e+06	9.38425e+06	8.90489e+06	8.63114e+06
Com_368_pos	(5Z)-3-aminonon-5-enoic acid	C9 H17 N O2	171.126	2.3497e+08	2.35182e+08	4.23599e+08	3.95339e+08	4.31011e+08	3.4365e+08	2.86864e+08	2.48576e+08	1.36688e+08	2.32389e+08	3.02725e+08	3.98263e+08	2.90272e+08	1.00723e+09	4.32407e+08	3.65537e+08	3.51233e+08	3.94924e+08	3.95533e+08	3.88208e+08	2.58949e+08	2.33416e+08	1.58798e+08	8.31761e+08	2.82546e+08	2.08451e+08	5.8861e+08	1.49755e+08	4.90874e+08	5.06854e+08
Com_5364_pos	ethyl 2-{[2-(4-methoxyphenoxy)-5-nitrobenzoyl]amino}acetate	C18 H18 N2 O7	412.066	779166	780865	846235	1.59825e+06	956800	1.09077e+06	2.2725e+06	972968	765458	749181	1.40045e+06	1.09244e+06	1.7616e+06	1.03583e+06	2.51883e+06	2.07586e+06	1.64252e+06	1.74976e+06	1.24555e+06	1.40565e+06	865315	914218	1.88083e+06	3.02924e+06	2.05313e+06	1.74194e+06	2.10966e+06	1.32585e+06	1.53624e+06	1.51061e+06
Com_829_pos	Guanine	C5 H5 N5 O	151.049	1.90934e+08	1.45159e+08	3.48558e+07	6.74365e+06	9.11618e+06	1.52724e+07	7.44526e+06	6.61058e+06	4.59879e+07	7.49238e+07	1.73835e+07	1.0041e+07	3.95882e+07	2.23424e+07	5.43196e+07	3.07632e+07	2.59041e+07	2.84828e+07	9.70731e+06	2.82972e+07	3.71029e+07	3.77686e+07	1.73465e+07	1.66893e+07	1.33381e+07	5.24135e+07	7.76262e+07	5.57907e+07	3.75855e+07	3.60569e+07
Com_1129_pos	Phosphocholine	C5 H14 N O4 P	183.066	1.18067e+08	8.27482e+07	6.80864e+07	1.15682e+07	1.54805e+07	7.46934e+06	7.5066e+06	1.57734e+07	3.43529e+07	2.96058e+07	2.04615e+07	1.26438e+07	1.36081e+07	1.52176e+07	9.54252e+06	5.778e+06	1.09391e+07	9.77499e+06	1.04192e+07	8.86064e+06	2.91277e+07	3.20675e+07	6.76689e+06	4.84457e+06	8.43395e+06	1.14609e+07	6.96083e+06	9.34666e+06	3.94929e+06	6.62981e+06
Com_8043_pos	Estrone	C18 H22 O2	270.161	1.85617e+06	836815	1.66832e+06	2.06203e+06	2.23699e+06	2.1445e+06	1.85083e+06	1.03964e+06	924946	1.42014e+06	3.7145e+06	2.86883e+06	1.40923e+06	1.49673e+06	1.14034e+06	2.21047e+06	3.29684e+06	1.30395e+06	2.39466e+06	1.10337e+06	1.22669e+06	2.73614e+06	1.53078e+06	2.15896e+06	1.43416e+06	2.44715e+06	1.38865e+06	2.4906e+06	3.72082e+06	2.48865e+06
Com_3605_pos	Ala-trp	C14 H17 N3 O3	275.127	1.58583e+07	1.03337e+07	2.30196e+06	536641	696965	879461	906005	740745	9.74012e+06	1.25938e+07	2.1298e+06	868523	2.54349e+06	1.92117e+06	3.0798e+06	892992	1.95178e+06	878724	819923	1.07079e+06	1.83726e+06	1.83381e+06	762776	1.27145e+06	983137	3.0289e+06	1.46289e+06	2.76277e+06	1.44326e+06	2.10544e+06
Com_2341_pos	(2E,4E)-N-[2-(4-hydroxyphenyl)ethyl]dodeca-2,4-dienamide	C20 H29 N O2	315.217	1.06407e+07	6.70396e+06	1.38299e+07	1.25452e+07	1.40015e+07	1.37615e+07	2.19837e+07	2.83159e+07	916683	3.0193e+06	4.32302e+07	2.00209e+07	1.13558e+07	8.52275e+06	2.31994e+07	1.85596e+07	1.83567e+07	2.38269e+07	1.69322e+07	1.9947e+07	1.16976e+07	1.72035e+07	1.2679e+07	1.69787e+07	3.15251e+07	1.17511e+07	1.19772e+07	8.65334e+06	2.00519e+07	7.99877e+06
Com_13132_pos	Tetrahydrocorticosterone	C21 H34 O4	350.245	634381	471040	420669	366084	456097	354999	475403	1.18835e+06	357236	339098	459845	508186	406423	359826	430805	391219	383364	515001	455502	584821	382488	432528	351484	392065	424095	428385	386326	401284	347408	369779
Com_557_pos	D-Alanyl-D-Alanine	C6 H12 N2 O3	160.085	2.87012e+07	3.92772e+07	6.06149e+08	3.02451e+07	3.44939e+07	5.9985e+07	5.36149e+07	2.38722e+07	3.41577e+07	3.38285e+07	4.1181e+07	2.24484e+07	4.47439e+07	3.83013e+07	4.40246e+07	3.65828e+07	6.09608e+07	8.83635e+07	5.35464e+07	2.73197e+07	4.2671e+07	3.3842e+07	3.50775e+07	3.28101e+07	2.81586e+07	2.39378e+07	3.11049e+07	2.77997e+07	2.37323e+07	2.55908e+07
Com_423_pos	2-Amino-1,3,4-octadecanetriol	C18 H39 N O3	317.293	1.75271e+08	1.70994e+08	1.54098e+08	1.41497e+08	1.16028e+08	1.05193e+08	1.34835e+08	1.67199e+08	2.27097e+08	1.06982e+08	1.32841e+08	1.55659e+08	1.63009e+08	4.56389e+08	1.80222e+08	7.34227e+07	1.71066e+08	1.06227e+08	1.35685e+08	1.47346e+08	6.15719e+07	7.89655e+07	7.09329e+07	7.15319e+08	7.92558e+07	7.30148e+07	2.83211e+08	6.69093e+07	6.66895e+07	7.6383e+07
Com_618_pos	2,3,4,9-Tetrahydro-1H-β-carboline-3-carboxylic acid	C12 H12 N2 O2	216.09	6.69152e+06	1.93384e+06	1.54337e+06	1.64667e+06	1.11562e+07	7.14536e+06	2.17229e+06	1.35871e+06	4.04079e+06	3.68276e+06	1.73092e+06	3.8716e+06	653750	1.2752e+06	2.05055e+06	1.00791e+07	9.46874e+06	4.00672e+08	2.09179e+06	2.69466e+06	1.36241e+06	2.41078e+06	1.74736e+06	940083	1.20961e+06	1.81307e+07	1.02815e+08	1.35893e+06	2.93764e+06	1.57256e+06
Com_3447_pos	2-[5-(2-hydroxypropyl)oxolan-2-yl]propanoic acid	C10 H18 O4	202.12	1.72009e+07	1.08511e+07	1.53149e+07	5.79999e+06	8.26247e+06	2.25218e+07	2.34021e+07	9.32252e+06	5.94603e+06	8.36664e+06	7.82923e+06	1.20709e+07	7.82614e+06	6.02681e+06	7.93741e+06	1.22148e+07	7.75124e+06	1.12939e+07	1.0835e+07	7.41172e+06	1.14635e+07	1.59656e+07	8.20521e+06	7.99842e+06	7.76785e+06	7.2124e+06	6.78796e+06	7.36866e+06	9.6624e+06	7.7988e+06
Com_4099_pos	16α-Hydroxydehydroepiandrosterone	C19 H28 O3	321.228	3.5919e+06	1.61931e+06	3.28703e+06	4.59767e+06	5.24878e+06	2.04427e+06	2.74945e+06	1.83883e+06	2.03312e+06	3.76122e+06	3.74133e+06	2.36503e+06	2.27304e+06	1.65185e+07	5.76045e+06	4.98071e+06	3.31314e+06	2.49915e+06	4.57753e+06	4.90979e+06	2.73429e+06	1.94428e+06	2.12526e+06	1.08746e+07	2.73285e+06	2.34447e+06	8.92016e+06	1.48623e+06	5.64067e+06	6.7175e+06
Com_2108_pos	N4-(4-chloro-2,5-dimethoxyphenyl)morpholine-4-carbothioamide	C13 H17 Cl N2 O3 S	338.047	1.05134e+07	1.39584e+07	1.81352e+07	2.07968e+07	2.26756e+07	2.42699e+07	2.59471e+07	1.28552e+07	1.12344e+07	1.32411e+07	1.3625e+07	2.23051e+07	2.8639e+07	1.76597e+07	2.8281e+07	2.24548e+07	2.63399e+07	2.55011e+07	2.01757e+07	1.60153e+07	1.776e+07	2.18737e+07	1.99934e+07	1.99989e+07	1.5699e+07	2.84997e+07	2.5849e+07	1.90448e+07	1.67495e+07	2.18618e+07
Com_628_pos	4-methylpyridine-3-sulfonic acid	C6 H7 N O3 S	173.015	1.87765e+08	8.17463e+07	1.7232e+08	2.36097e+08	1.20972e+08	1.35549e+08	1.98342e+08	2.1679e+08	3.56934e+07	3.6736e+07	1.12021e+07	3.91233e+08	2.85994e+07	1.82026e+07	5.34497e+07	1.59484e+07	7.13593e+07	8.2912e+06	8.82128e+07	3.73213e+07	1.36507e+08	1.49235e+08	1.30887e+07	1.59774e+07	8.23898e+06	1.44899e+07	3.25992e+06	2.184e+07	1.33563e+07	1.65457e+07
Com_7314_pos	PC (16:2e/4:0)	C28 H54 N O7 P	547.364	3.77658e+06	2.66845e+06	1.06527e+06	593486	795133	531124	913313	2.0349e+06	568261	753352	924145	1.29521e+06	673008	597825	675042	509460	704109	979652	750644	1.24655e+06	674215	567841	521959	764354	958826	611895	557729	622034	534587	523113
Com_2081_pos	(2R)-2-[(2R,5S)-5-[(2S)-2-hydroxybutyl]oxolan-2-yl]propanoic acid	C11 H20 O4	216.136	3.92574e+07	1.90952e+07	4.96249e+07	1.16117e+07	1.85389e+07	4.65052e+07	3.85192e+07	1.51725e+07	1.34142e+07	1.68532e+07	1.75332e+07	1.65731e+07	1.67273e+07	9.14645e+06	1.42724e+07	2.98366e+07	1.80511e+07	2.19533e+07	1.83892e+07	1.12382e+07	3.70929e+07	5.89871e+07	3.06374e+07	1.38905e+07	1.25228e+07	1.16669e+07	1.23773e+07	1.35496e+07	1.7409e+07	1.59536e+07
Com_2970_pos	6-Pentyl-2H-pyran-2-one	C10 H14 O2	166.099	2.24207e+07	5.63686e+06	1.0452e+07	4.04087e+06	5.18801e+06	1.7155e+07	9.89053e+06	5.14623e+06	3.14669e+06	3.2712e+06	6.5727e+06	6.34292e+06	5.94019e+06	4.24656e+06	5.40902e+06	9.18378e+06	4.5548e+06	6.15553e+06	4.70564e+06	5.56096e+06	4.51112e+06	6.28315e+06	6.69978e+06	3.58887e+06	3.73913e+06	5.75586e+06	4.41766e+06	4.06586e+06	5.73216e+06	3.89466e+06
Com_1973_pos	10E,12Z-Octadecadienoic acid	C18 H32 O2	280.24	2.16545e+07	1.72725e+07	2.384e+07	2.31114e+07	1.86651e+07	1.84069e+07	1.92981e+07	1.42619e+07	1.50987e+07	2.02036e+07	1.74007e+07	1.43341e+07	2.76843e+07	1.9299e+07	2.27507e+07	1.18113e+07	1.73598e+07	1.9394e+07	1.65577e+07	2.00554e+07	1.7892e+07	1.22522e+07	1.01063e+07	1.29972e+07	1.13967e+07	1.35048e+07	1.43108e+07	1.56591e+07	1.90055e+07	6.06849e+07
Com_246_pos	D-(+)-Proline	C5 H9 N O2	115.063	2.25871e+08	9.57624e+08	7.01348e+08	6.08331e+08	1.29313e+09	7.34217e+08	4.95204e+08	4.00207e+08	1.47401e+08	9.75301e+08	1.66346e+09	6.03293e+08	1.09615e+09	1.04884e+09	9.71801e+08	7.36684e+08	5.50876e+08	8.69304e+08	2.20264e+08	1.67439e+08	3.51241e+08	3.73167e+08	1633271142	8.77333e+08	5.65644e+08	8.71665e+08	8.01826e+08	7.76546e+08	8.18294e+08	1.12768e+09
Com_1177_pos	L-Kynurenine	C10 H12 N2 O3	208.085	8.83798e+07	7.90822e+07	3.7209e+07	1.02701e+08	1.07149e+08	8.40833e+07	7.75946e+07	7.51313e+07	5.41608e+07	5.74251e+07	9.60253e+07	1.01385e+08	1.13183e+08	6.52712e+07	9.40873e+07	6.02475e+07	6.49419e+07	6.1135e+07	1.01335e+08	1.11379e+08	8.61075e+07	9.15621e+07	5.83042e+07	9.02373e+07	5.63363e+07	1.24989e+08	1.51809e+08	1.03381e+08	9.3565e+07	1.27048e+08
Com_966_pos	gamma-Glutamylleucine	C11 H20 N2 O5	260.137	6.32846e+07	7.62573e+07	6.85663e+07	9.19934e+07	9.26564e+07	8.67293e+07	9.13047e+07	4.62814e+07	6.26599e+07	6.45609e+07	3.33119e+07	6.76182e+07	1.54767e+08	9.76736e+07	1.40465e+08	1.63892e+08	1.52475e+08	1.89027e+08	8.12317e+07	6.92284e+07	9.71971e+07	1.18319e+08	1.56834e+08	1.27919e+08	7.02152e+07	5.35816e+07	6.68308e+07	6.05613e+07	5.8358e+07	5.68719e+07
Com_1042_pos	3-(propan-2-yl)-octahydropyrrolo[1,2-a]pyrazine-1,4-dione	C10 H16 N2 O2	196.121	7.53479e+06	5.81314e+06	1.15821e+07	1.03916e+06	1.39137e+06	1.74804e+08	1.74489e+08	1.23042e+07	2.60217e+06	2.96998e+06	2.46063e+07	1.40764e+07	1.81438e+06	1.85782e+06	2.39597e+06	5.87745e+07	1.05266e+06	1.27178e+06	8.79824e+07	1.27416e+08	2.57897e+06	2.20631e+06	4.88386e+07	4.16128e+06	3.27518e+06	2.15865e+06	1.58518e+06	1.58194e+06	1.58967e+06	3.11075e+06
Com_7199_pos	Benzoylecgonine	C16 H19 N O4	289.134	3.91673e+06	1.95111e+06	1.24618e+06	777210	551885	472913	679840	1.35517e+06	691366	2.48681e+06	1.10151e+06	1.42241e+06	589073	990921	757948	1.29168e+06	626305	398555	387305	377010	624535	1.71068e+06	1.9503e+06	357621	510211	1.55526e+06	427281	643945	1.69283e+06	1.92937e+06
Com_5534_pos	Desoxycortone	C21 H30 O3	330.219	1.08592e+06	639004	979690	1.64846e+06	1.66424e+06	1.25939e+06	1.24847e+06	704568	764131	958301	933480	825161	904877	995906	1.22519e+06	1.09212e+06	8.1759e+06	9.07273e+06	935122	833777	1.04076e+06	1.00666e+06	1.00217e+06	1.04298e+06	1.026e+06	1.4768e+06	1.5199e+06	1.20374e+06	1.73287e+06	1.25298e+06
Com_1346_pos	3-amino-2-phenyl-2H-pyrazolo[4,3-c]pyridine-4,6-diol	C12 H10 N4 O2	242.08	8.75926e+07	4.29348e+07	3.71545e+07	3.46068e+07	3.75673e+07	5.38254e+07	6.26087e+07	4.8847e+07	2.43483e+07	2.41472e+07	4.30549e+07	5.03951e+07	3.2695e+07	3.8201e+07	3.82036e+07	5.38068e+07	4.06603e+07	7.17069e+07	9.00487e+07	6.44872e+07	4.33712e+07	4.92777e+07	5.55027e+07	4.62376e+07	4.25185e+07	5.79851e+07	6.55715e+07	6.99576e+07	5.14291e+07	7.18095e+07
Com_2769_pos	Cyclohexylamine	C6 H13 N	99.1048	3.33886e+06	4.18775e+06	8.39883e+06	1.25532e+07	1.12607e+07	1.86628e+07	1.61263e+07	3.78417e+06	1.1374e+07	1.31137e+07	8.79933e+06	4.29183e+06	6.01644e+06	5.99995e+06	7.1202e+06	4.31086e+06	7.39206e+06	7.97225e+06	1.47944e+07	8.93576e+06	3.37108e+07	3.48432e+07	4.11647e+06	3.85303e+06	2.73016e+06	1.30217e+07	1.22373e+07	1.41742e+07	1.18415e+07	1.46624e+07
Com_2207_pos	3-(2-methylpropyl)-octahydropyrrolo[1,2-a]pyrazine-1,4-dione	C11 H18 N2 O2	232.121	1.71192e+07	1.29106e+07	2.75134e+07	2.91001e+07	2.71962e+07	3.59939e+07	3.01619e+07	1.76492e+07	1.23159e+07	1.41359e+07	1.63728e+07	1.54468e+07	3.91244e+07	4.52688e+07	3.88787e+07	1.11237e+07	3.31612e+07	2.56959e+07	4.94438e+07	4.67593e+07	2.33489e+07	2.541e+07	8.26553e+06	1.88113e+07	1.15889e+07	3.67925e+07	3.77279e+07	3.91399e+07	3.61094e+07	4.46617e+07
Com_588_pos	Citric Acid	C6 H8 O7	192.027	2.60564e+08	2.66333e+08	7.72156e+07	1.24013e+08	9.10351e+07	4.27687e+08	3.5004e+08	3.25527e+07	1.89869e+08	2.1268e+08	3.04262e+08	3.89211e+07	2.52801e+08	1.89548e+08	4.7332e+08	2.48455e+08	8.06209e+07	1.41468e+08	1.84866e+08	1.91637e+08	8.65813e+07	9.85373e+07	2.92453e+08	2.20909e+08	1.39767e+08	4.93094e+08	2.71328e+08	4.30563e+08	9.63969e+07	1.6484e+08
Com_4540_pos	4-[4-phenyl-3,6-dihydro-1(2H)-pyridinyl]butanoic acid hydrochloride	C15 H19 N O2	245.139	5.41323e+06	4.6487e+06	1.06875e+07	7.12364e+06	1.17125e+07	7.63945e+06	9.68027e+06	7.9373e+06	5.50201e+06	8.08793e+06	1.05219e+07	9.13514e+06	9.42518e+06	7.48409e+06	9.69282e+06	2.80064e+06	1.21369e+07	1.15424e+07	1.07901e+07	1.02535e+07	5.15202e+06	9.11744e+06	3.57081e+06	5.38338e+06	7.00363e+06	3.64586e+06	8.20349e+06	6.18111e+06	1.10539e+07	6.85569e+06
Com_8167_pos	LPC 18:4	C26 H46 N O7 P	515.301	1.86029e+06	1.72294e+06	2.04012e+06	538719	709353	1.12277e+06	1.04945e+06	706143	582237	777700	623762	780657	683601	591539	888410	653571	1.91351e+06	1.78887e+06	1.01558e+06	1.1344e+06	2.98721e+06	3.89574e+06	555011	621323	580265	687049	726025	637115	759340	794651
Com_2065_pos	Monolaurin	C15 H30 O4	296.196	3.1964e+07	3.03529e+07	2.21117e+07	1.25509e+07	5.42145e+07	1.56642e+07	1.76124e+07	1.22685e+07	1.0722e+07	1.18897e+07	2.03963e+07	1.3109e+07	1.37856e+07	1.96662e+07	2.41031e+07	1.0096e+07	1.78223e+07	1.42463e+07	1.96834e+07	2.06361e+07	1.58586e+07	1.9635e+07	1.23425e+07	1.13291e+07	2.48876e+07	1.5588e+07	1.49337e+07	1.53419e+07	1.27269e+07	1.13196e+07
Com_608_pos	α-Aspartylphenylalanine	C13 H16 N2 O5	280.106	3.24054e+08	1.85265e+08	3.66872e+07	3.06827e+06	3.34264e+06	4.66812e+06	3.5731e+06	7.35461e+06	3.05818e+08	3.85665e+08	1.00891e+07	6.07122e+06	1.09724e+07	1.0679e+07	3.09569e+07	4.39133e+06	8.48757e+06	4.91669e+06	2.53695e+06	3.38955e+06	1.25509e+07	1.35502e+07	3.55186e+06	5.65628e+06	6.91426e+06	4.41567e+07	1.92643e+07	3.28102e+07	1.34214e+07	2.14054e+07
Com_11037_pos	4-Hydroxyretinoic Acid	C20 H28 O3	316.203	1.43312e+06	778741	1.33012e+06	937367	996715	1.09752e+06	1.10311e+06	916161	945113	1.20247e+06	1.10669e+06	1.12692e+06	1.37742e+06	1.26007e+06	1.46072e+06	1.39167e+06	1.1454e+06	1.46274e+06	1.23947e+06	1.07972e+06	1.33561e+06	1.40364e+06	1.303e+06	1.31039e+06	1.30957e+06	1.59279e+06	1.48602e+06	1.42364e+06	1.55857e+06	1.54415e+06
Com_7704_pos	tert-butyl N-[2-(benzylamino)-1-methyl-2-oxoethyl]carbamate	C15 H22 N2 O3	556.322	3.30302e+06	2.13811e+06	658000	548904	548142	505184	537268	584832	3.28786e+06	3.08003e+06	666141	615230	927584	1.15093e+06	1.35248e+06	688715	538419	473987	541209	782379	747140	1.44283e+06	815116	581092	502614	1.04994e+06	1.04105e+06	1.1525e+06	881021	1.04516e+06
Com_3635_pos	4-Methoxycinnamic acid	C10 H10 O3	178.063	2.36715e+06	2.09278e+06	2.59921e+06	2.41942e+06	2.30491e+06	1.99766e+06	2.4363e+06	1.69923e+06	1.81941e+07	1.96772e+07	1.95274e+06	2.02965e+06	2.18889e+06	2.15803e+06	2.3195e+06	2.03733e+06	1.97639e+06	2.014e+06	2.06425e+06	1.74399e+06	2.23878e+06	2.47214e+06	2.29777e+06	1.60223e+06	1.52638e+06	2.34006e+06	1.98801e+06	1.82499e+06	1.89665e+06	2.37612e+06
Com_146_pos	Hippuric acid	C9 H9 N O3	179.058	4.4552e+08	5.58989e+08	3.49463e+08	1.30306e+09	1.07859e+09	2.20087e+09	1.92404e+09	7.08444e+07	4.07089e+08	4.20853e+08	1.23162e+09	1.04691e+08	8.52623e+08	5.19628e+08	1.07068e+09	4.09355e+07	2.29644e+09	3.49776e+09	1.21281e+09	1.84974e+09	1.72137e+09	2.16405e+09	3.50086e+07	2.91513e+08	1.53895e+08	1.11105e+09	1.35316e+09	1.20428e+09	1.24825e+09	1.24943e+09
Com_324_pos	Luteolin	C15 H10 O6	286.044	8.07048e+08	9.00333e+08	1.18106e+09	6.72364e+08	7.75872e+08	9.06695e+08	8.21758e+08	7.80774e+08	6.72642e+08	6.90314e+08	9.45995e+08	8.41637e+08	1.09553e+09	8.46324e+08	1.43213e+09	7.72699e+08	7.4618e+08	6.82195e+08	6.97859e+08	6.38834e+08	1.00157e+09	1.29329e+09	8.2595e+08	8.47285e+08	5.47621e+08	6.35764e+08	7.67436e+08	7.20612e+08	6.06716e+08	7.30193e+08
Com_3661_pos	11β-Hydroxyandrosterone	C19 H30 O3	306.219	1.5469e+07	8.67413e+06	1.80768e+07	4.85172e+06	8.61689e+06	1.7944e+07	1.24733e+07	3.6305e+06	1.53765e+06	1.2305e+06	4.1172e+06	1.33911e+07	3.75729e+06	3.58156e+06	3.27567e+06	1.53167e+07	8.97544e+06	1.35503e+07	9.02896e+06	4.74223e+06	4.33723e+06	1.02871e+07	7.10146e+06	2.71258e+06	1.96321e+06	4.21847e+06	4.27762e+06	4.90515e+06	4.1197e+06	3.52552e+06
Com_3007_pos	N~5~-(1,3,5-trimethyl-1H-pyrazol-4-yl)-1H-1,2,4-triazole-3,5-diamine	C8 H13 N7	207.126	393550	444512	491357	4.5314e+06	4.10843e+06	2.87398e+07	2.72542e+07	772191	3.12077e+06	3.90815e+06	793485	446515	1.43132e+06	1.27481e+06	1.12119e+06	2.25737e+06	1.74689e+07	1.80287e+07	1.12515e+07	1.35767e+07	8.26859e+06	8.58949e+06	2.24667e+06	2.11571e+06	1.71462e+06	3.19387e+06	3.81507e+06	2.94136e+06	2.85545e+06	3.56507e+06
Com_1063_pos	Cysteinylglycine	C5 H10 N2 O3 S	178.041	2.56178e+07	4.73664e+07	6.37186e+07	6.58872e+07	6.54841e+07	7.02401e+07	1.54287e+08	6.78234e+07	6.61555e+07	1.03809e+08	1.01477e+08	7.814e+07	8.50775e+07	1.12755e+08	7.0113e+07	4.87373e+07	6.10864e+07	7.99886e+07	1.11302e+08	9.67733e+07	7.97071e+07	8.22375e+07	6.09917e+07	9.26338e+07	1.26154e+08	9.74448e+07	9.0772e+07	1.00054e+08	1.60642e+08	1.66324e+08
Com_5789_pos	1-Phenyl-3-methyl-5-pyrazolone	C10 H10 N2 O	174.079	6.44628e+06	3.65133e+06	1.1788e+06	1.1845e+06	414510	975200	911370	621551	5.53357e+06	7.03978e+06	666764	1.40001e+06	631584	967764	2.18056e+06	810281	433409	690078	691833	575727	615799	686887	575728	561374	604091	1.18328e+06	1.22062e+06	1.7388e+06	1.4659e+06	1.47704e+06
Com_3632_pos	3-methyl-5-oxo-5-(4-toluidino)pentanoic acid	C13 H17 N O3	235.121	1.56709e+07	7.76802e+06	2.79697e+06	1.0252e+06	898361	1.61928e+06	1.64473e+06	4.26543e+06	4.34137e+06	4.12549e+06	2.75446e+06	4.18996e+06	1.59771e+06	1.08276e+06	1.14427e+06	862768	2.3042e+06	3.80418e+06	1.25881e+06	1.25616e+06	1.3758e+06	1.37517e+06	2.62329e+06	958584	626548	1.69344e+06	2.63001e+06	1.8979e+06	1.46148e+06	1.85182e+06
Com_4740_pos	6beta-Naltrexol-d3	C20 H22 [2]H3 N O4	346.2	1.63661e+06	823341	2.02575e+06	1.54392e+06	1.4333e+06	2.32577e+06	2.6884e+06	2.59459e+06	904395	914408	1.22298e+07	4.03961e+06	2.15238e+06	4.53734e+06	2.28742e+06	3.40281e+06	3.28745e+06	1.92944e+06	2.68255e+06	1.63477e+06	4.65235e+06	3.94639e+06	3.38466e+06	4.16941e+06	4.05744e+06	5.16174e+06	7.48995e+06	2.64259e+06	3.5959e+06	3.47083e+06
Com_3279_pos	D-Galactonic acid	C6 H12 O7	196.059	6.2101e+06	6.54242e+06	1.34415e+07	8.23342e+06	1.07653e+07	1.1433e+07	1.19022e+07	1.01081e+07	5.45836e+06	4.83867e+06	1.64118e+07	1.12742e+07	1.26206e+07	1.29173e+07	1.59551e+07	1.06204e+07	1.21362e+07	1.59362e+07	8.37352e+06	8.11554e+06	1.32914e+07	9.73746e+06	8.06025e+06	8.40362e+06	1.39113e+07	1.95473e+07	2.10821e+07	9.34023e+06	1.03203e+07	1.178e+07
Com_1666_pos	Xanthosine	C10 H12 N4 O6	284.076	1.95376e+07	1.74687e+07	1.10214e+07	2.01072e+06	2.0407e+06	3.00905e+07	2.29624e+07	5.71927e+06	2.54294e+07	2.71799e+07	1.93636e+06	8.90635e+06	8.18129e+07	2.8123e+07	7.4209e+07	2.23591e+07	5.64107e+07	3.76525e+07	1.67449e+07	3.72108e+07	1.80269e+07	3.78363e+07	2.09036e+07	3.05333e+07	1.34125e+07	2.45147e+07	3.24084e+07	3.14415e+07	1.80197e+07	2.21902e+07
Com_91_pos	Betaine	C5 H11 N O2	117.079	3.05418e+09	3.30024e+09	4.3603e+09	5.46222e+09	5.6101e+09	3.94818e+09	4.22126e+09	4.48623e+09	5.31402e+09	6.22828e+09	6.2789e+09	5.25967e+09	7.17355e+09	6.99369e+09	8.1325e+09	5.79588e+09	3.18625e+09	3.61378e+09	4.63875e+09	5.71112e+09	5.4927e+09	5.42857e+09	6.11531e+09	3.65131e+09	3.49379e+09	5.01809e+09	4.82877e+09	4.32861e+09	4.68351e+09	5.12643e+09
Com_10223_pos	L-Alanyl-L-leucine	C9 H18 N2 O3	202.131	1.08214e+06	1.18886e+06	1.65669e+06	2.06521e+06	2.03159e+06	569331	1.03775e+06	1.03351e+06	1.33309e+06	1.85804e+06	1.72859e+06	1.14292e+06	1.50664e+06	929834	1.20498e+06	969753	1.03222e+06	1.29222e+06	1.80898e+06	1.71279e+06	1.84546e+06	923058	754630	1.15844e+06	1.12928e+06	1.13655e+06	2.09854e+06	751685	1.17477e+06	1.08268e+06
Com_3982_pos	2-(tert-butyl)-6,7-dimethoxy-4H-3,1-benzoxazin-4-one	C14 H17 N O4	263.119	2.68811e+06	3.26e+06	1.81997e+06	5.32206e+06	8.16344e+06	1.30941e+07	1.87154e+07	1.67416e+06	1.7242e+06	1.44178e+06	2.33644e+06	2.0108e+06	1.79437e+06	2.12205e+06	1.3445e+06	2.06111e+06	3.32011e+06	3.52193e+06	1.07951e+07	1.08127e+07	1.69112e+07	1.45267e+07	1.75628e+06	2.8263e+06	1.83404e+06	3.54936e+06	4.06776e+06	3.41897e+06	3.63866e+06	2.82548e+06
Com_2870_pos	Dextromethorphan hydrobromide	C18 H25 N O	271.191	1.26038e+07	1.20474e+07	1.37976e+07	1.34939e+07	2.17814e+07	1.35399e+07	1.97268e+07	1.56953e+07	1.57622e+07	1.81397e+07	2.13262e+07	1.67925e+07	1.99048e+07	2.08534e+07	1.99866e+07	1.06103e+07	2.75102e+07	2.1651e+07	2.34861e+07	2.1884e+07	1.53012e+07	8.04722e+06	1.06626e+07	1.66158e+07	2.12731e+07	1.00659e+07	1.38672e+07	1.57924e+07	2.39782e+07	1.74838e+07
Com_1926_pos	N-Arachidonoyl-L-serine	C23 H37 N O4	391.272	4.90435e+07	2.61672e+07	2.69664e+07	5.05691e+06	6.2401e+06	1.46031e+07	9.50945e+06	6.47255e+06	1.3055e+07	1.0346e+07	1.54085e+07	8.08879e+06	1.22191e+07	9.66438e+06	2.74314e+07	2.58846e+07	1.75638e+07	1.54033e+07	5.64572e+06	6.03921e+06	8.39222e+06	1.14564e+07	3.68328e+07	1.13418e+07	1.84993e+07	1.46925e+07	2.2925e+07	2.10864e+07	7.63093e+06	6.28976e+06
Com_4981_pos	4-(allyloxy)-1,2-dihydroquinolin-2-one	C12 H11 N O2	201.079	2.39627e+06	2.94332e+06	2.28702e+06	3.67814e+06	3.42383e+06	2.41722e+06	2.71542e+06	1.12759e+06	4.90894e+06	6.07576e+06	1.81171e+06	1.64574e+06	2.84944e+06	1.71116e+06	4.49596e+06	1.7563e+06	1.96154e+06	1.27212e+06	8.54354e+06	1.11928e+07	2.07162e+06	1.58095e+06	1.41419e+06	943785	741211	2.78994e+06	3.54866e+06	4.20532e+06	3.98053e+06	5.92652e+06
Com_3994_pos	3-Methylcrotonylglycine	C7 H11 N O3	157.074	6.8799e+06	7.87306e+06	8.30335e+06	5.87463e+06	7.08794e+06	1.09135e+07	8.57735e+06	6.29456e+06	5.6685e+06	6.64738e+06	6.19394e+06	7.57851e+06	7.49552e+06	7.17213e+06	8.46911e+06	5.54464e+06	1.0298e+07	1.69372e+07	9.10238e+06	8.76457e+06	6.8059e+06	8.33097e+06	6.28941e+06	5.80706e+06	5.60732e+06	8.64758e+06	8.08552e+06	6.95068e+06	6.29702e+06	6.36364e+06
Com_1738_pos	6α-Naltrexol	C20 H25 N O4	343.174	5.70052e+07	2.52067e+07	4.52783e+06	1.11227e+06	980436	2.21794e+06	1.56776e+06	1.53581e+06	6.56325e+07	6.05353e+07	1.51003e+06	1.65204e+06	2.61687e+06	2.38757e+06	4.35753e+06	2.72602e+06	3.61147e+06	2.7409e+06	1.74547e+06	1.28034e+06	3.80641e+06	3.84002e+06	2.16567e+06	1.15761e+06	1.86305e+06	5.9897e+06	3.09178e+06	4.97326e+06	3.76721e+06	5.009e+06
Com_2004_pos	3-[1-(phenylsulfonyl)-2-pyrrolidinyl]pyridine	C15 H16 N2 O2 S	288.088	2.79553e+07	3.29226e+07	7.24285e+07	7.95637e+06	1.15175e+07	1.96074e+07	1.21421e+07	8.46202e+06	4.0495e+07	5.73762e+07	1.64855e+07	9.37687e+06	2.84344e+07	2.01284e+07	4.18673e+07	3.40589e+06	1.67359e+07	7.95006e+06	5.51571e+06	9.22371e+06	1.78392e+07	3.13948e+07	3.70363e+06	1.10035e+07	1.68483e+07	7.72351e+06	4.15817e+06	7.17902e+06	3.3895e+06	3.38183e+06
Com_1956_pos	5-Hydroxylysine	C6 H15 Cl N2 O3	198.077	3.06764e+07	2.62203e+07	4.09841e+07	3.58562e+07	4.57423e+07	5.00465e+07	4.32548e+07	3.73627e+07	2.71885e+07	3.28122e+07	4.03796e+07	3.7336e+07	4.74504e+07	3.73315e+07	5.69131e+07	5.34578e+07	3.94031e+07	5.91076e+07	6.07873e+07	6.02922e+07	4.8007e+07	3.974e+07	4.51086e+07	4.05232e+07	3.789e+07	4.15791e+07	5.64234e+07	5.1279e+07	3.74092e+07	4.34091e+07
Com_5773_pos	Indole-3-acrylic acid	C11 H9 N O2	187.063	6.50558e+06	4.88837e+06	3.57832e+06	3.00147e+06	2.72064e+06	1.6297e+06	1.56302e+06	2.95014e+06	3.35123e+06	3.19798e+06	1.74809e+06	4.43704e+06	1.97619e+06	1.82783e+06	2.14359e+06	2.82201e+06	3.36678e+06	3.03214e+06	1.75409e+06	1.80491e+06	1.85105e+06	2.0363e+06	2.42662e+06	1.63599e+06	1.709e+06	1.50746e+06	1.91243e+06	1.78187e+06	1.39991e+06	1.29036e+06
Com_5898_pos	D-Pantothenic acid	C9 H17 N O5	219.111	5.00767e+06	3.72807e+06	1.22447e+06	793625	1.02314e+06	2.10124e+06	2.84122e+06	920762	338134	399958	1.85594e+06	380024	392649	538665	456066	3.87461e+06	7.13515e+06	4.24021e+06	2.13442e+06	1.98409e+06	655791	2.253e+06	6.05387e+06	395278	342764	1.52367e+06	455363	1.66518e+06	1.70065e+06	1.60619e+06
Com_10077_pos	Astragaloside A	C41 H68 O14	806.428	1.7285e+06	1.18025e+06	552174	403412	420897	401933	460807	372247	763524	720223	512788	451132	639448	541636	950797	389945	454223	403902	429497	425737	596126	711656	378136	383519	393067	702836	485404	490610	443031	442698
Com_240_pos	17(S)-HETE	C20 H32 O3	320.233	9.15384e+08	6.90917e+08	2.49025e+09	9.56776e+07	7.95192e+08	3.81329e+08	2.48233e+08	3.6423e+08	4.82937e+08	4.24053e+08	2.84201e+08	5.25151e+08	8.0031e+08	2.4582e+08	8.08534e+08	3.51218e+08	3.03249e+08	3.19111e+08	3.36606e+08	5.89393e+08	8.89142e+08	1.55305e+09	3.0752e+08	3.83476e+08	2.10927e+08	3.43882e+08	3.05807e+08	3.9142e+08	3.43065e+08	3.11267e+08
Com_8032_pos	PC (9:0/9:0)	C26 H52 N O8 P	537.343	2.97999e+06	2.83483e+06	2.87985e+06	2.24417e+06	1.4347e+06	1.42462e+06	1.60279e+06	1.85947e+06	751463	754481	1.12569e+06	2.14385e+06	1.61819e+06	1.14873e+06	1.71699e+06	893736	932102	1.26577e+06	1.75761e+06	1.19129e+06	1.41453e+06	1.59455e+06	762376	754121	1.01525e+06	1.64443e+06	1.1597e+06	1.46822e+06	1.01197e+06	944332
Com_4460_pos	indoline-2-carboxylic acid	C9 H9 N O2	185.045	5.63467e+06	5.92951e+06	7.96878e+06	1.67133e+06	1.7665e+06	1.20793e+06	1.05843e+06	1.89454e+06	671796	906106	1.33082e+06	2.61753e+06	2.79615e+06	3.26087e+06	3.83181e+06	3.38791e+06	1.26308e+07	1.20755e+07	3.40218e+06	3.77715e+06	544700	898132	3.06081e+06	1.47523e+06	1.50231e+06	1.8109e+06	1.79911e+06	1.80355e+06	1.94625e+06	1.80388e+06
Com_1570_pos	p-Mentha-1,3,8-triene	C10 H14	134.11	4.19721e+07	4.06476e+07	2.66828e+07	3.76738e+07	4.44141e+07	2.6731e+07	4.48962e+07	7.62389e+07	5.10162e+07	3.55399e+07	5.95689e+07	4.98768e+07	3.70511e+07	3.48088e+07	3.50144e+07	3.19233e+07	3.83649e+07	4.78696e+07	3.6142e+07	5.01199e+07	2.33511e+07	3.56216e+07	2.44786e+07	4.16859e+07	6.33107e+07	2.88549e+07	2.92124e+07	3.93859e+07	2.10705e+07	2.72307e+07
Com_6991_pos	Androsterone	C19 H30 O2	290.224	3.54278e+06	3.40979e+06	2.23755e+06	1.28871e+06	1.39399e+06	1.91836e+06	1.75526e+06	1.91987e+06	2.01798e+06	1.97303e+06	1.772e+06	2.03885e+06	3.77795e+06	2.86781e+06	6.40404e+06	1.42272e+06	2.50152e+06	3.90026e+06	1.27709e+06	2.58211e+06	2.05608e+06	2.06603e+06	1.20439e+06	1.92532e+06	1.19729e+06	2.95658e+06	2.64319e+06	2.70479e+06	1.96877e+06	1.79463e+06
Com_489_pos	PC (18:4e/2:0)	C28 H50 N O7 P	543.332	4.80546e+08	3.76045e+08	1.30646e+08	3.38754e+07	6.04341e+07	3.10729e+07	3.26886e+07	4.03676e+07	8.09707e+07	7.79386e+07	4.95622e+07	4.95281e+07	4.29923e+07	4.32383e+07	3.9057e+07	8.95772e+06	1.07015e+08	7.69688e+07	2.01259e+07	2.77196e+07	1.3179e+08	1.06055e+08	5.21812e+06	1.18826e+07	2.41519e+07	2.77099e+07	1.81671e+07	3.0916e+07	6.91224e+06	1.29178e+07
Com_550_pos	ACar 15:1	C22 H42 N O4	383.303	1.66088e+07	1.62364e+07	1.67161e+07	8.19493e+07	8.67195e+07	4.32886e+07	4.64254e+07	4.36067e+07	7.03856e+06	8.16983e+06	6.24629e+07	4.5867e+07	7.75401e+07	8.04806e+07	8.47038e+07	3.92698e+08	8.38907e+07	5.87306e+07	9.34022e+07	1.77927e+08	7.18942e+07	9.72348e+07	4.33291e+08	3.21581e+08	3.09802e+08	1.12498e+08	2.34098e+08	1.5433e+08	1.0156e+08	9.09111e+07
Com_282_pos	Maltol	C6 H6 O3	126.032	4.04543e+08	7.8737e+08	6.63062e+08	5.02488e+08	4.1941e+08	4.64528e+08	6.58305e+08	4.50094e+08	1.37677e+09	1.16477e+09	2.21985e+08	4.89652e+08	5.00471e+08	1.4888e+08	7.31766e+08	4.31883e+07	3.80167e+08	3.35379e+08	5.63361e+08	4.39651e+08	2.59107e+08	2.84078e+08	4.34505e+07	4.92189e+08	1.56409e+08	5.63675e+07	5.87863e+07	6.52388e+07	3.98628e+07	3.9404e+07
Com_1756_pos	Epinephrine	C9 H13 N O3	183.09	5.56332e+07	2.88542e+07	2.19976e+07	1.63521e+07	1.65173e+07	1.30626e+07	1.28775e+07	1.84685e+07	6.57669e+07	6.35874e+07	1.35535e+07	2.02675e+07	1.86972e+07	2.0464e+07	1.9581e+07	1.30753e+07	2.10584e+07	2.53839e+07	1.96775e+07	2.44601e+07	1.51849e+07	1.44392e+07	1.09149e+07	1.19016e+07	9.38818e+06	2.20145e+07	2.15098e+07	2.09688e+07	2.26243e+07	1.49578e+07
Com_2489_pos	Glu-Val-Phe	C19 H27 N3 O6	393.19	2.50423e+07	1.54652e+07	1.95324e+06	880723	925982	1.08902e+06	1.03701e+06	842323	3.41406e+07	3.87292e+07	1.0877e+06	1.01488e+06	1.55219e+06	1.19222e+06	1.88263e+06	1.14208e+06	1.07196e+06	920179	921053	971328	1.5971e+06	1.93533e+06	857311	1.2656e+06	1.17401e+06	2.1295e+06	1.43208e+06	2.93958e+06	1.15304e+06	1.72754e+06
Com_1083_pos	DL-α-Aminocaprylic acid	C8 H17 N O2	159.126	4.67329e+07	4.04357e+07	8.04759e+07	6.54317e+07	8.34463e+07	1.25056e+08	9.13658e+07	7.34276e+07	3.53055e+07	3.61846e+07	5.26807e+07	9.11765e+07	8.64778e+07	1.11132e+08	7.1567e+07	7.92898e+07	1.03931e+08	1.37847e+08	1.15647e+08	1.58096e+08	8.99533e+07	9.51048e+07	5.77479e+07	3.2204e+07	1.05901e+08	8.75316e+07	1.17579e+08	7.64078e+07	9.30421e+07	3.87757e+07
Com_345_pos	Glycochenodeoxycholic Acid	C26 H43 N O5	449.314	8.42952e+08	6.78528e+08	1.53495e+08	6.53792e+07	2.67778e+08	5.77585e+08	3.12476e+08	5.44319e+07	1.08637e+08	9.68494e+07	3.88457e+07	7.86482e+07	5.41924e+07	2.70305e+07	1.01786e+08	5.04219e+07	4.07683e+08	1.06601e+09	2.9662e+08	2.77043e+08	6.2725e+07	9.19025e+07	3.20541e+07	1.48985e+07	3.52685e+07	2.52511e+08	3.62014e+08	4.57386e+07	6.26218e+07	7.76135e+07
Com_1948_pos	17α-Methyl-androstan-3-hydroxyimine-17β-ol	C20 H33 N O2	319.251	3.27364e+07	2.43198e+07	1.55691e+07	9.2482e+06	1.01929e+07	3.63852e+07	3.27914e+07	1.75712e+07	1.30584e+07	9.44292e+06	8.04242e+06	3.58808e+07	2.57657e+07	1.50767e+07	1.32694e+07	5.53889e+07	4.14182e+07	5.69425e+07	4.24549e+07	3.36186e+07	3.89731e+07	4.84557e+07	5.4378e+07	1.05151e+07	6.75838e+06	2.19654e+07	8.01096e+06	1.50662e+07	1.5045e+07	1.27255e+07
Com_5496_pos	7-methylpyrimido[4,5-d]pyrimidin-4-amine	C7 H7 N5	183.053	3.73072e+06	1.57111e+06	3.27615e+06	2.59413e+06	2.91348e+06	3.05291e+06	1.1681e+06	632087	722138	953545	432154	559625	575168	660417	631167	443996	674138	536234	350697	354470	5.70539e+06	9.92774e+06	463746	138227	495217	973194	763795	772295	645363	714541
Com_548_pos	2,4-Dimethylbenzaldehyde	C9 H10 O	134.073	3.52029e+08	4.58309e+08	5.32382e+08	3.89104e+08	3.49376e+08	4.52982e+08	4.76201e+08	3.56813e+08	3.31792e+08	3.7806e+08	4.6865e+07	4.24252e+08	3.50625e+08	3.17223e+08	4.85913e+08	1.91026e+08	2.96012e+08	2.8458e+08	4.03995e+08	2.86268e+08	3.58281e+08	4.84593e+08	2.03229e+08	2.04526e+08	2.58392e+08	2.61025e+08	2.78251e+08	3.62072e+08	2.128e+08	2.13611e+08
Com_9632_pos	α-Ergocryptine	C32 H41 N5 O5	1150.65	1.91099e+06	1.39466e+06	520823	203690	198250	181058	216895	220007	1.02799e+06	884964	221949	253842	425237	613578	413122	512927	183681	190841	204246	217969	572522	886172	733510	340648	290095	2.27708e+06	358715	1.84791e+06	322296	452124
Com_68_pos	ACar 14:1	C21 H40 N O4	369.288	4.27057e+08	2.50013e+08	3.08486e+08	4.94818e+08	4.15972e+08	2.89142e+08	2.91654e+08	8.50614e+08	1.09108e+08	1.02991e+08	1.5094e+09	1.81201e+09	1.93835e+09	1.29003e+09	2.29901e+09	8.70706e+09	4.40853e+08	1.90242e+08	3.36566e+08	2.27604e+08	1.83893e+08	3.76271e+08	6.91454e+09	5.86186e+09	5.57283e+09	1.85141e+09	5.45848e+09	2.72668e+09	1.48234e+09	1.21947e+09
Com_16_pos	Nicotinamide	C6 H6 N2 O	122.048	3.4289e+10	2.8013e+10	2.19871e+09	27371205895	2.43747e+10	4.41462e+10	3.35078e+10	21813656780	2.95931e+10	3.09575e+10	2.85412e+10	2.31325e+10	41854294940	4.12478e+10	4.12348e+10	3.35714e+10	3.57559e+10	3.44728e+10	2.71546e+10	2.37942e+10	3.71707e+10	4.20641e+10	3.39911e+10	2.62324e+10	21303874757	4.50669e+10	4.41403e+10	4.50802e+10	3.11342e+10	3.73634e+10
Com_7951_pos	4-(cyclohexylmethyl)-6-(2-thienyl)-2,3-dihydropyridazin-3-one hydrate	C15 H18 N2 O S	296.101	1.86804e+06	2.21679e+06	1.37297e+06	3.27542e+06	2.4983e+06	1.15605e+06	1.4014e+06	3.46362e+06	1.8092e+06	1.56496e+06	1.24689e+06	2.93837e+06	2.11801e+06	2.01942e+06	2.22798e+06	2.32785e+06	2.34606e+06	2.53318e+06	1.52214e+06	2.29985e+06	1.06878e+06	971758	2.82721e+06	2.70258e+06	2.12208e+06	2.83756e+06	2.92883e+06	3.668e+06	2.78001e+06	1.85915e+06
Com_4839_pos	5-ethoxy-2-[(2,3,4,5,6-pentafluorobenzyl)thio]-1H-benzo[d]imidazole	C16 H11 F5 N2 O S	396.034	462059	473856	1.59884e+06	739572	869184	1.34185e+06	1.56512e+06	886386	847460	635956	1.61972e+06	1.32745e+06	1.25399e+06	780888	1.31372e+06	1.3757e+06	1.60134e+06	2.48849e+06	960104	931457	1.2148e+06	1.18161e+06	641868	871744	1.89773e+06	1.73614e+06	2.04582e+06	1.91729e+06	2.37154e+06	2.25995e+06
Com_6163_pos	Estradiol	C18 H24 O2	272.178	4.19658e+06	4.75866e+06	2.78791e+06	1.25957e+06	2.30189e+06	2.02825e+06	2.17877e+06	683707	520157	522165	752646	807020	775447	975528	712492	2.46436e+06	4.03203e+06	7.07822e+06	805042	672680	952083	630854	2.33877e+06	1.94443e+06	2.30498e+06	995888	970451	999690	1.03127e+06	824158
Com_2623_pos	N-Acetyl-L-leucine	C8 H15 N O3	173.105	1.21252e+07	1.07768e+07	1.82861e+07	1.91411e+07	2.0358e+07	2.92681e+07	2.59112e+07	2.27685e+07	1.07592e+07	1.3389e+07	1.30837e+07	2.62945e+07	1.72528e+07	2.12352e+07	1.84615e+07	2.0058e+07	2.34269e+07	3.55035e+07	1.6475e+07	1.57978e+07	1.51561e+07	1.64276e+07	1.21428e+07	2.27862e+07	1.87877e+07	1.4469e+07	1.85968e+07	1.50375e+07	2.13014e+07	1.83183e+07
Com_8523_pos	4-decyl-3-hydroxy-5-oxooxolane-2,3-dicarboxylic acid	C16 H26 O7	352.149	351881	408437	714226	513285	557090	629523	606444	501674	544367	659267	606002	626239	717536	689990	799865	732772	627201	869220	684536	593665	750844	828708	713499	673592	717098	872185	813717	822247	853445	845549
Com_4102_pos	Oxohongdenafil	C25 H32 N6 O4	480.255	1.26932e+07	3.20293e+06	4.24536e+06	433884	793665	2.45894e+06	2.70624e+06	4.57349e+06	488384	1.06425e+06	723528	5.31295e+06	830917	1.23908e+06	1.41613e+06	2.28344e+06	4.94663e+06	7.01122e+06	5.70835e+06	3.05925e+06	1.53819e+06	1.57001e+06	1.09563e+06	687167	963196	1.59354e+06	1.11493e+06	1.40288e+06	3.00449e+06	1.04704e+06
Com_6688_pos	1,4-dihydroxy-1,4-dimethyl-7-(propan-2-ylidene)-decahydroazulen-6-one	C15 H24 O3	252.17	3.00538e+06	3.20418e+06	3.50915e+06	5.01513e+06	3.26649e+06	3.06702e+06	4.80309e+06	3.83725e+06	3.59592e+06	5.18335e+06	3.62119e+06	3.97029e+06	4.34688e+06	4.75967e+06	5.20062e+06	2.93856e+06	4.09544e+06	3.55553e+06	3.76033e+06	5.33482e+06	4.54859e+06	4.22004e+06	2.67204e+06	2.68546e+06	2.77763e+06	3.74828e+06	5.45361e+06	4.93179e+06	4.76733e+06	6.01526e+06
Com_17027_pos	Lysops 22:6	C28 H44 N O9 P	569.273	234488	783158	367385	176180	203004	172704	941422	192159	173065	178494	206085	205065	196067	189147	219384	290218	191474	188995	690304	727609	188474	216588	174223	181152	193132	219079	195081	208053	210936	220387
Com_10178_pos	PC (12:0/13:0)	C33 H66 N O8 P	1270.9	1.69018e+06	1.35741e+06	509831	561768	411459	414974	833339	1.86573e+06	369488	379599	402774	521883	419186	437486	454871	1.23807e+06	363865	410327	426007	428553	412054	445709	740302	375841	740147	627162	511077	437773	412479	419732
Com_2739_pos	4-oxododecanedioic acid	C12 H20 O5	244.131	2.03172e+07	4.82306e+06	1.53718e+07	1.80419e+06	3.70177e+06	2.65071e+07	3.61518e+07	6.15687e+06	1.40612e+06	4.26738e+06	9.373e+06	9.31786e+06	2.57277e+06	1.41163e+06	5.32322e+06	1.12498e+07	3.46611e+06	3.10204e+06	3.10231e+06	3.35307e+06	1.88549e+07	2.26028e+07	2.54384e+07	4.00585e+06	2.12573e+06	2.42986e+06	2.23566e+06	3.08597e+06	6.11714e+06	4.62553e+06
Com_971_pos	trans,trans-2,4-Heptadienal	C7 H10 O	110.073	5.84359e+07	4.84716e+07	3.42048e+07	4.08142e+07	3.95822e+07	3.13994e+07	6.42256e+07	1.6677e+08	4.0161e+07	3.15829e+07	6.12931e+07	6.95909e+07	4.24329e+07	3.67961e+07	4.63293e+07	2.86453e+07	4.08126e+07	6.26287e+07	4.55655e+07	7.39503e+07	2.96135e+07	3.80666e+07	3.48535e+07	5.30253e+07	5.7221e+07	3.25033e+07	2.48239e+07	3.09668e+07	2.86765e+07	2.64837e+07
Com_6397_pos	Glutamine	C5 H10 N2 O3	146.07	694301	664448	898541	1.39712e+06	846942	1.42206e+06	1.50839e+06	893189	891396	994016	1.02219e+06	693077	892718	901792	698907	1.17338e+06	5.54315e+06	6.56208e+06	945434	1.63666e+06	1.02068e+06	742555	1.73431e+06	1.19739e+06	694956	1.48406e+06	1.65617e+06	1.50616e+06	2.22535e+06	2.69415e+06
Com_11426_pos	Metanephrine	C10 H15 N O3	197.105	961086	937563	1.16743e+06	1.25079e+06	1.66489e+06	1.36125e+06	1.39542e+06	548572	596730	884997	717674	858183	1.20597e+06	984409	1.07622e+06	914721	633188	851514	1.28118e+06	750797	1.04636e+06	1.503e+06	836236	895868	486765	882277	645649	773819	546043	539848
Com_4964_pos	15-Deoxy-Δ12,14-prostaglandin A1	C20 H30 O3	318.219	8.96649e+06	3.6496e+06	2.7724e+06	1.39482e+06	1.17297e+06	2.63355e+06	1.20361e+06	1.47803e+06	709742	1.54805e+06	1.31652e+06	3.12155e+06	2.00743e+06	1.3317e+06	4.01718e+06	1.34515e+06	2.34728e+06	8.02865e+06	572083	5.88814e+06	1.71143e+06	1.65878e+06	1.73011e+06	1.40094e+06	1.36941e+06	2.40238e+06	1.80942e+06	1.87182e+06	1.70909e+06	1.72292e+06
Com_3797_pos	7α-Hydroxytestosterone	C19 H28 O3	304.201	1.33934e+07	9.33429e+06	1.01823e+07	6.24735e+06	1.02962e+07	9.67521e+06	8.60098e+06	8.60999e+06	9.24818e+06	9.95606e+06	7.60387e+06	1.17639e+07	1.36486e+07	7.3658e+06	2.20188e+07	6.16039e+06	9.62777e+06	1.58655e+07	7.04748e+06	1.75623e+07	8.83338e+06	9.25339e+06	5.36839e+06	9.98729e+06	3.10561e+06	9.73336e+06	1.94908e+07	1.13169e+07	8.0375e+06	7.58836e+06
Com_1623_pos	Arachidonoyl serinol	C23 H39 N O3	377.293	1.44727e+06	1.34517e+06	3.18123e+06	1.79905e+06	3.61546e+06	2.52343e+06	1.80632e+06	2.18589e+06	1.64097e+06	2.1487e+06	2.28496e+06	1.86455e+06	2.07417e+06	1.69241e+07	2.63378e+06	3.97593e+06	2.62019e+06	2.19443e+06	2.00004e+06	2.55485e+06	2.03698e+06	2.23156e+06	3.83681e+06	7.4032e+07	4.02253e+06	2.65617e+06	4.68619e+07	2.49308e+06	3.02634e+06	2.74165e+06
Com_1437_pos	PC (18:5e/2:0)	C28 H48 N O7 P	541.316	7.99014e+07	5.30596e+07	2.27268e+07	5.07307e+06	7.2418e+06	8.22271e+06	1.26474e+07	7.07659e+06	9.9297e+06	9.55715e+06	4.29239e+06	6.38268e+06	8.23948e+06	7.16711e+06	4.79402e+06	2.21096e+06	1.78695e+07	1.28588e+07	9.97857e+06	7.80311e+06	4.2748e+07	4.32435e+07	1.74165e+06	2.13099e+06	2.78204e+06	2.7382e+06	1.84153e+06	4.66671e+06	1.0394e+06	1.50063e+06
Com_19834_pos	4-(2,3-dihydro-1,4-benzodioxin-6-yl)butanoic acid	C12 H14 O4	222.089	43034.8	219650	112312	43216.8	50041.5	71017.3	51165.7	44142.5	75292.8	52130.4	51648.6	191117	100482	61614.6	74950.4	117848	170993	92934.7	52317.3	67414.7	131748	51598	563018	79563.4	58750.4	101417	180242	89476.4	86768.2	99870.7
Com_3328_pos	haloperidol-d4	C21 H19 [2]H4 Cl F N O2	379.171	1.83653e+07	9.53159e+06	644728	358029	392733	382722	399650	328992	7.77794e+06	2.24608e+07	599475	422758	808118	562967	236753	482223	497034	1.27169e+06	379166	363019	499166	597747	325694	347613	347005	964389	781698	1.19114e+06	749925	1.37141e+06
Com_4578_pos	Ecgonine methyl ester	C10 H17 N O3	199.121	894884	922853	2.01321e+06	1.52767e+06	1.65436e+06	1.20278e+06	1.17184e+06	1.09529e+06	814016	1.11069e+06	1.55775e+06	1.69766e+06	1.54737e+06	9.19409e+06	2.33695e+06	1.6132e+06	1.95735e+06	1.18877e+06	1.61908e+06	2.40294e+06	1.28989e+06	1.5119e+06	1.04759e+06	1.19602e+07	1.84121e+06	1.28836e+06	6.63341e+06	956148	1.81212e+06	2.76768e+06
Com_7795_pos	All-cis-4,7,10,13,16-docosapentaenoic acid	C22 H34 O2	330.256	3.15658e+06	2.18899e+06	2.10694e+06	828605	1.60561e+06	1.29546e+06	963130	1.40678e+06	1.08071e+06	662083	1.22481e+06	3.06788e+06	1.85304e+06	1.42476e+06	4.86277e+06	1.86092e+06	2.19824e+06	2.30795e+06	1.6486e+06	2.74457e+06	1.06458e+06	1.5724e+06	691249	661306	688032	1.85629e+06	1.15111e+06	1.0428e+06	1.1402e+06	795086
Com_2237_pos	N1-(2,3-dihydro-1,4-benzodioxin-2-ylmethyl)-2,2-dimethylpropanamide	C14 H19 N O3	249.136	1.03983e+06	677250	499017	2.23479e+06	1.57139e+06	1.46071e+07	1.28387e+07	394333	1.07862e+06	1.20871e+06	406354	427865	1.32456e+06	1.00855e+06	1.16702e+06	368289	3.05479e+07	3.51548e+07	3.75588e+07	4.74434e+07	2.80822e+07	2.36405e+07	378488	635242	684184	1.91701e+06	1.63759e+06	1.05079e+06	948829	1.58619e+06
Com_7650_pos	4-Pregnen-17α,20α-Diol-3-One	C21 H32 O3	332.235	650606	558086	836670	557553	586986	650361	715140	591238	621203	786920	722767	695566	787600	888256	954074	1.05249e+06	718428	858167	773852	784293	857256	874377	1.02804e+06	3.88876e+06	869543	1.01467e+06	1.48685e+06	987325	1.01228e+06	1.04064e+06
Com_12607_pos	5-Hydroxytryptophol	C10 H11 N O2	177.079	526101	802045	1.04481e+06	709761	707525	476821	435351	443490	828804	1.41124e+06	939822	363386	983993	702378	433515	491669	524673	425410	488468	563509	367921	369056	535185	527850	356076	666599	470869	396937	361166	514777
Com_701_pos	Cuminaldehyde	C10 H12 O	148.089	1.9496e+08	2.69084e+08	2.81993e+08	2.0363e+08	1.84108e+08	2.41678e+08	2.56925e+08	1.71719e+08	1.85031e+08	2.31172e+08	2.34917e+08	2.41138e+08	2.41307e+08	2.06437e+08	3.87253e+08	1.95598e+08	2.13404e+08	2.01627e+08	2.49359e+08	2.21987e+08	2.31189e+08	2.72583e+08	2.01019e+08	1.65426e+08	1.79536e+08	2.18632e+08	2.43803e+08	3.13003e+08	2.26384e+08	2.09198e+08
Com_353_pos	Dihydrothymine	C5 H8 N2 O2	128.059	7.47397e+07	1.37603e+08	1.33672e+09	3.76729e+08	2.76472e+08	3.6293e+08	3.82929e+08	3.79779e+08	2.09023e+08	1.55657e+08	2.21287e+08	4.46652e+08	2.49748e+08	2.15006e+08	2.76381e+08	3.14673e+08	3.4779e+08	3.65869e+08	1.69957e+08	2.157e+08	3.87346e+08	4.58445e+08	3.13361e+08	3.95832e+08	3.1449e+08	3.38752e+08	2.95674e+08	2.99848e+08	2.84406e+08	2.0215e+08
Com_8792_pos	Carbamoylphosphate	CH2NO5P--	139.004	1.04923e+06	1.60158e+06	2.69148e+06	1.72018e+06	2.9568e+06	1.91232e+06	2.46771e+06	1.91884e+06	1.3447e+06	1.81592e+06	2.52274e+06	1.88472e+06	1.93334e+06	2.23716e+06	2.70247e+06	1.75038e+06	1.584e+06	1.86514e+06	1.76411e+06	1.7559e+06	2.14702e+06	2.27957e+06	2.02474e+06	1.80332e+06	1.85535e+06	2.21659e+06	2.05349e+06	2.03899e+06	1.98214e+06	1.98763e+06
Com_4267_pos	(9cis)-Retinal	C20 H28 O	284.214	1.18903e+07	8.22428e+06	1.11212e+07	2.80014e+06	4.41679e+06	4.8246e+06	3.12759e+06	1.0867e+06	7.82682e+06	5.84752e+06	2.79537e+06	1.10912e+07	8.34038e+06	4.58135e+06	1.58205e+07	3.52041e+06	8.03215e+06	9.63324e+06	6.15797e+06	9.93229e+06	4.66571e+06	4.63491e+06	2.21486e+06	2.3425e+06	1.93713e+06	5.39791e+06	3.69029e+06	4.48737e+06	3.27793e+06	2.73875e+06
Com_2453_pos	Fexofenadine	C32 H39 N O4	501.285	3.17127e+07	7.52967e+06	892789	945869	1.54227e+06	1.73701e+06	1.61591e+06	3.62575e+06	2.05592e+07	1.56839e+07	2.37672e+06	1.05249e+06	861489	1.16649e+06	1.10653e+06	866879	659163	1.11327e+06	2.37497e+06	2.86262e+06	1.12913e+06	1.30554e+06	679793	1.29216e+06	1.37353e+06	1.61296e+06	575767	1.82226e+06	712197	793436
Com_2749_pos	C-8 Ceramide-1-phosphate	C26 H52 N O6 P	505.354	6.84973e+06	3.6804e+06	1.73871e+06	1.4446e+06	1.3708e+06	9.86074e+06	1.99851e+06	4.59493e+06	1.67956e+06	1.86736e+06	2.21341e+06	2.80562e+06	2.19911e+06	1.29018e+07	2.39703e+07	3.13611e+06	2.9467e+06	2.45714e+06	2.53942e+06	2.92555e+06	1.28349e+06	2.25078e+06	1.86668e+06	2.96867e+07	2.16661e+06	3.29236e+06	2.20157e+06	2.84243e+06	2.2362e+06	1.55835e+06
Com_3970_pos	CYM-5442	C23 H27 N3 O4	409.2	1.3436e+07	4.81495e+06	1.17483e+06	841812	901936	917948	955764	784241	6.77085e+06	5.89571e+06	968435	1.01698e+06	1.02903e+06	992102	1.16491e+06	879709	809795	909965	859758	846583	921928	961567	831573	791278	746343	1.10898e+06	1.00168e+06	964127	988645	881797
Com_2494_pos	Linalool	C10 H18 O	154.136	1.11843e+07	9.10136e+06	1.58746e+07	1.37792e+07	1.64783e+07	1.15753e+07	1.34696e+07	1.0417e+07	9.49386e+06	1.1561e+07	1.43678e+07	1.30248e+07	1.25908e+07	3.57131e+07	1.95855e+07	1.53675e+07	1.18111e+07	1.29971e+07	1.5651e+07	1.4587e+07	1.3271e+07	1.11112e+07	9.691e+06	3.5395e+07	1.09857e+07	1.1193e+07	2.79157e+07	1.03428e+07	1.83311e+07	1.98748e+07
Com_5507_pos	N-(4-chlorophenyl)-5-hex-1-ynylnicotinamide	C18 H17 Cl N2 O	312.1	373033	404653	631153	468129	489023	569821	566586	480570	491063	654628	659387	591421	655193	670785	759638	875820	678340	763448	670744	743081	684816	718375	858328	779002	8.02278e+06	963510	946665	850422	873958	954545
Com_6485_pos	Arachidonoyl amide	C20 H33 N O	303.255	1.02757e+06	3.12441e+06	1.23137e+06	2.79706e+06	3.08028e+06	1.73538e+06	4.55381e+06	1.69807e+06	4.29161e+06	3.08431e+06	4.20176e+06	3.0417e+06	5.76369e+06	1.86829e+06	2.8865e+06	1.39012e+06	3.07974e+06	2.89333e+06	3.19577e+06	3.2645e+06	1.50538e+06	3.21372e+06	2.13347e+06	1.59294e+06	5.58844e+06	1.38925e+06	2.3744e+06	2.37254e+06	2.86554e+06	1.28798e+06
Com_223_pos	2-Phenylacetamide	C8 H9 N O	135.069	1.67103e+09	1.00656e+09	4.3375e+08	9.56874e+08	8.46981e+08	7.95494e+08	5.25503e+08	4.89718e+08	6.45765e+08	1.69077e+09	6.74697e+08	5.31588e+08	8.03275e+08	5.39389e+08	5.76035e+08	5.1917e+08	1.10687e+09	1.07731e+09	4.37783e+08	3.95189e+08	3.8664e+08	4.06807e+08	7.31274e+08	5.85328e+08	4.49024e+08	6.54293e+08	4.12641e+08	7.8985e+08	4.80223e+08	4.91063e+08
Com_7434_pos	4-methyl-5-oxo-2-pentyl-2,5-dihydrofuran-3-carboxylic acid	C11 H16 O4	212.105	3.41806e+06	807406	1.91591e+06	703791	711243	4.7642e+06	4.52851e+06	599838	517106	608316	1.36207e+06	1.29784e+06	453163	548952	999727	1.35833e+06	678406	757601	659601	684530	2.63444e+06	3.93475e+06	2.72862e+06	960959	611140	648991	819452	692329	1.08838e+06	764242
Com_5670_pos	3-(dimethylamino)-1-(5-methyl-3-phenyl-4-isoxazolyl)-2-propen-1-one	C15 H16 N2 O2	278.098	390828	553460	1.11157e+06	995720	1.26561e+06	1.15325e+06	1.21022e+06	712284	384415	445596	546112	828015	659304	804346	686790	1.16757e+06	1.27746e+06	8.59343e+06	784754	581528	724201	818438	434938	401036	474298	1.12224e+06	2.97646e+06	497145	514935	732063
Com_21572_pos	7-Methylxanthine	C6 H6 N4 O2	166.049	302598	466894	192724	163832	165296	176844	190112	181256	211783	222800	204795	192807	163008	157203	177865	219974	146384	162592	174252	221295	156308	171712	237305	219307	179469	232867	245130	205422	241068	220525
Com_3305_pos	3,4-Dimethoxy-α-pyrrolidinopentiophenone	C17 H25 N O3	291.181	3.08353e+06	2.07209e+06	2.94414e+06	7.17186e+06	7.5874e+06	4.84235e+06	5.51101e+06	3.37525e+06	2.49974e+06	3.06509e+06	1.68508e+06	2.87852e+06	2.96613e+06	1.66293e+07	6.04419e+06	8.79221e+06	8.19898e+06	7.32452e+06	9.50357e+06	5.59183e+06	3.95216e+06	1.90891e+06	2.3557e+06	2.13908e+07	1.61166e+06	3.5149e+06	9.4781e+06	1.98704e+06	8.40443e+06	8.68483e+06
Com_998_pos	L-Alanyl-L-proline	C8 H14 N2 O3	186.1	1.41593e+08	1.11921e+08	2.03046e+07	1.16177e+07	6.60041e+06	1.2622e+07	1.22201e+07	1.08434e+07	1.496e+08	1.72612e+08	1.25921e+07	9.96872e+06	1.95574e+07	1.30323e+07	2.12944e+07	8.3587e+06	1.46813e+07	1.44033e+07	9.86822e+06	1.15613e+07	1.52668e+07	1.63769e+07	8.66147e+06	9.00785e+06	9.32047e+06	3.46667e+07	2.58397e+07	2.56558e+07	1.86695e+07	2.55486e+07
Com_4391_pos	Pleuromutilin	C22 H34 O5	395.267	1.12606e+07	1.04083e+07	823231	2.03288e+06	2.34735e+06	3.40291e+06	3.74893e+06	1.14283e+06	650024	770017	2.41584e+06	894798	2.00103e+06	1.82878e+06	1.25603e+06	5.93147e+06	1.03668e+07	6.66306e+06	1.06662e+07	4.68421e+06	867236	890341	4.62358e+06	864291	964810	6.65072e+06	1.67355e+06	6.06098e+06	2.92912e+06	3.93915e+06
Com_468_pos	Azelaic acid	C9 H16 O4	188.105	4.03007e+08	1.97931e+08	6.07483e+08	1.05059e+08	1.95559e+08	7.04212e+08	5.55461e+08	1.69229e+08	1.37557e+08	1.6658e+08	1.70108e+08	2.49687e+08	1.62694e+08	1.07231e+08	1.54344e+08	3.80981e+08	2.05424e+08	3.00654e+08	3.04913e+08	1.69667e+08	3.64893e+08	5.47527e+08	2.26586e+08	1.39564e+08	1.30411e+08	1.36275e+08	1.18448e+08	1.30835e+08	1.97954e+08	1.62435e+08
Com_9603_pos	Deoxycorticosterone	C21 H30 O3	330.219	440945	458764	621050	493618	480028	500379	523025	454915	596326	790069	643810	641634	702959	615446	809062	760550	1.89993e+06	2.44569e+06	631961	703055	701892	721507	653931	640599	662670	839699	909111	870032	754118	899479
Com_1610_pos	N-Acetylvaline	C7 H13 N O3	159.09	2.83912e+07	3.31977e+07	5.45343e+07	6.69992e+07	6.32731e+07	6.93266e+07	8.41076e+07	3.69824e+07	3.19276e+07	2.87779e+07	4.28869e+07	3.02433e+07	4.40768e+07	4.9492e+07	3.37854e+07	4.11468e+07	7.48541e+07	8.28611e+07	6.68523e+07	5.67705e+07	4.10296e+07	4.2655e+07	4.05681e+07	5.11171e+07	3.54225e+07	6.35805e+07	6.43465e+07	6.89838e+07	6.89308e+07	5.58015e+07
Com_1113_pos	ACar 22:5	C29 H48 N O4	473.351	2.16707e+07	1.04492e+07	7.74579e+06	9.66246e+06	1.18301e+07	2.21389e+07	2.83584e+07	2.27186e+07	3.44799e+06	3.44023e+06	4.74632e+07	1.47299e+07	3.43956e+07	3.29951e+07	2.71159e+07	8.83877e+07	8.30059e+07	9.1875e+07	2.64186e+07	3.15316e+07	1.39076e+07	2.29479e+07	1.35616e+08	4.02139e+07	4.73815e+07	1.43666e+07	1.10176e+07	1.68405e+07	1.68158e+07	9.25168e+06
Com_10385_pos	4-methoxy-6-(prop-2-en-1-yl)-2H-1,3-benzodioxole	C11 H12 O3	192.076	1.05127e+06	723847	557472	714463	778610	782960	776838	704743	1.67176e+06	1.73549e+06	548210	1.0334e+06	586818	892377	708836	1.05535e+06	1.05782e+06	1.17766e+06	1.15165e+06	2.04563e+06	1.06663e+06	1.09519e+06	829614	460253	709364	882088	1.12451e+06	1.03772e+06	735578	615292
Com_1033_pos	Isoquinoline	C9 H7 N	129.058	1.34289e+08	1.24374e+08	8.74273e+07	1.32523e+08	8.61318e+07	8.68732e+07	8.48659e+07	9.21528e+07	9.36868e+07	8.79265e+07	1.49002e+07	3.92161e+07	7.93248e+07	3.81078e+07	1.06398e+08	1.214e+08	1.20746e+08	1.21358e+08	5.99257e+07	5.70256e+07	6.63027e+07	6.23159e+07	1.28205e+08	7.22416e+07	7.66988e+07	8.04332e+07	1.04247e+08	9.39063e+07	9.38082e+07	7.76836e+07
Com_2980_pos	Phosphonoacetic acid	C2 H5 O5 P	139.988	1.11171e+07	1.11316e+07	2.25221e+07	1.57132e+07	7.66732e+06	9.97182e+06	1.96628e+07	1.52942e+07	2.10226e+07	2.80333e+07	4.89198e+06	9.62996e+06	7.5319e+06	7.42713e+06	1.50921e+07	3.22288e+06	3.62481e+06	6.42503e+06	1.47155e+07	7.90709e+06	1.06338e+07	8.1277e+06	3.75816e+06	9.83332e+06	4.38759e+06	5.98116e+06	4.62296e+06	3.43041e+06	3.62151e+06	3.50028e+06
Com_2754_pos	4,5-Dicaffeoylquinic acid	C25 H24 O12	498.121	7.92061e+06	7.69456e+06	1.24039e+07	1.10099e+07	1.03836e+07	1.07061e+07	1.28613e+07	1.06531e+07	7.17397e+06	7.27636e+06	8.80469e+06	1.0337e+07	9.62813e+06	8.35896e+06	1.2055e+07	9.21718e+06	8.7798e+06	1.39234e+07	7.42026e+06	7.33212e+06	1.15604e+07	1.23559e+07	7.00354e+06	6.04565e+06	7.79582e+06	1.12357e+07	9.63249e+06	1.46308e+07	1.21417e+07	1.60477e+07
Com_1710_pos	PC (18:1e/16:2)	C42 H80 N O7 P	741.567	779026	5.39485e+06	1.25658e+06	955606	971001	992947	1.17072e+06	946418	6.88114e+07	7.68248e+06	1.70387e+06	1.04434e+06	1.0155e+06	1.03257e+06	1.20338e+06	920847	936572	1.00659e+06	1.03427e+06	1.05548e+06	1.0353e+06	1.06029e+06	887833	985692	1.15937e+06	1.21812e+06	1.13312e+06	1.09952e+06	1.04203e+06	1.07147e+06
Com_8437_pos	3-hydroxy-3-methylpentanedioic acid	C6 H10 O5	202.045	642677	886495	1.19492e+06	829922	889218	854415	1.02112e+06	879216	1.08503e+06	741853	1.00602e+06	925139	924705	1.0891e+06	1.03284e+06	2.69437e+06	885465	740707	793774	823565	970028	852965	2.56581e+06	2.45428e+06	2.9181e+06	992841	1.18412e+06	1.0293e+06	1.13064e+06	1.18062e+06
Com_756_pos	ACar 19:1	C26 H50 N O4	439.366	2.7918e+06	5.46467e+06	847725	1.21819e+07	8.9616e+06	6.47181e+06	1.89485e+07	3.28311e+07	1.60769e+06	1.21649e+06	2.99089e+07	1.80592e+07	1.94831e+07	3.1665e+07	2.14765e+07	1.49124e+08	1.1865e+07	5.40452e+06	1.85343e+07	1.41683e+07	3.98439e+06	6.74295e+06	1.57069e+08	1.59068e+08	2.48714e+08	1.84057e+07	2.02261e+07	3.01128e+07	2.68625e+07	1.54784e+07
Com_10044_pos	Oleandomycin	C35 H61 N O12	687.408	760159	505521	304046	259900	256185	460482	487141	901557	298493	291615	392472	657563	304662	263769	452794	310012	315645	395341	692501	756857	239880	287322	299779	286282	444551	351632	265392	423434	253497	738458
Com_4875_pos	N-Acetyl-D-glucosamine 6-phosphate	C8 H16 N O9 P	301.056	3.6303e+06	3.60175e+06	1.0948e+07	6.48509e+06	5.24668e+06	5.87799e+06	8.18953e+06	7.01178e+06	5.92762e+06	4.98898e+06	4.51165e+06	6.93032e+06	5.25362e+06	7.7037e+06	5.9698e+06	3.96987e+06	3.50585e+06	3.37143e+06	4.93282e+06	8.44704e+06	8.3991e+06	7.97427e+06	5.27943e+06	5.78549e+06	4.08584e+06	5.29141e+06	6.77924e+06	4.85104e+06	1.17764e+07	6.78877e+06
Com_4627_pos	Cortisone	C21 H28 O5	360.194	2.53773e+06	2.35238e+06	1.80221e+06	2.1086e+06	3.02327e+06	1.2298e+06	1.39877e+06	1.03826e+06	1.085e+06	902763	1.73382e+06	870122	791705	677362	769230	1.95985e+06	1.17666e+07	9.23225e+06	1.58657e+06	1.84431e+06	814018	1.17838e+06	2.00823e+06	1.12258e+06	972329	3.02988e+06	4.85386e+06	3.70406e+06	5.52828e+06	4.37986e+06
Com_4730_pos	5-Hydroxyindole-3-acetic acid	C10 H9 N O3	191.058	848398	715886	2.18964e+06	1.33706e+06	1.10437e+06	3.20526e+06	2.42556e+06	689158	848224	989966	1.47438e+06	860795	5.00255e+06	2.21302e+06	1.34685e+07	687404	3.16522e+06	2.73787e+06	1.64378e+06	2.67221e+06	1.30218e+06	1.53988e+06	685949	1.12974e+07	1.30823e+06	1.15808e+06	1.21795e+06	888452	1.13018e+06	1.30274e+06
Com_1002_pos	N-lactoyl-phenylalanine	C12 H15 N O4	237.1	1.25264e+08	9.75414e+07	8.09068e+07	7.18754e+07	6.70788e+07	2.66621e+07	2.9225e+07	1.13722e+08	3.43645e+07	3.41913e+07	3.12646e+07	1.45922e+08	7.64223e+07	7.63859e+07	6.55905e+07	6.84424e+07	1.61629e+08	1.54306e+08	6.85366e+07	7.54841e+07	6.59702e+07	6.25091e+07	7.87457e+07	5.2735e+07	5.07972e+07	4.13803e+07	4.86526e+07	4.82472e+07	2.94735e+07	3.19317e+07
Com_1006_pos	5-Methyluridine	C10 H14 N2 O6	258.086	1.39431e+08	8.87119e+07	3.94922e+07	1.82109e+07	1.48916e+07	4.69556e+07	2.55905e+07	1.46687e+07	7.12955e+07	7.61127e+07	3.30476e+07	1.47201e+07	8.02636e+07	4.56321e+07	8.26661e+07	6.1446e+07	3.98866e+07	3.16426e+07	2.07736e+07	3.54312e+07	4.19864e+07	5.2078e+07	3.7681e+07	2.99647e+07	2.16798e+07	7.35577e+07	6.74317e+07	7.53231e+07	6.04172e+07	6.50608e+07
Com_502_pos	PC (14:0e/2:0)	C24 H50 N O7 P	495.333	4.38339e+08	3.24165e+08	2.19076e+08	1.66249e+08	1.20566e+08	2.40646e+08	3.94553e+08	2.02572e+08	8.99459e+07	8.20324e+07	2.2119e+08	1.65513e+08	2.23338e+08	2.21914e+08	2.9992e+08	2.53693e+08	1.68592e+08	1.53665e+08	5.88359e+08	4.27001e+08	2.46004e+08	2.54013e+08	2.52255e+08	1.98707e+08	2.03317e+08	4.43938e+08	1.70207e+08	5.03172e+08	1.05199e+08	2.44775e+08
Com_1050_pos	Indole-3-acetic acid	C10 H9 N O2	175.063	1.31468e+08	1.43424e+07	1.39071e+07	6.14295e+06	8.26889e+06	1.075e+07	9.11324e+06	2.03101e+06	4.06849e+06	5.36238e+06	6.10826e+06	3.15247e+06	3.07358e+06	2.50363e+06	3.85552e+06	4.89122e+06	7.20587e+06	9.62741e+06	9.84143e+06	1.13825e+07	1.27812e+07	1.93522e+07	2.64264e+06	4.79787e+06	2.7194e+06	2.92876e+06	3.24285e+06	3.2169e+06	4.69444e+06	3.2201e+06
Com_1977_pos	2-[(3S)-1-(1-Methyl-4-piperidinyl)-3-pyrrolidinyl]-1H-benzimidazole	C17 H24 N4	284.199	5.53814e+06	3.93884e+06	5.67994e+06	8.88545e+06	1.00542e+07	1.16755e+07	1.05994e+07	1.47439e+07	3.01168e+06	3.36177e+06	1.21906e+07	2.03947e+07	1.1642e+07	1.50303e+07	1.65228e+07	5.33344e+07	7.91637e+06	8.83946e+06	8.27445e+06	5.48194e+06	4.66708e+06	5.6437e+06	5.30742e+07	3.08238e+07	2.79011e+07	1.39321e+07	3.16499e+07	1.6368e+07	1.36927e+07	1.34843e+07
Com_1918_pos	mesityl(piperidin-4-yl)methanone hydrochloride	C15 H21 N O	231.158	2.76115e+06	3.42781e+06	4.47843e+06	2.47628e+07	1.06174e+07	1.17991e+07	1.19968e+07	3.06115e+06	4.75181e+06	5.45631e+06	3.18196e+07	3.43887e+06	5.32587e+06	3.76103e+06	5.43731e+06	3.39358e+06	3.32464e+06	3.94469e+06	4.40877e+07	6.22671e+07	4.80567e+06	6.28647e+06	3.95075e+06	2.3129e+07	4.01268e+06	4.02135e+06	3.93687e+06	4.80666e+06	4.14891e+06	3.36961e+06
Com_2339_pos	ACar 17:2	C24 H44 N O4	409.319	4.85046e+06	3.43218e+06	2.35899e+06	6.52261e+06	5.59546e+06	5.32655e+06	4.83155e+06	7.62953e+06	961236	1.07368e+06	6.50299e+06	8.55162e+06	9.97688e+06	7.97387e+06	8.33937e+06	3.98999e+07	3.17923e+06	2.45483e+06	3.5866e+06	4.65435e+06	2.37422e+06	3.13189e+06	3.26257e+07	3.00824e+07	2.36039e+07	9.54163e+06	1.35637e+07	1.30616e+07	6.81122e+06	5.86002e+06
Com_4399_pos	3-[5-(Aminosulfonyl)benzoxazol-2-yl]-7-(diethylamino)coumarin	C20 H19 N3 O5 S	413.104	5.20896e+06	4.09208e+06	1.20883e+06	1.11938e+06	1.16293e+06	1.14035e+06	1.20663e+06	1.15376e+06	1.16145e+07	1.41446e+07	1.23288e+06	1.3601e+06	1.22011e+06	1.38259e+06	1.16413e+06	1.52851e+06	1.70282e+06	1.6613e+06	1.18888e+06	1.19492e+06	1.25294e+06	1.24665e+06	1.51605e+06	1.33217e+06	1.20562e+06	1.20436e+06	1.23649e+06	1.26313e+06	1.18935e+06	1.30328e+06
Com_2355_pos	(R)-Lipoic Acid	C8 H14 O2 S2	206.043	1.02061e+07	5.66922e+06	7.82452e+06	4.16139e+06	3.91302e+06	4.76803e+06	5.15316e+06	3.78869e+06	6.01015e+06	4.5276e+06	5.95458e+06	6.06187e+06	8.88372e+06	7.96393e+06	1.31317e+07	1.08355e+07	2.98637e+07	4.34977e+07	1.03292e+07	7.8635e+06	2.86954e+06	4.88551e+06	7.4642e+06	9.83201e+06	3.54387e+06	4.66782e+06	7.13743e+06	6.59371e+06	9.79467e+06	5.71035e+06
Com_6276_pos	4-(tert-butyl)phenyl 3,5-dimethylisoxazole-4-carboxylate	C16 H19 N O3	235.178	4.08449e+06	4.42436e+06	6.64745e+06	5.07985e+06	4.56199e+06	5.3241e+06	6.21872e+06	5.97955e+06	5.11513e+06	6.27204e+06	6.04065e+06	6.2152e+06	5.57437e+06	6.14036e+06	6.80938e+06	4.94947e+06	5.01381e+06	6.63606e+06	5.21114e+06	6.25504e+06	6.36988e+06	6.81186e+06	5.47494e+06	4.90238e+06	5.20119e+06	7.60835e+06	6.83533e+06	7.20886e+06	5.75246e+06	6.11365e+06
Com_1449_pos	ethyl 2-amino-4-methylpyrimidine-5-carboxylate	C8 H11 N3 O2	181.085	4.02456e+07	2.89445e+07	1.17598e+08	6.28335e+07	4.49107e+07	4.42412e+07	5.09905e+07	4.58258e+07	3.56926e+07	3.74211e+07	4.57208e+07	4.67685e+07	4.79254e+07	8.76338e+07	4.34843e+07	7.602e+07	4.8176e+07	3.60866e+07	5.42941e+07	4.20339e+07	6.02839e+07	4.79469e+07	8.89136e+07	4.7328e+07	5.32212e+07	6.5591e+07	4.81512e+07	7.71202e+07	5.00954e+07	6.19482e+07
Com_101_pos	Leucylproline	C11 H20 N2 O3	228.147	4.8375e+09	3.15338e+09	4.06492e+08	2.32239e+08	2.29384e+08	2.7081e+08	2.14351e+08	2.21688e+08	3.88157e+09	5.09766e+09	3.15458e+08	2.31182e+08	4.1243e+08	2.96255e+08	5.33208e+08	2.89853e+08	4.28905e+08	4.41113e+08	1.99741e+08	2.76113e+08	3.60432e+08	3.70947e+08	2.26533e+08	2.36454e+08	2.22489e+08	8.30606e+08	5.57019e+08	6.93035e+08	5.56794e+08	7.45364e+08
Com_3382_pos	Dl-Citrulline	C6 H13 N3 O3	175.096	1.18094e+07	2.12407e+07	2.12984e+07	3.11783e+06	3.43139e+06	4.16281e+06	4.35627e+06	7.7924e+06	6.35158e+06	6.50149e+06	7.44874e+06	1.108e+07	8.06768e+06	6.65704e+06	8.70829e+06	7.17329e+06	4.31638e+06	4.07713e+06	4.56645e+06	4.45402e+06	5.52022e+06	5.38312e+06	7.31543e+06	7.94981e+06	4.87264e+06	9.19971e+06	8.27225e+06	9.06499e+06	8.04483e+06	6.38236e+06
Com_88_pos	Valine	C5 H11 N O2	117.079	5.46073e+09	4.68115e+09	2.98008e+09	4.14812e+09	5.0204e+09	2.93302e+09	4.26325e+09	4.4326e+09	5.43401e+09	5.86209e+09	5.80352e+09	5.55468e+09	4.8567e+09	5.56943e+09	4.74831e+09	5.81908e+09	3.57099e+09	4.61211e+09	4.62167e+09	4.92021e+09	3.89232e+09	3.62157e+09	6.28142e+09	3.9232e+09	3.67749e+09	4.11782e+09	3.86393e+09	4.22087e+09	3.45173e+09	3.68553e+09
Com_800_pos	2-Arachidonoyl glycerol	C23 H38 O4	378.277	9.20756e+07	9.9034e+07	1.03417e+08	119624991	2.55488e+08	8.72548e+07	1.28533e+08	6.05411e+07	1.36288e+07	1.61602e+07	5.93355e+07	1.34092e+08	8.15946e+07	1.39757e+08	3.35347e+07	1.65061e+07	6.02174e+07	5.90595e+07	1.24195e+08	1.40064e+08	2.42919e+08	2.7491e+08	1.57719e+07	3.34618e+07	6.18862e+07	5.14507e+07	2.74157e+07	3.9482e+07	1.49863e+07	1.71525e+07
Com_1146_pos	3-(5-phenyl-1,3-oxazol-2-yl)-4-(trifluoromethyl)pyridine	C15 H9 F3 N2 O	290.063	1.11215e+08	1.37356e+08	9.49747e+07	2.99587e+07	5.27488e+07	4.33178e+07	2.59783e+07	5.16505e+07	9.59848e+07	1.03525e+08	4.07966e+07	3.97021e+07	8.68407e+07	9.92816e+07	1.12255e+08	8.05142e+07	7.20737e+07	4.32079e+07	4.60963e+07	6.59068e+07	7.14205e+07	8.59106e+07	5.70603e+07	4.68719e+07	2.3892e+07	7.81068e+07	8.74886e+07	7.19547e+07	3.31996e+07	2.54129e+07
Com_978_pos	Trigonelline	C7 H7 N O2	137.048	4.24577e+07	1.70194e+07	2.27694e+07	6.10455e+06	6.71016e+06	1.1231e+07	9.22873e+06	7.35567e+06	7.98989e+07	1.83129e+08	7.19198e+06	6.48782e+06	6.06981e+06	6.56115e+06	8.51044e+06	9.04743e+06	1.42017e+07	2.11752e+07	1.17546e+07	1.35939e+07	7.5599e+06	7.41733e+06	1.05258e+07	6.25707e+06	5.34825e+06	1.02159e+07	9.79637e+06	8.55075e+06	1.5732e+07	1.09182e+07
Com_513_pos	DL-Glutamine	C5 H10 N2 O3	146.069	7.1062e+07	1.77104e+08	5.38109e+08	2.68562e+08	1.69249e+08	2.4956e+08	3.13202e+08	1.2993e+08	1.75504e+08	1.72688e+08	1.6136e+08	1.79444e+08	2.14113e+08	2.22698e+08	4.94221e+08	2.84868e+08	3.45272e+07	5.83782e+07	1.20514e+08	5.49065e+08	1.02447e+08	1.23433e+08	2.51485e+08	3.20041e+08	7.2753e+07	3.16914e+08	2.00868e+08	2.46525e+08	4.00292e+08	3.05704e+08
Com_330_pos	Creatine phosphate	C4 H10 N3 O5 P	211.036	1.05108e+08	1.47225e+08	2.05693e+08	1.241e+08	9.42918e+07	5.12079e+07	4.98618e+08	7.30282e+08	5.30848e+07	4.88411e+07	1.89572e+07	1.18149e+09	1.67775e+07	1.4666e+07	1.51459e+07	1.79405e+07	1.99096e+07	1.09273e+08	3.48422e+08	2.97876e+07	3.63625e+08	2.54552e+08	2.66362e+07	1.29357e+07	1.60162e+07	1.88309e+07	1.75031e+07	2.27649e+07	1.73426e+07	1.93806e+07
Com_2223_pos	DL-Stachydrine	C7 H13 N O2	143.095	1.46981e+07	2.5133e+07	1.9633e+07	1.96152e+07	1.82193e+07	9.03031e+06	1.07448e+07	2.27539e+07	8.85949e+06	1.07098e+07	1.37153e+07	2.25595e+07	3.13739e+07	3.13267e+07	2.48092e+07	1.39922e+07	1.71597e+07	1.70394e+07	1.83023e+07	3.27213e+07	2.10047e+07	2.02662e+07	1.83863e+07	2.29493e+07	1.51963e+07	3.79581e+07	4.99666e+07	4.34483e+07	4.41451e+07	4.92384e+07
Com_1768_pos	Hesperetin	C16 H14 O6	302.079	471621	333716	426055	322332	316221	519353	1.12767e+06	364161	425218	494684	376488	2.40496e+06	376266	337518	414419	791731	310886	389170	326881	322859	503946	1.21355e+06	340180	6.30238e+06	6.19579e+07	394693	383034	376935	821714	348484
Com_196_pos	L-Pyroglutamic acid	C5 H7 N O3	129.043	9.13115e+08	1.13591e+09	8.00377e+08	8.75711e+08	8.12839e+08	8.05696e+08	7.74286e+08	5.88498e+08	1.86084e+09	1.38644e+09	7.54873e+08	8.14411e+08	4.76691e+08	5.0846e+08	8.97473e+08	8.72635e+08	3.57879e+08	2.89721e+08	4.28469e+08	2.46615e+09	5.27792e+08	3.70695e+08	9.10825e+08	1.06609e+09	4.74025e+08	7.93116e+08	8.05402e+08	9.15791e+08	9.56289e+08	1.7217e+09
Com_1268_pos	(-)-Caryophyllene oxide	C15 H24 O	220.183	5.07576e+07	6.03334e+07	2.99544e+07	5.58089e+07	5.75162e+07	4.50314e+07	8.21149e+07	1.10275e+08	7.17892e+07	5.35368e+07	9.15937e+07	5.70325e+07	5.75405e+07	5.22667e+07	5.52623e+07	4.14271e+07	4.50899e+07	6.87268e+07	6.7961e+07	6.86644e+07	3.82883e+07	4.86109e+07	4.35962e+07	5.74183e+07	8.75912e+07	5.1861e+07	4.02084e+07	4.79058e+07	4.39442e+07	3.82943e+07
Com_4431_pos	N-Desmethyltramadol	C15 H23 N O2	249.17	1.10795e+07	7.98447e+06	1.65488e+07	1.23708e+07	1.09844e+07	1.11819e+07	1.03955e+07	9.09534e+06	7.72621e+06	9.37314e+06	1.1389e+07	1.00385e+07	1.42571e+07	1.26964e+07	1.19559e+07	8.98514e+06	1.07638e+07	1.07417e+07	1.04186e+07	1.05656e+07	1.11169e+07	1.02786e+07	6.23912e+06	8.42482e+06	8.25677e+06	9.32455e+06	7.47496e+06	7.15859e+06	1.01865e+07	1.28125e+07
Com_1017_pos	Loxoprofen	C15 H18 O3	246.122	4.57622e+07	4.12008e+07	4.63829e+07	1.00279e+08	5.47612e+07	5.86897e+07	6.56313e+07	5.51816e+07	5.35512e+07	6.09056e+07	1.01525e+08	4.39355e+07	6.80955e+07	6.7242e+07	6.27988e+07	5.33032e+07	9.43519e+07	1.12963e+08	7.72131e+07	1.07411e+08	1.32113e+08	6.30068e+07	1.54298e+08	7.08513e+07	6.73094e+07	5.30257e+07	5.75289e+07	6.63423e+07	9.26085e+07	5.87908e+07
Com_307_pos	1,3-dimethyl-6-(trifluoromethyl)-1H-pyrazolo[3,4-b]pyridin-4-ol	C9 H8 F3 N3 O	231.062	6.86071e+08	8.95826e+08	1.22374e+09	6.31073e+08	6.50535e+08	9.54001e+08	7.76209e+08	5.76749e+08	5.76777e+08	5.90224e+08	7.22125e+08	8.3676e+08	1.02413e+09	7.39817e+08	1.51137e+09	8.67006e+08	7.43201e+08	6.97409e+08	5.60949e+08	6.10049e+08	8.90176e+08	1.08512e+09	7.136e+08	9.17381e+08	5.13313e+08	7.74288e+08	7.48493e+08	7.61865e+08	7.71826e+08	7.59412e+08
Com_9120_pos	N-benzyl-N-isopropyl-N'-(4-isopropylphenyl)thiourea	C20 H26 N2 S	304.207	713109	1.14225e+06	1.22489e+06	939088	2.70997e+06	1.01819e+06	1.03569e+06	932645	1.03234e+06	1.01642e+06	1.12157e+06	1.28993e+06	1.42774e+06	1.22298e+06	1.39949e+06	2.02887e+06	1.12201e+06	1.21754e+06	1.06483e+06	1.05686e+06	1.1422e+06	1.15095e+06	2.07561e+06	1.86108e+06	1.80219e+06	1.38755e+06	1.43028e+06	1.47402e+06	1.37739e+06	1.37952e+06
Com_369_pos	ACar 12:1	C19 H36 N O4	341.257	2.17666e+07	1.56988e+07	2.77689e+07	5.17949e+07	7.67473e+07	2.90786e+07	2.81168e+07	9.32432e+07	6.44493e+06	5.81223e+06	1.24845e+08	2.30889e+08	2.86429e+08	1.68583e+08	2.87571e+08	8.07956e+08	5.51462e+07	4.02256e+07	5.11744e+07	6.28949e+07	2.92361e+07	4.37373e+07	8.74519e+08	3.56361e+08	3.25499e+08	2.06701e+08	3.90272e+08	1.98685e+08	9.41619e+07	6.95197e+07
Com_5575_pos	Ritalinic acid	C13 H17 N O2	219.126	639368	1.4249e+06	2.38388e+06	5.0123e+06	5.49385e+06	2.79966e+06	3.23493e+06	2.06025e+06	3.69303e+06	4.24983e+06	588776	1.39137e+06	3.51852e+06	5.27175e+06	2.58202e+06	1.72288e+06	3.95012e+06	4.56848e+06	3.89898e+06	2.92831e+06	4.08978e+06	3.26827e+06	2.38173e+06	1.5449e+06	546591	8.70519e+06	8.24605e+06	8.71224e+06	8.86647e+06	9.02612e+06
Com_6436_pos	N1-isopropyl-2-(1H-2-pyrrolylcarbonyl)-1-hydrazinecarboxamide	C9 H14 N4 O2	248.068	2.63487e+06	2.76549e+06	5.61252e+06	1.18362e+06	798339	1.12449e+06	1.20293e+06	578682	976433	1.21788e+06	858472	933834	1.02759e+06	805828	1.81868e+06	698675	2.96337e+06	6.48233e+06	2.75589e+06	4.97228e+06	1.36813e+06	2.2474e+06	714553	1.99163e+06	794245	828210	1.01312e+06	770604	748801	744013
Com_688_pos	N6,N6,N6-Trimethyl-L-lysine	C9 H20 N2 O2	188.153	9.52035e+07	1.24843e+08	2.87094e+08	1.63211e+08	1.78203e+08	1.17579e+08	1.30004e+08	1.22443e+08	1.40766e+08	1.54962e+08	1.57507e+08	9.07587e+07	1.3067e+08	1.28175e+08	1.61876e+08	7.76699e+07	1.89163e+08	2.76859e+08	1.44548e+08	3.36316e+08	1.09538e+08	1.0147e+08	8.26295e+07	1.39861e+08	7.93116e+07	1.28722e+08	1.60678e+08	1.49339e+08	2.08253e+08	2.17223e+08
Com_7395_pos	2-(Dimethylamino)Guanosine	C12 H17 N5 O5	311.123	3.67956e+06	2.31275e+06	427232	2.35218e+06	2.943e+06	347102	345557	603734	561931	702112	2.3049e+06	903980	469440	338486	614899	411542	297613	1.39908e+06	333032	513431	362152	619057	289637	375083	290168	388422	754434	361231	366146	413085
Com_4580_pos	1,3-dipyridin-3-ylpropane-1,3-dione	C13 H10 N2 O2	226.074	1.26072e+06	1.33726e+06	1.15689e+06	4.09051e+06	6.90818e+06	1.95738e+06	1.83552e+06	546916	1.98019e+06	1.85772e+06	761616	556052	810834	963581	1.07e+06	948529	9.70571e+06	1.3183e+07	477558	1.89983e+06	978186	1.3459e+06	1.09832e+06	518224	408607	473050	530965	484243	474929	447922
Com_3473_pos	(12Z)-9,10,11-trihydroxyoctadec-12-enoic acid	C18 H34 O5	312.23	1.19745e+07	1.07108e+07	1.92891e+07	8.90267e+06	1.11648e+07	2.22776e+07	1.74944e+07	9.452e+06	9.05699e+06	9.1279e+06	9.51695e+06	1.21167e+07	8.70355e+06	8.23275e+06	1.22034e+07	1.68853e+07	1.01867e+07	1.62327e+07	9.4096e+06	9.70729e+06	9.21506e+06	9.94627e+06	1.18989e+07	7.16633e+06	5.81928e+06	8.08429e+06	1.06936e+07	8.6724e+06	9.10735e+06	1.04543e+07
Com_1227_pos	N1-(2-oxoazepan-3-yl)-N2-(3-pyridylmethyl)ethanediamide	C14 H18 N4 O3	290.138	4.44746e+07	2.70379e+07	4.31157e+07	3.34119e+07	4.89258e+07	6.19427e+07	5.85988e+07	6.96636e+07	1.82002e+07	2.78032e+07	1.27701e+08	7.88639e+07	5.56603e+07	9.59674e+07	7.27467e+07	5.73521e+07	7.0622e+07	4.39324e+07	4.83e+07	3.37817e+07	9.36114e+07	8.86795e+07	5.65464e+07	6.23239e+07	8.74776e+07	1.15096e+08	1.01645e+08	8.53721e+07	5.8761e+07	5.84905e+07
Com_11061_pos	threonine	C4 H9 N O3	119.059	1.24806e+06	1.12001e+06	1.7148e+06	1.12975e+06	1.19617e+06	1.21709e+06	1.5147e+06	1.24956e+06	1.13262e+06	1.36786e+06	1.30142e+06	1.4772e+06	1.58486e+06	1.48773e+06	1.41929e+06	1.21492e+06	1.64717e+06	1.69936e+06	1.44036e+06	1.63058e+06	1.30862e+06	1.17965e+06	1.11654e+06	1.16456e+06	1.42222e+06	1.82677e+06	1.65184e+06	1.17671e+06	1.22933e+06	1.4802e+06
Com_727_pos	2-(2,6-dimethoxyphenyl)-5,6-dimethoxy-4H-chromen-4-one	C19 H18 O6	342.11	2.22751e+06	2.55768e+06	3.36586e+06	2.34432e+06	2.34393e+06	3.00931e+06	2.92485e+06	2.30045e+06	2.32401e+06	3.06638e+06	2.81645e+06	2.79847e+06	2.7118e+06	2.50252e+06	3.31004e+06	2.33047e+06	3.23793e+06	2.67321e+06	2.97614e+06	2.39542e+06	3.20413e+06	3.26735e+06	2.35686e+06	6.16962e+06	2.66168e+08	3.02178e+06	2.89203e+06	3.09694e+06	2.69029e+06	2.80576e+06
Com_5951_pos	Estriol	C18 H24 O3	288.172	1.07536e+06	1.01869e+06	1.25013e+06	1.94188e+06	1.95009e+06	2.09901e+06	1.46748e+06	665935	1.32616e+06	997373	863966	868608	980006	992618	1.53666e+06	1.11781e+06	3.97371e+06	7.72039e+06	1.16354e+06	848985	929730	959356	1.07823e+06	923304	886698	1.14287e+06	1.29658e+06	1.07808e+06	1.12514e+06	1.1989e+06
Com_3448_pos	Propionyl-L-carnitine	C10 H19 N O4	217.131	2.87788e+06	1.92247e+06	3.38416e+06	2.48401e+06	3.09333e+06	2.24313e+06	2.52629e+06	2.28342e+06	1.84308e+06	2.27637e+06	2.54437e+06	2.94295e+06	2.64832e+06	1.51913e+07	3.62794e+06	2.64804e+06	3.67758e+06	2.6371e+06	3.23565e+06	3.55689e+06	2.46889e+06	2.57811e+06	1.9948e+06	1.98373e+07	2.58854e+06	2.45242e+06	9.83971e+06	2.0809e+06	3.50192e+06	4.0881e+06
Com_1086_pos	Carvone	C10 H14 O	150.105	8.44717e+07	9.6836e+07	6.05834e+07	7.55258e+07	8.26212e+07	7.80217e+07	9.82707e+07	1.4151e+08	8.88165e+07	7.13601e+07	1.16155e+08	1.00062e+08	7.8554e+07	7.97561e+07	7.20813e+07	6.76753e+07	6.14937e+07	8.16122e+07	8.3643e+07	8.66999e+07	6.13576e+07	7.5069e+07	6.17067e+07	8.1854e+07	1.31941e+08	6.79195e+07	5.82955e+07	6.83539e+07	6.87923e+07	5.99091e+07
Com_6828_pos	DL-2-(acetylamino)-3-phenylpropanoic acid	C11 H13 N O3	207.09	4.47728e+06	2.7084e+06	2.966e+06	828232	1.43611e+06	1.67199e+06	1.50818e+06	1.03659e+06	2.46884e+06	2.35482e+06	1.42628e+06	1.20796e+06	1.23956e+06	2.47326e+06	5.26783e+06	1.65978e+06	2.54204e+06	4.28797e+06	1.40965e+06	1.11083e+06	1.84683e+06	2.30997e+06	1.70435e+06	879723	1.18791e+06	1.23561e+06	1.15181e+06	1.22969e+06	1.31849e+06	1.52218e+06
Com_3407_pos	Palmitoyl ethanolamide	C18 H37 N O2	299.282	1.41282e+07	1.78812e+07	9.5007e+06	9.58746e+06	8.87803e+06	1.55803e+07	1.39177e+07	1.07736e+07	1.12354e+07	1.11847e+07	1.35348e+07	1.27687e+07	1.61483e+07	9.92827e+06	1.67721e+07	9.04208e+06	8.70622e+06	8.76636e+06	7.24115e+06	1.06524e+07	7.01874e+06	9.41136e+06	7.66577e+06	1.12105e+07	1.95671e+07	1.16121e+07	7.783e+06	8.23089e+06	9.03462e+06	7.16821e+06
Com_1648_pos	Pipecolic acid	C6 H11 N O2	129.079	5.6917e+07	5.32346e+07	5.51886e+07	4.3691e+07	4.22937e+07	5.31806e+07	4.98462e+07	4.69296e+07	5.34925e+07	5.49287e+07	6.87023e+07	4.98958e+07	4.98792e+07	4.29927e+07	4.3846e+07	3.65259e+07	4.20271e+07	4.5752e+07	4.95159e+07	7.84968e+07	4.03922e+07	4.30526e+07	4.48813e+07	4.85907e+07	4.15537e+07	5.59592e+07	4.77938e+07	5.80842e+07	5.20968e+07	5.73932e+07
Com_1884_pos	1-(4-butylphenyl)-3-(dimethylamino)propan-1-one hydrochloride	C15 H23 N O	233.175	3.59594e+07	3.30716e+07	5.84159e+07	5.19633e+07	4.72079e+07	4.87763e+07	6.16853e+07	4.31345e+07	4.53769e+07	4.83954e+07	5.50562e+07	4.68967e+07	6.78643e+07	6.17771e+07	5.87238e+07	4.25396e+07	5.78684e+07	5.44463e+07	5.05711e+07	5.98697e+07	4.43743e+07	4.87694e+07	3.01042e+07	3.61586e+07	2.97252e+07	4.85758e+07	4.52029e+07	4.73564e+07	5.44182e+07	6.25444e+07
Com_22429_pos	Neodiosmin	C28 H32 O15	630.164	74912.6	102916	125061	98624.8	101177	116202	106381	91876.2	83671.7	118796	94453.9	239561	103022	105560	263765	177559	253583	100078	141041	116173	102583	102399	89215.5	131490	125086	109036	154416	150652	288723	192988
Com_5939_pos	Sakuranetin	C16 H14 O5	286.084	670081	797352	1.51717e+06	801508	800886	935780	944896	773343	941307	1.22025e+06	929527	965805	945761	948353	1.50853e+06	873776	876106	1.13843e+06	936192	901275	906253	1.04273e+06	760303	982241	919496	1.10084e+06	977126	1.28014e+06	857749	811790
Com_4493_pos	ACar 8:2	C15 H26 N O4	283.178	611834	377717	1.50681e+06	4.25798e+06	6.21721e+06	3.36626e+06	3.54989e+06	2.33605e+06	1.28513e+06	1.75617e+06	2.98077e+06	2.597e+06	1.44687e+06	1.67914e+06	2.03963e+06	520765	1.23315e+07	1.36619e+07	3.05481e+06	5.79285e+06	5.0805e+06	5.08431e+06	826100	1.93984e+06	1.07809e+06	5.46015e+06	6.42096e+06	5.40493e+06	6.92479e+06	7.03529e+06
Com_4026_pos	Sodium [dodecanoyl(methyl)amino]acetate	C15 H29 N O3	271.214	5.83696e+06	3.2853e+06	1.99095e+06	3.48143e+06	3.54676e+06	1.05604e+07	8.30842e+06	3.6168e+06	3.24105e+06	1.97653e+06	8.18173e+06	6.94731e+06	4.15574e+06	3.70782e+06	1.72664e+07	1.51413e+07	6.64836e+06	7.71613e+06	5.1687e+06	3.77123e+06	1.90221e+06	3.67613e+06	9.1178e+06	7.49852e+06	1.09417e+07	3.05886e+06	1.63782e+06	2.60329e+06	4.18623e+06	2.68211e+06
Com_1792_pos	Hesperidin	C28 H34 O15	610.19	663271	571686	713634	552184	541715	660904	610766	618433	800801	847439	904228	1.03384e+06	644578	578200	887327	558831	529284	554085	559976	553087	600774	667890	539255	6.46416e+06	6.07589e+07	676145	656172	640946	1.09288e+06	596985
Com_7205_pos	Genistein	C15 H10 O5	270.053	2.52075e+06	704940	813077	651986	602387	884231	1.00556e+06	266548	482589	540666	525637	608237	647292	477549	537736	358733	342516	393365	552140	433199	591828	729885	417918	377916	587627	485649	499700	720347	4.95043e+06	470813
Com_739_pos	LPC 18:3	C26 H48 N O7 P	517.316	2.30986e+08	1.6925e+08	1.68814e+08	2.22058e+07	3.00472e+07	2.41056e+07	2.15522e+07	3.28632e+07	6.52516e+07	7.72002e+07	3.11996e+07	2.20535e+07	2.93751e+07	3.47454e+07	2.11948e+07	1.65496e+07	2.57614e+07	1.2494e+07	2.58717e+07	1.68391e+07	8.7398e+07	8.01503e+07	2.03347e+07	6.66247e+06	8.42823e+06	1.87872e+07	9.97586e+06	1.83623e+07	5.71811e+06	8.74667e+06
Com_1640_pos	2-(2-hydroxy-3-methylbutanamido)-4-methylpentanoic acid	C11 H21 N O4	253.129	3.00987e+06	1.70109e+06	4.79422e+06	3.58853e+06	6.26135e+06	1.33771e+06	1.80454e+06	1.79608e+06	1.00838e+06	3.48441e+06	3.87801e+06	3.20482e+06	3.14563e+06	3.90025e+07	9.24956e+06	6.14331e+06	4.50267e+06	3.42249e+06	4.98814e+06	6.01803e+06	4.07666e+06	2.25313e+06	1.53226e+06	7.28208e+07	3.9343e+06	2.44233e+06	3.91178e+07	1.38514e+06	7.80847e+06	7.20322e+06
Com_3509_pos	Dl-Indole-3-lactic acid	C11 H11 N O3	205.074	7.38444e+06	7.07297e+06	7.0533e+06	1.74282e+07	1.45561e+07	1.31326e+07	8.68888e+06	3.12786e+06	8.1528e+06	9.14945e+06	6.98312e+06	5.12779e+06	1.07801e+07	6.32247e+06	1.58058e+07	1.89537e+06	1.00346e+07	2.11512e+07	7.92839e+06	1.06108e+07	1.02354e+07	1.18772e+07	1.38141e+06	1.32497e+07	6.43365e+06	9.81259e+06	1.15904e+07	1.02887e+07	1.0865e+07	1.1379e+07
Com_2177_pos	3-(1-benzylpiperidin-4-yl)-3H-[1,2,3]triazolo[4,5-b]pyridine	C17 H19 N5	293.163	716262	1.05788e+06	968508	1.36417e+07	2.09512e+07	3.50092e+07	5.57632e+07	1.46461e+06	632469	631825	1.40936e+07	1.10341e+06	5.74252e+06	7.19992e+06	3.44415e+06	2.21596e+06	2.69835e+07	2.45833e+07	2.49698e+07	2.33408e+07	2.63e+07	2.32505e+07	1.21957e+06	3.75024e+06	2.80802e+06	1.03536e+07	2.78878e+07	1.35881e+07	4.05667e+07	3.18691e+07
Com_2588_pos	α-Ethylaminohexanophenone	C14 H21 N O	219.162	2.65123e+07	2.54394e+07	3.69596e+07	2.9337e+07	3.50711e+07	2.73106e+07	3.18084e+07	2.63084e+07	2.23898e+07	3.13226e+07	3.00983e+07	2.80497e+07	3.23466e+07	2.68364e+07	3.36647e+07	1.81459e+07	3.30135e+07	3.00499e+07	2.9485e+07	2.99447e+07	1.80662e+07	2.36589e+07	1.85141e+07	2.20795e+07	2.45348e+07	1.75427e+07	2.11776e+07	2.25968e+07	3.06587e+07	2.80773e+07
Com_6975_pos	Oxoadipic Acid	C6 H8 O5	160.038	2.11966e+06	2.21089e+06	5.02279e+06	2.21027e+06	1.77494e+06	1.7537e+06	2.13649e+06	4.81519e+06	907156	1.01393e+06	1.58605e+06	5.33057e+06	2.41832e+06	2.2471e+06	1.9683e+06	1.5061e+06	2.01504e+06	2.50703e+06	2.09989e+06	1.86856e+06	2.42528e+06	1.72695e+06	1.37716e+06	1.33603e+06	1.87571e+06	2.49329e+06	1.52431e+06	1.79286e+06	1.27522e+06	1.55019e+06
Com_1091_pos	Aspartic Acid	C4 H7 N O4	133.038	2.55997e+07	2.0487e+07	1.57388e+07	1.25688e+07	1.09402e+07	9.47819e+07	1.10647e+08	7.06446e+06	1.75883e+07	1.47669e+07	6.04147e+07	9.04486e+06	4.29951e+07	4.88446e+07	6.72508e+07	3.51148e+07	2.55037e+07	2.27999e+07	2.8995e+07	3.56212e+07	1.95408e+07	2.23705e+07	5.6862e+07	6.53304e+07	1.37332e+08	2.13911e+07	1.53774e+07	2.37916e+07	1.44455e+07	6.85541e+06
Com_2919_pos	3-Hydroxypicolinic acid	C6 H5 N O3	139.027	1.68809e+07	1.30298e+07	5.81313e+06	3.02502e+06	3.38458e+06	3.40064e+06	4.1596e+06	3.86077e+06	2.28073e+07	2.91106e+07	3.10572e+06	3.37713e+06	3.24375e+06	3.1956e+06	3.47845e+06	3.16636e+06	3.31522e+06	3.409e+06	3.30943e+06	2.99958e+06	3.68741e+06	3.57694e+06	3.35614e+06	2.3887e+06	2.54984e+06	3.93197e+06	3.52668e+06	3.02389e+06	3.16821e+06	2.70721e+06
Com_982_pos	Palmitoleic acid	C16 H30 O2	254.224	8.49734e+07	7.04824e+07	7.29413e+07	3.09065e+07	7.40505e+07	3.18662e+07	3.24619e+07	3.01934e+07	8.11301e+07	1.02383e+08	5.79432e+07	8.05214e+07	1.9292e+08	3.25757e+07	1.51165e+08	2.85182e+07	2.78325e+07	3.28981e+07	2.99585e+07	1.08311e+08	3.18867e+07	3.53075e+07	2.24616e+07	4.80275e+07	2.33442e+07	4.22242e+07	6.87243e+07	4.85717e+07	3.26258e+07	3.74109e+07
Com_813_pos	α-Pinene-2-oxide	C10 H16 O	152.12	8.34742e+07	7.2343e+07	3.55087e+07	4.56201e+07	5.47394e+07	3.26609e+07	7.6384e+07	2.26074e+08	5.40415e+07	3.34667e+07	7.88025e+07	1.03024e+08	5.91554e+07	5.15457e+07	5.53033e+07	3.55766e+07	5.3892e+07	8.33787e+07	6.49416e+07	1.00295e+08	3.40981e+07	4.06902e+07	4.10824e+07	6.37704e+07	7.61614e+07	3.82028e+07	3.31925e+07	3.91091e+07	3.09589e+07	3.34521e+07
Com_3958_pos	4-morpholinobenzoic acid	C11 H13 N O3	207.087	5.27394e+06	4.90504e+06	3.35041e+06	8.81525e+06	8.16373e+06	1.60735e+07	1.45741e+07	4.19454e+06	4.19979e+06	4.503e+06	9.49185e+06	5.49399e+06	5.44673e+06	4.86937e+06	7.19545e+06	4.94258e+06	1.04991e+07	1.71752e+07	5.55411e+06	8.69617e+06	7.01748e+06	7.41595e+06	5.01332e+06	4.5351e+06	3.19139e+06	3.10872e+06	3.70014e+06	2.4445e+06	3.56161e+06	4.62165e+06
Com_4389_pos	11-Deoxy prostaglandin F1α	C20 H36 O4	362.241	153984	154627	224564	193645	458966	233189	307421	296487	158342	188899	574412	269833	280494	354925	349101	1.29842e+07	225759	269070	230927	206710	214017	211702	6.697e+06	2.551e+06	6.09239e+06	532035	621763	688161	375205	391557
Com_4647_pos	Senecionine	C18 H25 N O5	335.177	5.97439e+06	6.05645e+06	6.71001e+06	7.05818e+06	9.28278e+06	6.66727e+06	1.0146e+07	7.12931e+06	8.00704e+06	9.80714e+06	9.69473e+06	7.79867e+06	6.7825e+06	1.03824e+07	7.69834e+06	6.4119e+06	9.28135e+06	8.09939e+06	9.88395e+06	8.59235e+06	5.07508e+06	7.71895e+06	5.1616e+06	7.6475e+06	1.12438e+07	6.59731e+06	7.22963e+06	7.6986e+06	1.01828e+07	8.8548e+06
Com_17670_pos	N,N'-di[4-(2,6-dimethylmorpholino)phenyl]thiourea	C25 H34 N4 O2 S	454.24	447029	66127	65197.8	53138.4	439277	60010.5	53587.9	60520.3	231771	109144	71588.7	72660.1	78493.6	81230	89667.6	155086	727885	61875.1	62674.7	67991.7	65793.4	68930	243117	111428	89118.5	76930.6	118894	76353.9	93240.6	317664
Com_7233_pos	ACar 6:2	C13 H22 N O4	255.147	864340	316862	402968	339051	328278	340583	370166	761097	552023	451766	390748	568733	349593	351904	400530	1.41619e+06	361288	461325	372695	375405	398027	376539	4.37728e+06	300246	491367	1.04744e+06	737554	926689	363103	602481
Com_257_pos	2,3-dihydroxypropyl 12-methyltridecanoate	C17 H34 O4	302.246	2.38697e+08	3.13544e+08	3.70518e+08	2.35136e+08	1.65293e+09	2.52193e+08	2.2929e+08	2.04781e+08	2.11908e+08	2.2415e+08	2.51676e+08	2.82152e+08	3.16494e+08	2.57646e+08	3.14093e+08	2.07996e+08	2.25963e+08	2.38744e+08	2.60223e+08	2.89208e+08	3.06498e+08	3.2527e+08	2.1769e+08	2.1971e+08	2.05943e+08	3.24043e+08	2.64518e+08	2.74708e+08	2.47399e+08	2.72413e+08
Com_3533_pos	4,4'-dimethoxy[1,1'-biphenyl]-2-carbonitrile	C15 H13 N O2	239.094	1.27954e+06	593888	623241	2.031e+07	1.63999e+07	779371	572836	463978	8.91183e+06	9.50911e+06	650414	521303	552561	535864	583477	446190	1.6331e+06	2.06743e+06	1.14708e+06	965369	1.37543e+06	2.01657e+06	470100	734562	641951	3.26049e+06	3.50732e+06	2.67477e+06	3.31426e+06	3.23673e+06
Com_1855_pos	6-Ketoprostaglandin F1α	C20 H34 O6	352.225	3.57934e+07	2.58008e+07	2.67136e+07	5.66537e+06	7.99698e+06	2.26491e+07	1.34229e+07	1.03173e+07	1.34355e+07	1.26551e+07	9.2182e+06	5.79341e+06	4.97961e+07	2.43946e+07	7.88142e+07	3.19848e+06	1.95032e+07	3.43426e+07	7.67063e+06	1.22058e+07	9.50495e+06	1.25482e+07	2.85067e+06	8.71587e+06	5.58446e+06	2.41848e+07	1.21224e+07	1.58308e+07	4.26082e+06	4.22775e+06
Com_2029_pos	ACar 19:0	C26 H52 N O4	441.382	1.08598e+06	2.28817e+06	875729	1.59791e+06	818232	754269	1.54992e+06	1.53972e+07	651472	844096	7.5433e+06	2.07237e+06	2.25274e+06	3.46288e+06	1.93021e+06	4.91501e+06	771689	801277	1.82905e+06	634087	785699	863610	1.09146e+07	1.30369e+07	4.98053e+07	2.7599e+06	1.13944e+06	3.81728e+06	2.00603e+06	1.56133e+06
Com_2266_pos	1-(3,4-dimethoxyphenyl)ethan-1-one oxime	C10 H13 N O3	177.079	3.67707e+07	1.6925e+06	1.80144e+06	1.03653e+06	1.14856e+06	1.15129e+06	1.16747e+06	1.26409e+06	1.28594e+06	1.48454e+06	1.24792e+06	1.21245e+06	1.25413e+06	1.12319e+06	1.41568e+06	957139	1.0244e+06	1.02569e+06	1.06236e+06	989212	1.32167e+06	1.21044e+06	769564	940905	984582	1.15727e+06	1.12442e+06	1.16562e+06	837003	1.03468e+06
Com_2230_pos	Spermidine	C7 H19 N3	145.158	8.37667e+06	8.7272e+06	9.23524e+06	1.06934e+07	1.2468e+07	3.88212e+07	1.4511e+07	5.92662e+06	3.83674e+07	4.76552e+07	1.53493e+07	1.36219e+07	2.40769e+07	1.97839e+07	2.10222e+07	2.2069e+06	1.51905e+07	2.14422e+07	9.80178e+06	1.64866e+07	2.61061e+07	2.17249e+07	2.81846e+06	9.72822e+06	8.16453e+06	7.45059e+06	1.08908e+07	9.67885e+06	1.42533e+07	9.86187e+06
Com_687_pos	6-Methylquinoline	C10 H9 N	143.074	6.90017e+06	3.09834e+06	3.06326e+06	3.39185e+06	8.52014e+06	7.68594e+06	3.45808e+06	2.38636e+06	4.41749e+06	5.15241e+06	2.2696e+06	4.39983e+06	2.10389e+06	2.43005e+06	2.41277e+06	8.62375e+06	1.27079e+07	3.4008e+08	3.95007e+06	3.00684e+06	2.35322e+06	3.86944e+06	2.03466e+06	2.4096e+06	1.76276e+06	1.28518e+07	8.47301e+07	2.99789e+06	3.79934e+06	2.65218e+06
Com_20594_pos	Benzophenone	C13 H10 O	182.07	141538	536132	64163.7	66124.3	79185.7	69736.6	55479.7	47887.3	71788	75270.5	90095.7	52081.2	58429.8	56522.9	120732	127474	48066.3	102274	54809.2	52702.3	56485.5	68511.8	46079.9	107360	72119	67195.5	62798	61406.9	55033.7	62828
Com_2586_pos	1-adamantyl(piperidino)methanone	C16 H25 N O	247.194	2.26162e+07	2.4796e+07	3.00929e+07	2.71045e+07	3.15107e+07	3.00997e+07	3.12794e+07	2.34329e+07	2.3593e+07	2.9575e+07	3.19317e+07	2.68065e+07	2.82722e+07	2.44546e+07	3.4577e+07	1.56041e+07	3.30452e+07	2.87568e+07	3.31176e+07	3.121e+07	1.828e+07	2.21872e+07	1.73763e+07	2.13556e+07	2.40069e+07	1.91501e+07	2.30084e+07	2.59552e+07	3.21739e+07	2.11908e+07
Com_4923_pos	(2E,4E)-N-(2-methylpropyl)dodeca-2,4-dienamide	C16 H29 N O	251.225	6.79008e+06	6.36131e+06	8.81316e+06	6.28562e+06	1.13768e+07	6.61078e+06	7.07089e+06	7.54256e+06	9.57266e+06	7.64172e+06	6.04671e+06	4.928e+06	5.13131e+06	5.57026e+06	5.97698e+06	3.02243e+06	7.05232e+06	8.38179e+06	6.93699e+06	5.54379e+06	3.56845e+06	5.67613e+06	1.4e+06	2.6143e+06	3.91559e+06	3.62594e+06	4.12471e+06	4.09576e+06	6.30784e+06	5.8446e+06
Com_5427_pos	D(-)-Threose	C4 H8 O4	120.042	1.77714e+06	1.62379e+06	3.64627e+06	1.68635e+06	2.00008e+06	2.0678e+06	2.31148e+06	1.58808e+06	1.87887e+06	9.32708e+06	1.7639e+06	2.12098e+06	1.82543e+06	1.74021e+06	1.80755e+06	1.65076e+06	1.67922e+06	1.72636e+06	3.09636e+06	2.30649e+06	2.03607e+06	2.20954e+06	1.72832e+06	1.5447e+06	1.5655e+06	2.08732e+06	2.10922e+06	1.95487e+06	1.8299e+06	2.13822e+06
Com_3210_pos	5-Hydroxy-L-Tryptophan	C11 H12 N2 O3	220.085	1.96065e+07	1.52287e+07	1.21257e+07	1.40354e+07	1.18505e+07	1.00642e+07	1.04997e+07	1.13067e+07	1.4264e+07	1.35001e+07	1.15233e+07	1.39987e+07	1.15525e+07	1.17872e+07	1.62507e+07	1.36436e+07	1.55536e+07	1.78664e+07	1.26127e+07	7.14534e+06	1.02029e+07	1.04608e+07	1.73393e+07	1.3314e+07	1.09415e+07	9.49098e+06	1.17501e+07	9.97577e+06	1.10051e+07	8.7493e+06
Com_2584_pos	trans-Cinnamaldehyde	C9 H8 O	132.058	2.64817e+07	3.413e+07	4.24626e+07	2.60946e+07	2.58548e+07	3.32445e+07	3.08711e+07	2.48312e+07	2.29952e+07	2.8769e+07	2.79864e+07	2.98423e+07	2.72857e+07	2.61921e+07	4.06906e+07	2.23796e+07	2.45524e+07	2.56319e+07	3.0616e+07	2.6583e+07	2.61166e+07	3.1762e+07	2.1889e+07	2.24005e+07	1.86633e+07	2.74456e+07	2.6037e+07	3.47273e+07	2.37515e+07	2.42195e+07
Com_659_pos	Glycyl-L-leucine	C8 H16 N2 O3	188.116	2.87478e+08	1.53969e+08	3.81072e+07	1.80987e+07	9.89839e+06	1.60938e+07	1.27287e+07	2.29798e+07	2.47773e+08	2.40131e+08	1.85596e+07	2.08699e+07	2.61791e+07	1.75983e+07	4.14727e+07	1.47652e+07	3.5611e+07	2.34829e+07	1.2718e+07	1.08417e+07	3.36351e+07	3.59249e+07	1.03859e+07	1.66373e+07	1.66942e+07	4.03482e+07	3.74836e+07	4.3306e+07	3.02097e+07	3.81317e+07
Com_8048_pos	Lysopc 16:1	C24 H48 N O7 P	493.317	2.96043e+06	1.23077e+06	1.17952e+06	604029	758345	644971	1.17042e+06	1.65164e+06	625493	593621	1.00098e+06	841408	778920	635333	714459	673034	684396	792407	1.05978e+06	807663	789371	1.17737e+06	772507	637499	640061	933787	689685	672701	620207	864216
Com_208_pos	Valylproline	C10 H18 N2 O3	214.132	1.7477e+09	8.54263e+08	1.25849e+08	1.88796e+07	4.10348e+07	3.13498e+07	3.91043e+07	4.049e+07	2.13694e+09	2.14708e+09	5.37537e+07	4.37462e+07	8.39395e+07	5.82026e+07	1.07652e+08	6.54668e+07	8.92917e+07	7.25487e+07	4.07213e+07	4.70468e+07	7.93435e+07	8.26459e+07	8.18743e+07	5.25936e+07	4.16452e+07	1.78931e+08	1.10178e+08	1.46795e+08	1.24768e+08	1.51925e+08
Com_5270_pos	8,8-dimethyl-2-phenyl-4H,8H-pyrano[2,3-h]chromen-4-one	C20 H16 O3	304.109	7.54861e+06	2.38285e+06	634242	548414	454559	462629	650541	403796	8.92864e+06	9.96119e+06	3.6288e+06	512541	2.26108e+06	2.74976e+06	942240	443357	1.1613e+06	458605	705231	780362	552660	484612	447781	1.19835e+06	1.65355e+06	558903	504827	1.17913e+06	710587	678093
Com_4272_pos	D-Sphingosine	C18 H37 N O2	299.282	4.78143e+06	4.22698e+06	4.06188e+06	3.60622e+06	2.69552e+06	2.81866e+06	5.78477e+06	3.81777e+06	1.12368e+07	1.49355e+07	1.37563e+07	1.7327e+06	4.22944e+06	4.42453e+06	3.57307e+06	2.5389e+06	3.38263e+06	2.46664e+06	2.06515e+06	2.52635e+06	2.03906e+06	1.93374e+06	2.60944e+06	2.63961e+06	4.23414e+06	2.0283e+06	2.3708e+06	1.80259e+06	1.99745e+06	1.76931e+06
Com_1411_pos	5-Hydroxytryptophan	C11 H12 N2 O3	220.085	1.87935e+07	1.40299e+07	1.50086e+07	1.79558e+07	1.86735e+07	1.46413e+07	1.85775e+07	3.9776e+07	1.00419e+07	9.74588e+06	1.10973e+07	6.55031e+07	1.09626e+07	1.14485e+07	1.92319e+07	9.40148e+07	2.09784e+07	2.79891e+07	2.21403e+07	8.63356e+06	9.90566e+06	1.43138e+07	6.62524e+07	1.08024e+07	7.88506e+06	2.4649e+07	1.94347e+07	2.28174e+07	2.22283e+07	2.83591e+07
Com_3302_pos	2-Deoxy-D-galactose	C6 H12 O5	164.068	1.84774e+07	2.21357e+07	2.34462e+07	1.71875e+07	1.53408e+07	2.0196e+07	1.90536e+07	1.3879e+07	1.55302e+07	1.48162e+07	1.19577e+07	1.88686e+07	1.20082e+07	1.12523e+07	1.3982e+07	6.19514e+06	9.07977e+06	1.03494e+07	1.74632e+07	1.05067e+07	1.34796e+07	1.52261e+07	6.15531e+06	6.21813e+06	1.05256e+07	7.58666e+06	8.40996e+06	1.14876e+07	7.08625e+06	6.09754e+06
Com_272_pos	Methionine	C5 H11 N O2 S	149.051	1.24539e+09	8.02538e+08	3.23541e+08	3.14927e+08	3.24058e+08	4.73262e+08	4.09916e+08	2.01939e+08	1.02475e+09	1.02175e+09	5.03129e+08	3.2063e+08	4.08087e+08	4.2379e+08	4.02893e+08	5.82579e+08	1.06342e+09	7.21966e+08	3.2044e+08	7.75063e+08	3.3416e+08	3.23315e+08	1.01466e+09	1.17654e+08	4.13517e+08	4.14965e+08	3.47574e+08	4.88427e+08	2.52872e+08	2.54921e+08
Com_334_pos	1,4-dihydroxyheptadec-16-en-2-yl acetate	C19 H36 O4	328.261	195983934	2.58019e+08	1.05128e+08	6.93285e+07	1.13536e+09	5.06891e+07	7.34346e+07	7.62014e+07	2.83994e+07	2.96502e+07	8.61245e+07	1.40622e+08	1.09566e+08	6.32286e+07	1.17106e+08	2.43057e+07	6.4015e+07	4.15628e+07	1.10526e+08	1.65628e+08	1.44691e+08	1.91139e+08	2.41669e+07	4.59531e+07	9.18331e+07	5.85047e+07	5.67352e+07	6.14401e+07	2.57811e+07	3.04878e+07
Com_8342_pos	Stercobilin	C33 H46 N4 O6	594.342	358949	358068	1.82699e+06	308131	952497	382283	418694	381762	480332	584708	813873	411534	382988	380474	488745	1.68727e+06	386169	379658	420661	368827	396817	410398	505564	338256	352327	489098	447803	451861	415047	551755
Com_710_pos	2-(2-amino-3-methylbutanamido)-3-phenylpropanoic acid	C14 H20 N2 O3	264.147	2.01293e+08	1.18914e+08	3.07138e+07	1.91507e+07	2.47209e+07	2.35894e+07	2.36982e+07	8.76394e+06	2.88888e+08	3.1088e+08	5.46226e+07	1.42837e+07	7.50854e+07	5.26257e+07	8.33985e+07	4.13386e+07	4.68589e+07	1.51944e+07	1.3989e+07	2.00218e+07	3.09823e+07	4.09905e+07	3.87195e+07	2.70827e+07	2.81631e+07	1.02297e+08	4.39994e+07	8.02669e+07	4.6077e+07	6.72789e+07
Com_1151_pos	N-Acetyl-aspartic acid	C6 H9 N O5	175.048	7.86027e+06	7.41762e+06	1.44852e+07	1.17202e+07	6.22849e+06	1.48818e+08	1.09004e+07	6.7304e+06	8.48632e+06	9.75806e+06	1.02811e+07	6.68983e+06	8.44669e+06	8.42235e+06	8.05084e+06	7.94612e+06	1.84659e+07	2.42719e+07	1.38088e+07	1.25415e+08	8.42398e+06	9.02161e+06	7.10696e+06	7.64633e+06	5.89066e+06	9.9606e+06	9.39054e+06	9.01581e+06	7.33461e+06	8.74778e+06
Com_713_pos	Ala-Ile	C9 H18 N2 O3	202.132	7.02801e+07	6.2586e+07	6.75119e+07	2.69872e+08	2.84165e+08	5.38683e+07	5.61137e+07	4.79482e+07	1.5795e+08	2.18119e+08	3.05894e+08	5.74978e+07	8.03981e+07	7.71531e+07	7.86974e+07	3.95509e+07	9.96885e+07	7.9363e+07	5.88323e+07	3.37652e+07	4.28417e+07	4.79485e+07	3.80833e+07	5.3679e+07	6.16766e+07	6.94983e+07	1.11776e+08	8.79866e+07	8.20854e+07	1.03242e+08
Com_4402_pos	N2-Acetyl-L-ornithine	C7 H14 N2 O3	174.1	2.24539e+06	2.78753e+06	3.6419e+06	7.83138e+06	8.33636e+06	5.94397e+06	3.83735e+06	2.48935e+06	4.68877e+06	6.5013e+06	1.04834e+07	3.16525e+06	3.14573e+06	3.05851e+06	3.00254e+06	3.27469e+06	2.70363e+06	2.96997e+06	1.06721e+07	1.41249e+07	3.59043e+06	3.22642e+06	3.13158e+06	8.54378e+06	2.66944e+06	3.2702e+06	3.2015e+06	2.93561e+06	4.44131e+06	2.7402e+06
Com_4814_pos	Lysopc 18:3	C26 H48 N O7 P	517.316	9.51046e+06	8.7369e+06	6.36391e+06	2.48626e+06	2.42715e+06	2.34048e+06	3.96165e+06	4.65448e+06	2.30803e+06	2.40331e+06	2.67831e+06	4.80551e+06	1.83634e+06	3.62386e+06	3.39432e+06	6.42735e+06	6.19279e+06	4.82481e+06	6.96579e+06	4.69161e+06	5.54621e+06	6.19708e+06	5.77356e+06	2.87323e+06	3.76976e+06	8.94591e+06	4.5514e+06	6.61096e+06	5.93978e+06	5.12939e+06
Com_9129_pos	N-{[(2R,4S,5R)-5-Ethyl-1-azabicyclo[2.2.2]oct-2-yl]methyl}-2-furamide	C15 H22 N2 O2	131.083	768344	649559	1.26576e+06	629233	1.37145e+06	837574	1.18313e+06	1.04427e+06	907017	1.49094e+06	1.53603e+06	2.78672e+06	1.50165e+06	1.12246e+06	2.02294e+06	1.18325e+06	1.47031e+06	2.13358e+06	1.51331e+06	1.49312e+06	650599	1.2002e+06	974256	1.08983e+06	1.21921e+06	686480	672762	518656	1.66602e+06	1.29855e+06
Com_1092_pos	Cytidine 5'-monophosphate (hydrate)	C9 H14 N3 O8 P	345.04	4.23658e+07	5.34307e+07	6.33179e+07	7.23301e+07	8.19019e+07	9.83162e+07	1.72487e+08	3.20955e+07	1.07178e+08	9.51097e+07	9.7305e+07	5.94252e+07	1.25718e+08	1.39227e+08	8.10987e+07	4.28568e+07	4.89654e+07	8.78168e+07	9.63125e+07	1.00105e+08	8.64749e+07	7.57377e+07	5.65455e+07	1.32865e+08	1.16617e+08	9.34994e+07	9.31937e+07	1.08427e+08	1.30421e+08	1.13159e+08
Com_6428_pos	Deisopropylatrazine	C5 H8 Cl N5	173.048	932862	1.1035e+06	1.54428e+06	1.07607e+06	1.28394e+06	1.19705e+06	1.84906e+06	1.86716e+06	1.33251e+06	1.09046e+06	1.55684e+06	2.23523e+06	1.47156e+06	985265	1.67877e+06	5.88714e+06	1.18354e+06	2.19444e+06	1.32264e+06	1.33273e+06	1.45046e+06	1.64385e+06	5.25832e+06	1.09466e+06	1.40911e+06	2.1147e+06	1.78396e+06	1.9776e+06	1.10053e+06	1.73713e+06
Com_4328_pos	Heptadecanoic acid	C17 H34 O2	270.267	4.17728e+06	1.51685e+06	1.87384e+07	594575	848865	2.15432e+06	1.77314e+06	714520	948005	744662	943728	723931	811415	862206	1.01035e+06	1.51964e+06	1.49884e+06	876705	750649	884476	1.43835e+06	3.1173e+06	867450	835832	835309	1.04342e+06	1.03009e+06	928783	1.02348e+06	1.06622e+06
Com_2511_pos	ACar 22:6	C29 H46 N O4	471.335	7.38411e+06	4.37522e+06	1.68821e+06	3.82083e+06	4.63547e+06	5.38624e+06	3.55523e+06	3.35106e+06	2.99398e+06	2.74719e+06	8.02269e+06	1.61504e+06	8.31503e+06	7.17181e+06	4.82653e+06	2.18405e+07	9.02958e+06	7.41724e+06	4.24455e+06	4.61621e+06	2.01333e+06	3.14729e+06	3.42708e+07	1.49002e+07	1.24497e+07	3.08513e+06	2.61962e+06	3.63655e+06	1.71251e+06	1.25474e+06
Com_5244_pos	Androstenedione	C19 H26 O2	286.197	2.85559e+06	2.43832e+06	1.60133e+06	4.86723e+06	6.38117e+06	3.74546e+06	4.24792e+06	1.94669e+06	1.32032e+06	1.38775e+06	2.42951e+06	2.18656e+06	2.00879e+06	1.83414e+06	2.05093e+06	1.79743e+06	6.75661e+06	7.55122e+06	6.89256e+06	1.00555e+07	6.17615e+06	8.13585e+06	1.58743e+06	1.08843e+06	618200	4.62605e+06	6.96474e+06	5.43176e+06	7.88892e+06	7.15168e+06
Com_344_pos	ACar 13:0	C20 H40 N O4	357.288	1.34464e+08	1.26671e+08	1.08652e+08	1.84724e+08	1.5983e+08	3.23427e+08	3.47922e+08	2.79511e+08	2.27076e+07	2.27466e+07	2.05268e+08	2.88283e+08	2.26293e+08	2.46873e+08	2.319e+08	3.2862e+08	6.89335e+08	6.63233e+08	6.72733e+08	1.06178e+09	4.96444e+08	6.365e+08	2.91942e+08	1.88235e+08	1.51015e+08	6.83447e+08	6.09139e+08	6.68757e+08	5.62326e+08	5.77581e+08
Com_1963_pos	Mesterolone	C20 H32 O2	304.24	1.51387e+06	996964	1.02286e+07	7.14568e+06	2.24956e+06	3.45039e+06	2.58495e+06	1.95984e+06	4.98957e+06	4.81634e+06	2.39188e+06	6.13715e+07	1.90559e+06	1.08593e+07	1.02346e+06	5.42523e+06	1.92675e+06	2.72208e+06	3.16102e+06	6.13542e+06	1.79312e+07	1.67461e+07	2.92451e+06	3.50521e+06	1.97419e+06	2.90075e+06	2.85226e+06	2.38509e+06	3.15847e+06	1.84327e+06
Com_1259_pos	2-oxa-4-azatetracyclo[6.3.1.1~6,10~.0~1,5~]tridecan-3-one	C11 H15 N O2	193.11	4.26225e+07	1.56242e+07	6.84467e+07	5.7189e+07	4.62202e+07	5.46179e+07	6.81461e+07	4.4428e+07	4.02126e+07	3.85799e+07	7.50748e+07	1.24029e+08	1.89163e+07	2.07062e+07	2.69555e+07	2.70024e+07	6.14637e+07	9.76525e+07	4.36827e+07	4.35057e+07	1.29981e+08	1.04979e+08	1.87205e+07	2.19548e+07	3.81743e+07	4.87745e+07	6.66518e+07	4.33234e+07	7.75753e+07	4.41798e+07
Com_4052_pos	(5ξ,9ξ,16ξ)-17-Hydroxykauran-19-oic acid	C20 H32 O3	320.235	1.63384e+06	1.00251e+06	1.5535e+06	890190	1.10221e+06	1.70177e+07	1.57123e+07	1.11894e+06	931756	962848	1.09067e+06	1.13023e+06	3.11588e+06	2.81751e+06	3.55941e+06	1.89319e+06	963465	1.36267e+06	1.23505e+06	1.08918e+06	1.00816e+06	1.08842e+06	1.72218e+06	1.60045e+06	1.46266e+06	2.5135e+06	1.80559e+06	2.04686e+06	1.70124e+06	1.72928e+06
Com_2070_pos	Progesterone	C21 H30 O2	314.225	1.17883e+06	1.05225e+06	2.28461e+06	872580	913577	2.98589e+06	2.60152e+06	960958	827016	930056	1.24779e+06	992563	2.20487e+06	1.19707e+06	1.55402e+06	1.73598e+06	1.24419e+06	1.50138e+06	1.35244e+06	1.60425e+06	5.7423e+07	5.55096e+07	1.84591e+06	1.65352e+06	1.66911e+06	2.98491e+06	4.84842e+06	2.93353e+06	1.31139e+06	1.52777e+06
Com_4731_pos	Vindoline	C25 H32 N2 O6	456.224	9.79399e+06	8.65354e+06	5.53262e+06	2.17961e+06	2.15806e+06	3.25247e+06	3.63966e+06	4.31068e+06	3.08523e+06	2.87315e+06	3.47551e+06	2.33156e+06	2.16182e+06	1.6187e+06	3.21868e+06	2.47699e+06	1.71789e+06	2.51274e+06	5.16192e+06	3.39881e+06	4.15344e+06	3.42207e+06	2.24608e+06	1.70883e+06	2.03938e+06	3.80645e+06	3.05518e+06	2.50733e+06	1.86044e+06	2.0049e+06
Com_419_pos	Monoolein	C21 H40 O4	356.292	7.3736e+07	2.34158e+08	5.99818e+07	5.09978e+07	7.82054e+08	2.87963e+07	4.59456e+07	1.56753e+07	4.25362e+07	3.95501e+07	6.62264e+07	3.38555e+07	5.59464e+07	4.9192e+07	1.07964e+07	4.63382e+06	2.25791e+07	8.68797e+06	3.65784e+07	3.42804e+07	9.31465e+07	1.10815e+08	5.11091e+06	1.30345e+07	2.41128e+07	1.47117e+07	1.19483e+07	2.09827e+07	4.81796e+06	4.95145e+06
Com_2477_pos	N'1-(6-methylpyridazin-3-yl)-4-chlorobenzene-1-carbohydrazide	C12 H11 Cl N4 O	262.062	3.56431e+06	4.38279e+06	2.48097e+06	2.79952e+06	2.32511e+06	5.08657e+06	6.73801e+06	5.74238e+06	3.13064e+06	3.05235e+06	1.23816e+07	4.54079e+06	1.5198e+07	8.64767e+06	4.67796e+07	3.16173e+07	5.13356e+06	4.01689e+06	1.12136e+07	1.89208e+07	2.64018e+06	3.59058e+06	3.51659e+07	1.89991e+07	9.02443e+06	9.14401e+06	5.25373e+06	1.51496e+07	2.12773e+07	2.62561e+07
Com_12356_pos	ACar 22:2	C29 H54 N O4	479.398	238805	253329	340268	239387	260571	270110	281056	1.11582e+06	258798	275860	623894	286268	309754	430953	342099	572493	272664	297389	271609	293534	290371	300716	857817	496309	1.29078e+06	315750	454688	633571	411416	352324
Com_15_pos	Palmitoylcarnitine	C23 H45 N O4	399.335	6.20057e+08	7.61274e+08	5.36037e+08	1.9281e+09	1.57793e+09	1.07208e+09	1.90685e+09	5.67672e+09	3.85719e+08	2.9026e+08	5.22343e+09	3.80898e+09	5.56079e+09	8.57001e+09	6.16656e+09	3.79559e+10	1.75429e+09	9.04855e+08	1.91592e+09	1.09789e+09	6.83162e+08	9.89229e+08	3.91398e+10	3.3427e+10	3.91051e+10	6.23185e+09	7.44547e+09	8.50251e+09	6.48805e+09	3.34505e+09
Com_5130_pos	Corticosterone	C21 H30 O4	346.214	1.2681e+06	1.13882e+06	2.20211e+06	2.04148e+06	1.15513e+06	1.09692e+07	8.04248e+06	1.04933e+06	1.11463e+06	1.37824e+06	1.26755e+06	1.30988e+06	1.57763e+06	1.44323e+06	1.67305e+06	2.35661e+06	1.31189e+06	1.81812e+06	2.0224e+06	2.06197e+06	3.07686e+06	3.51302e+06	3.34457e+06	1.50702e+06	1.60714e+06	4.22656e+06	3.17471e+06	3.89488e+06	1.78512e+06	2.39747e+06
Com_373_pos	ACar 20:4	C27 H46 N O4	447.335	1.84022e+08	9.99638e+07	8.46804e+07	1.19843e+08	1.47742e+08	3.27759e+08	2.70676e+08	1.96936e+08	5.60947e+07	5.28324e+07	3.77032e+08	1.60822e+08	5.73113e+08	3.55471e+08	4.72571e+08	3.18974e+08	8.8113e+08	6.83931e+08	2.63142e+08	4.19865e+08	1.47277e+08	2.49973e+08	6.83991e+08	3.06866e+08	1.90774e+08	2.48475e+08	1.49515e+08	2.60574e+08	1.72178e+08	1.16038e+08
Com_3452_pos	2,6-Dimethyl-γ-pyrone	C7 H8 O2	124.052	1.71714e+07	9.93457e+06	9.56296e+06	2.36528e+06	5.86279e+06	2.73728e+06	3.81178e+06	2.98483e+06	1.69107e+06	2.06413e+06	2.40026e+06	7.9157e+06	4.9504e+06	1.90201e+06	5.58081e+06	2.35155e+06	2.15174e+06	2.16803e+06	2.63995e+06	3.34459e+06	2.47132e+06	2.22917e+06	2.49812e+06	2.81711e+06	1.9441e+06	2.85759e+06	2.91362e+06	2.5059e+06	1.58048e+06	1.62837e+06
Com_5935_pos	4-[1-(dimethylamino)ethylidene]-2-phenyl-1,3-oxazol-5(4H)-one	C13 H14 N2 O2	230.106	6.09467e+06	4.66451e+06	2.25002e+06	1.85682e+06	1.77765e+06	558041	650829	1.894e+06	1.74848e+06	1.96461e+06	609856	3.26711e+06	795968	1.14097e+06	919379	1.14736e+06	1.29703e+06	1.51974e+06	1.23084e+06	1.48843e+06	1.4383e+06	1.4166e+06	1.38063e+06	519338	523336	678072	814734	717893	404096	426757
Com_119_pos	L-Anserine (beta-alanyl-N-methylhistidine) (nitrate salt)	C10 H16 N4 O3	240.122	1.04867e+09	1.52216e+09	5.19426e+09	2.30486e+09	2.01236e+09	3.0064e+09	3.54602e+09	2.2415e+09	1.24388e+09	1.393e+09	1.84128e+09	2.41204e+09	3.80054e+09	3.65079e+09	5.35745e+09	2.0355e+09	3.12377e+09	3.96933e+09	1.92789e+09	8.31926e+08	2.15435e+09	2.25076e+09	2.11298e+09	1.74282e+09	1.96084e+09	2.98855e+09	2.81666e+09	2.91288e+09	2.30228e+09	2.48723e+09
Com_492_pos	Docosapentaenoic acid	C22 H34 O2	330.256	5.79812e+07	8.32534e+07	8.79549e+06	1.3805e+07	1.38133e+07	8.15938e+07	1.82712e+08	1.37613e+08	1.04979e+07	3.86222e+06	3.76852e+07	1.40513e+08	3.10961e+07	2.90045e+07	2.39239e+07	4.53137e+08	3.24697e+08	6.08668e+08	3.43107e+08	3.46584e+08	8.51842e+07	1.45432e+08	3.87249e+08	3.56708e+07	4.88805e+07	8.33137e+07	4.18317e+07	7.91201e+07	5.46862e+07	5.12702e+07
Com_1065_pos	Cyclic ADP-ribose	C15 H21 N5 O13 P2	541.061	1.26267e+07	1.80114e+07	9.42428e+07	1.36605e+08	1.60597e+08	3.60403e+07	1.72419e+08	1.17456e+08	1.84202e+07	1.15379e+07	3.74474e+07	1.49521e+08	4.51497e+07	3.21407e+07	5.33113e+07	3.93364e+07	1.42404e+08	1.49329e+08	1.46172e+08	7.3002e+07	1.62173e+08	7.80802e+07	7.09569e+07	6.61978e+07	7.49536e+07	3.52553e+07	3.73001e+07	3.06511e+07	3.96692e+07	3.01658e+07
Com_2652_pos	Daidzein	C15 H10 O4	254.058	2.73246e+07	2.47541e+06	2.99744e+06	773085	1.46701e+06	2.27659e+06	1.92796e+06	811299	1.20217e+06	1.43601e+06	1.46467e+06	1.34196e+06	1.01657e+06	983087	1.22076e+06	1.12226e+06	1.12754e+06	976446	896219	989568	1.03075e+06	1.56877e+06	1.44284e+06	959351	1.00046e+06	1.1417e+06	1.29667e+06	1.11808e+06	1.14162e+06	1.14783e+06
Com_2862_pos	γ-Nonanolactone	C9 H16 O2	156.115	1.21436e+07	4.2868e+06	1.22777e+07	3.39531e+06	1.34629e+07	3.13813e+07	1.66057e+07	4.37798e+06	3.35662e+06	4.40973e+06	6.42805e+06	1.80126e+07	6.91106e+06	4.52554e+06	7.43548e+06	2.14041e+07	1.02545e+07	1.80097e+07	1.52082e+07	7.0993e+06	7.02083e+06	1.0864e+07	1.13492e+07	4.4622e+06	6.40647e+06	1.19871e+07	8.08254e+06	6.40732e+06	1.16245e+07	7.9501e+06
Com_4244_pos	18-β-Glycyrrhetinic acid	C30 H46 O4	470.34	760055	721343	1.15956e+06	3.41807e+06	4.03266e+06	1.28572e+07	1.36441e+07	673003	4.72015e+06	2.07817e+06	3.69168e+06	756789	3.08625e+06	2.11186e+06	5.29972e+06	843903	748498	884479	1.02436e+07	1.50979e+07	4.51183e+06	5.22418e+06	733375	778935	798356	844370	900712	1.0134e+06	918696	1.25662e+06
Com_729_pos	Oleoyl ethanolamide	C20 H39 N O2	325.298	2.36119e+08	2.11063e+08	3.12479e+07	5.75681e+07	5.27354e+07	3.68218e+07	5.20154e+07	7.66253e+07	3.17919e+07	2.44585e+07	1.35528e+08	8.21828e+07	8.42895e+07	5.3733e+07	8.65668e+07	8.60248e+07	3.54894e+07	2.09169e+07	3.65937e+07	5.54177e+07	1.34855e+07	2.70808e+07	7.43468e+07	1.01965e+08	1.5124e+08	1.57226e+08	6.01961e+07	1.30936e+08	7.34668e+07	7.77006e+07
Com_900_pos	9-Hpode	C18 H32 O4	312.23	1.67212e+08	1.34017e+08	3.15062e+07	1.92736e+07	3.14043e+07	3.66631e+07	2.44132e+07	3.18451e+07	1.17015e+07	1.30066e+07	4.85309e+07	3.41692e+07	2.9679e+07	2.75345e+07	3.69634e+07	1.26093e+08	1.36801e+07	7.01423e+06	1.2719e+07	9.60984e+06	1.10063e+07	1.45894e+07	1.17899e+08	6.75351e+07	9.32457e+07	3.58302e+07	6.25569e+07	4.31004e+07	3.29093e+07	2.66417e+07
Com_805_pos	LPE 20:4	C25 H44 N O7 P	501.285	2.02383e+08	1.36852e+08	5.66198e+07	2.65332e+07	4.43781e+07	1.49421e+07	1.87355e+07	2.9103e+07	7.20622e+07	5.62041e+07	4.51888e+07	3.40107e+07	4.67249e+07	3.33146e+07	3.68773e+07	8.07058e+06	3.60491e+07	3.08267e+07	2.79973e+07	2.60073e+07	4.78679e+07	4.82371e+07	1.05395e+07	1.65783e+07	2.19219e+07	2.06207e+07	1.4162e+07	1.87176e+07	5.93424e+06	9.71173e+06
Com_1183_pos	1,4-Dihydro-1-Methyl-4-Oxo-3-Pyridinecarboxamide	C7 H8 N2 O2	152.059	1.81447e+07	3.33793e+07	8.50083e+07	4.7882e+07	4.9559e+07	4.96037e+07	7.88717e+07	4.67493e+07	2.688e+07	2.99596e+07	4.02242e+07	4.1158e+07	1.33279e+08	8.9369e+07	7.74541e+07	1.21773e+08	1.19182e+08	1.37916e+08	9.02049e+07	4.81471e+07	6.9632e+07	8.03105e+07	1.04969e+08	5.83643e+07	5.66223e+07	1.17105e+08	1.0637e+08	8.93615e+07	7.60578e+07	1.24446e+08
Com_2238_pos	Alanyltyrosine	C12 H16 N2 O4	252.111	3.21704e+07	2.05288e+07	2.12497e+07	2.13625e+07	2.38547e+07	8.06734e+06	1.0907e+07	2.11722e+07	3.39988e+07	4.73951e+07	3.30263e+07	3.27423e+07	4.9507e+07	2.34435e+07	2.77956e+07	5.80613e+06	3.81946e+07	1.0238e+07	1.55304e+07	6.11893e+06	2.13792e+07	1.99493e+07	7.93472e+06	1.77027e+07	2.38388e+07	3.6589e+07	2.24431e+07	3.28548e+07	2.01297e+07	2.38567e+07
Com_48_pos	Inosine-5'-monophosphate (IMP)	C10 H13 N4 O8 P	348.047	5.46449e+09	7.06652e+09	1.19805e+10	9.16594e+09	1.2746e+10	1.03525e+10	8.13934e+09	1.33632e+10	7.08084e+09	6.99023e+09	1.44003e+10	1.23991e+10	1.18129e+10	1.32594e+10	1.14677e+10	1.33943e+10	11064884168	6.51887e+09	6.63614e+09	7.41675e+09	1.47946e+10	16434681269	1.20292e+10	1.05358e+10	1.39041e+10	1.31644e+10	1.31394e+10	1.34937e+10	1.35231e+10	1.57434e+10
Com_193_pos	L-Glutamic acid	C5 H9 N O4	147.053	1.14482e+09	1.16064e+09	1.54222e+09	1.61706e+09	1.20523e+09	1.11342e+09	1.83543e+09	6.38525e+08	1.80903e+09	1.8433e+09	1.27329e+09	1.00329e+09	1.14761e+09	1.17694e+09	1.50644e+09	1.37747e+09	2.4154e+08	4.29889e+08	1.97426e+08	2.47687e+09	6.80803e+08	5.13391e+08	1.40515e+09	1.31845e+09	8.36153e+08	1.64669e+09	1.37652e+09	1.10825e+09	1.42079e+09	2.42895e+09
Com_1413_pos	Thymine	C5 H6 N2 O2	126.043	3.13588e+07	2.64571e+07	1.70938e+07	1.70949e+07	1.95803e+07	3.15233e+07	2.46939e+07	1.58884e+07	3.27155e+07	2.91611e+07	1.6656e+07	1.83313e+07	3.36751e+07	2.34842e+07	3.66797e+07	1.50771e+07	4.89685e+07	1.03678e+08	2.4463e+07	2.6707e+07	2.13839e+07	2.17532e+07	1.41202e+07	2.42435e+07	2.00995e+07	3.33031e+07	3.45752e+07	2.91851e+07	3.64228e+07	2.94346e+07
Com_4680_pos	Isoleucine	C6 H13 N O2	131.095	2.58582e+06	5.72214e+06	6.02628e+06	9.49817e+06	8.61055e+06	3.47288e+06	3.48106e+06	8.9289e+06	6.61953e+06	3.88008e+06	5.11153e+06	8.09405e+06	9.00771e+06	1.07308e+07	1.10853e+07	9.09789e+06	4.84066e+06	2.31213e+06	7.72175e+06	7.37876e+06	1.14183e+07	4.67304e+06	1.1293e+07	3.94545e+06	1.07152e+06	1.18956e+07	8.68749e+06	7.99311e+06	1.199e+07	1.0425e+07
Com_1273_pos	acetoacetate	C4 H6 O3	102.032	4.26706e+07	6.60114e+07	9.74891e+07	5.67037e+07	5.04736e+07	1.21836e+08	9.8126e+07	6.01161e+07	8.07022e+07	8.18653e+07	6.43679e+07	5.99015e+07	9.01565e+07	7.00789e+07	1.01191e+08	5.82491e+07	9.32965e+07	1.2349e+08	1.08242e+08	1.17084e+08	7.37485e+07	8.66496e+07	7.86543e+07	5.97149e+07	5.54667e+07	7.64184e+07	9.12231e+07	7.34549e+07	7.33367e+07	8.06439e+07
Com_1938_pos	β-Pseudouridine	C9 H12 N2 O6	244.07	4.62698e+07	5.77724e+07	2.49367e+07	1.04758e+07	8.16545e+06	2.94236e+07	1.84767e+07	8.56659e+06	3.51519e+07	4.84152e+07	1.32479e+07	1.30168e+07	4.96493e+07	2.80636e+07	5.53584e+07	5.60748e+07	1.13927e+07	9.04623e+06	1.1842e+07	3.53054e+07	2.17284e+07	2.14786e+07	3.67528e+07	2.31215e+07	1.7499e+07	4.42486e+07	3.99591e+07	3.54339e+07	2.95368e+07	3.00753e+07
Com_139_pos	Xanthine	C5 H4 N4 O2	152.034	1.89005e+09	3.3871e+09	1.70334e+09	5.82323e+08	4.69002e+08	9.19871e+08	5.24755e+08	6.21961e+08	2011929169	2.28781e+09	9.60595e+08	1.44289e+09	3.6983e+09	4.86058e+08	2.68495e+09	1.81184e+09	1.31413e+09	7.68404e+08	7.99809e+08	3.22781e+09	3.9404e+08	5.73788e+08	1.02968e+09	1.38847e+09	4.21742e+08	2.99643e+09	1.59983e+09	3.18314e+09	1.3194e+09	2.17882e+09
Com_1263_pos	Indole-3-lactic acid	C11 H11 N O3	205.074	9.77918e+07	6.91442e+07	2.93337e+07	6.40018e+07	5.77718e+07	1.35102e+07	1.32617e+07	6.40289e+07	1.07496e+08	1.13409e+08	2.69915e+07	7.45604e+07	2.58774e+07	1.84377e+07	2.47648e+07	2.49206e+07	6.63793e+07	5.45268e+07	2.11616e+07	1.18518e+07	1.96697e+07	1.56563e+07	2.35501e+07	2.94783e+07	2.88507e+07	1.83327e+07	3.09566e+07	2.83411e+07	2.53293e+07	3.66718e+07
Com_3790_pos	Glycerophospho-N-palmitoyl ethanolamine	C21 H44 N O7 P	453.285	1.33327e+07	1.73317e+07	3.99979e+06	6.85069e+06	8.40496e+06	1.86933e+07	1.52688e+07	4.5945e+06	1.61311e+07	1.37639e+07	1.4345e+07	2.8604e+06	4.53316e+06	4.39213e+06	6.58536e+06	2.84162e+06	3.46818e+06	5.66902e+06	1.26706e+07	1.83383e+07	2.91402e+06	4.09044e+06	3.16116e+06	4.41411e+06	5.06836e+06	6.90384e+06	3.38946e+06	6.85818e+06	2.86844e+06	3.66893e+06
Com_83_pos	Nicotinic acid	C6 H5 N O2	123.032	6.03187e+09	3.22153e+09	1.45821e+09	8.1827e+07	9.78189e+07	1.26811e+08	1.01825e+08	5.67694e+07	1.46774e+09	1.94858e+09	8.33182e+07	5.32935e+07	6.49376e+07	4.63624e+07	9.51505e+07	1.65571e+08	1.52726e+08	1.99959e+08	6.58204e+07	7.96277e+07	7.26144e+08	1.16983e+09	7.43895e+07	3.87764e+07	4.33117e+07	1.05267e+08	7.38225e+07	1.0052e+08	1.87731e+08	1.4909e+08
Com_104_pos	L-Glutathione oxidized	C20 H32 N6 O12 S2	612.152	2.72456e+09	1.96951e+09	4.77514e+09	1.68257e+09	9.69778e+08	3.85959e+09	2.84045e+09	3.64902e+09	1.54833e+09	1.8624e+09	2.51712e+09	4.30665e+09	2.76487e+09	2.38836e+09	3.59013e+09	2.83964e+09	3.58451e+09	5.7856e+09	3.41689e+09	5.51055e+09	1.86417e+09	1.5795e+09	3.55978e+09	3.40226e+09	1.60979e+09	4.47877e+09	4.63732e+09	4.51888e+09	3.69977e+09	4.39761e+09
Com_2505_pos	10-Nitrolinoleate	C18 H31 N O4	325.225	2.78156e+06	2.68128e+06	1.20939e+07	2.17889e+06	2.96322e+06	3.65888e+06	2.76616e+06	6.05019e+06	2.63445e+06	2.95026e+06	2.60148e+06	3.89491e+06	2.64692e+06	3.12864e+06	5.07609e+06	2.47439e+06	2.74464e+06	3.8871e+07	2.62014e+06	2.88942e+06	2.68319e+06	2.91832e+06	2.3224e+06	2.82562e+06	2.67284e+06	3.40218e+06	2.88382e+06	3.58274e+06	2.35088e+06	2.37987e+06
Com_2522_pos	Chrysin	C15 H10 O4	254.058	1.25444e+06	710119	1.15917e+06	876304	934492	1.09234e+06	1.03495e+06	1.19173e+06	835273	1.0277e+06	3.77082e+07	1.67913e+06	1.29173e+06	1.27839e+06	1.53758e+06	2.27158e+06	1.09639e+06	1.21866e+06	4.84973e+06	1.12705e+06	1.11453e+06	1.22044e+06	2.21845e+06	1.72474e+06	1.56676e+06	1.66361e+06	1.94394e+06	1.49432e+06	1.9361e+06	1.67164e+06
Com_7201_pos	Tetradecanedioic acid	C14 H26 O4	258.183	3.06804e+06	1.99303e+06	3.34742e+06	1.68562e+06	1.97912e+06	5.13355e+06	4.99753e+06	1.85169e+06	1.54428e+06	1.24056e+06	1.26567e+06	3.08501e+06	1.72805e+06	2.01904e+06	2.35331e+06	2.30293e+06	1.86665e+06	3.56157e+06	1.9179e+06	1.96512e+06	1.3296e+06	1.4877e+06	1.61648e+06	1.5967e+06	1.46669e+06	2.09347e+06	1.44791e+06	1.86554e+06	2.09604e+06	1.63264e+06
Com_1154_pos	Tyrosylalanine	C12 H16 N2 O4	252.111	1.13364e+08	8.15744e+07	2.11563e+07	8.08907e+06	6.50839e+06	8.4333e+06	6.60897e+06	3.44416e+06	8.95252e+07	7.9031e+07	1.17009e+07	5.8428e+06	1.9741e+07	1.55729e+07	3.43734e+07	6.45988e+06	1.2218e+07	5.534e+06	4.42904e+06	7.16876e+06	1.64141e+07	2.48997e+07	4.69015e+06	9.24918e+06	8.57112e+06	4.6514e+07	1.77947e+07	4.69199e+07	1.49479e+07	2.08992e+07
Com_988_pos	Dl-Mevalonolactone	C6 H10 O3	130.063	1.44495e+08	1.52512e+08	1.06374e+08	5.17026e+07	4.26118e+07	3.83034e+07	4.89999e+07	9.66782e+07	4.00327e+07	4.40278e+07	3.67596e+07	1.50504e+08	3.88828e+07	5.52875e+07	4.78233e+07	8.44892e+07	3.32991e+07	2.96023e+07	7.72596e+07	9.60539e+07	1.09974e+08	7.43247e+07	7.28554e+07	3.06689e+07	2.9664e+07	6.0923e+07	6.12889e+07	6.25275e+07	7.89994e+07	7.84138e+07
Com_8076_pos	13-Hpotre(R)	C18 H30 O4	310.213	2.82214e+06	2.72473e+06	3.02741e+06	2.29906e+06	2.21729e+06	2.29411e+06	2.40041e+06	2.45926e+06	2.01824e+06	2.14917e+06	2.62687e+06	2.15428e+06	2.28546e+06	2.12025e+06	2.77237e+06	1.94538e+06	2.5501e+06	1.54104e+06	1.82985e+06	2.43331e+06	2.31657e+06	2.69067e+06	3.32268e+06	1.93017e+06	2.691e+06	2.35168e+06	2.63054e+06	1.87146e+06	2.10308e+06	2.72032e+06
Com_63_pos	DL-Tryptophan	C11 H12 N2 O2	204.09	8.4598e+09	7.42858e+09	5.61124e+09	5.93346e+09	5.86289e+09	5.47623e+09	5.72563e+09	5.73952e+09	6.23479e+09	7.3386e+09	4.88564e+09	8.32895e+09	4.45758e+09	5.80711e+09	6.16557e+09	5.75101e+09	8.67017e+09	8.03801e+09	4.00135e+09	4.12148e+09	4.7225e+09	3.97035e+09	8.25116e+09	4.64251e+09	4.07809e+09	4.50743e+09	5.07677e+09	5.04736e+09	4.96297e+09	4.22264e+09
Com_758_pos	Adenine	C5 H5 N5	135.055	1.63509e+07	1.89651e+07	2.00216e+07	2.48166e+07	2.0308e+07	4.74516e+07	3.21255e+07	1.92141e+07	2.08191e+07	1.73604e+07	1.08469e+08	2.74829e+07	1.15361e+08	6.75739e+07	1.01446e+08	4.96481e+07	1.28928e+08	4.68795e+07	3.68891e+07	1.67998e+08	2.69951e+07	2.62819e+07	2.52034e+08	2.00506e+08	1.74761e+08	4.77848e+07	2.88765e+07	3.20221e+07	4.22888e+07	3.87679e+07
Com_1035_pos	Lysope 18:1	C23 H46 N O7 P	479.302	1.34249e+08	1.09063e+08	2.37353e+07	2.28365e+07	3.71671e+07	7.79142e+07	1.10518e+08	6.8695e+07	6.33034e+07	6.64263e+07	1.00315e+08	4.24875e+07	5.31505e+07	3.45023e+07	4.82194e+07	3.81783e+07	2.6165e+07	3.33718e+07	1.4395e+08	1.38032e+08	3.67297e+07	4.7387e+07	3.88947e+07	4.19468e+07	5.00426e+07	6.72692e+07	2.07151e+07	4.88143e+07	1.89086e+07	2.79923e+07
Com_1728_pos	LPE 16:1	C21 H42 N O7 P	451.27	5.74726e+07	1.97113e+07	2.64299e+06	1.47622e+06	1.35467e+06	2.72201e+06	1.68479e+06	1.08716e+06	5.81868e+07	5.47688e+07	3.52042e+06	1.45819e+06	1.47087e+06	1.50988e+06	1.57577e+06	1.06509e+06	1.06214e+06	1.11638e+06	2.81902e+06	3.39998e+06	2.20783e+06	2.35072e+06	1.20288e+06	995217	1.0382e+06	1.67549e+06	1.1788e+06	1.85316e+06	1.06222e+06	1.5853e+06
Com_86_pos	Inosine	C10 H12 N4 O5	268.081	4.23509e+09	6.77618e+09	2.43879e+09	4.84526e+08	9.36091e+08	6.70575e+08	6.33928e+08	2.43935e+09	2.34443e+09	4.48237e+09	1.41399e+09	1.07951e+09	1.38408e+09	1.05115e+09	1.4521e+09	1.39243e+09	9.53355e+08	7.51299e+08	4.16775e+08	1.48047e+09	2.94294e+09	8.83122e+08	5.71976e+08	5.73306e+08	4.20101e+08	1.92377e+09	1.72998e+09	1.61962e+09	6.54465e+08	9.94267e+08
Com_2_pos	Dihydrouracil	C4 H6 N2 O2	114.043	125505917197	143822404581	184590844897	290926158008	238990280564	219792881630	157541004544	163302385654	140550934194	142858861331	182360008593	184561118326	149710357283	175266353853	173912035639	159472536927	123793971861	165096751093	219245225253	166181612497	170552389739	158136016632	123786405714	186278340725	135286905360	160198087357	155791573381	159817057949	211926283045	202579803530
Com_4263_pos	L-Tyrosinemethylester	C10 H13 N O3	195.09	9.48603e+06	9.09074e+06	4.67054e+06	4.65033e+06	4.47238e+06	5.61407e+06	6.15052e+06	3.03601e+06	1.39236e+07	1.33613e+07	3.58434e+06	4.76929e+06	4.37918e+06	3.52418e+06	4.27833e+06	3.36413e+06	4.42735e+06	4.58836e+06	5.77303e+06	5.32302e+06	5.78575e+06	5.84505e+06	4.0312e+06	3.26142e+06	3.18674e+06	5.2975e+06	3.95254e+06	1.96402e+06	4.68634e+06	5.98461e+06
Com_3976_pos	L-Hydroxyproline	C5 H9 N O3	131.058	1.26336e+07	1.45613e+07	9.84405e+06	9.52202e+06	7.68088e+06	5.55967e+06	5.14334e+06	3.23963e+06	4.84305e+06	6.35799e+06	7.2332e+06	3.44807e+06	3.87898e+06	3.69252e+06	5.8093e+06	3.79602e+06	6.0869e+06	3.55637e+06	1.05771e+07	1.6872e+07	4.89919e+06	3.41054e+06	3.51415e+06	3.32907e+06	2.27389e+06	7.6638e+06	7.66261e+06	5.57377e+06	5.39734e+06	5.72435e+06
Com_5641_pos	N'-Formylkynurenine	C11 H12 N2 O4	236.08	5.09304e+06	5.22469e+06	3.39288e+06	4.28119e+06	4.8185e+06	2.54389e+06	3.23138e+06	4.33461e+06	6.04029e+06	6.58548e+06	3.91824e+06	6.04717e+06	4.29714e+06	3.98558e+06	5.71263e+06	5.96598e+06	7.87169e+06	6.09725e+06	4.1131e+06	2.46387e+06	3.20326e+06	3.02098e+06	6.80383e+06	5.10905e+06	3.43512e+06	3.675e+06	1.24794e+06	3.6674e+06	3.62506e+06	3.95582e+06
Com_547_pos	Indole	C8 H7 N	117.058	3.85427e+08	2.75079e+08	2.05901e+08	2.242e+08	2.64751e+08	1.95273e+08	1.69684e+08	2.13e+08	2.35823e+08	2.78293e+08	1.82746e+08	3.05862e+08	2.1388e+08	2.29591e+08	2.24314e+08	2.84691e+08	3.30474e+08	3.28817e+08	1.49458e+08	1.54444e+08	1.72321e+08	1.79222e+08	3.10945e+08	2.04905e+08	1.30341e+08	1.71015e+08	1.89565e+08	1.8176e+08	1.81713e+08	1.63239e+08
Com_251_pos	Adenosine 5'-monophosphate	C10 H14 N5 O7 P	347.063	3.00293e+07	3.6362e+07	2.57056e+07	5.68492e+07	4.92182e+07	2.50941e+08	1.37786e+08	2.33655e+07	3.64552e+07	3.47951e+07	4.94805e+08	2.7979e+07	5.14643e+08	7.57884e+08	3.84935e+08	4.90633e+08	6.06122e+08	1.49316e+08	6.47758e+07	6.98564e+08	5.62512e+07	5.73431e+07	9.71148e+08	1.14834e+09	1.53504e+09	2.27903e+08	1.36365e+08	1.4436e+08	2.34341e+08	2.16194e+08
Com_239_pos	Monobutyl phthalate	C12 H14 O4	222.089	1.71229e+08	1.61597e+08	2.69116e+08	9.58159e+07	1.2252e+08	7.05794e+08	5.66463e+08	1.72227e+08	1.31005e+08	1.18747e+08	2.89016e+08	9.55351e+07	9.35903e+07	8.71929e+07	1.38878e+08	1.71411e+08	1.19068e+08	1.09161e+08	5.50176e+08	1.39226e+08	1.0528e+09	2.11414e+09	8.58989e+07	7.88837e+07	1.91825e+08	1.00541e+08	9.35654e+07	8.30719e+07	9.29626e+07	9.08683e+07
Com_2323_pos	Panthenol	C9 H19 N O4	205.131	6.51501e+06	3.7729e+06	8.16556e+06	4.23586e+06	2.25906e+06	9.33021e+06	7.49242e+06	3.32369e+06	2.63036e+06	773673	3.4107e+06	1.28115e+07	8.81751e+06	2.99974e+06	5.32753e+07	1.30911e+07	728806	3.31103e+06	1.62518e+07	602446	2.5414e+06	4.05047e+06	4.35521e+06	7.14628e+06	2.15877e+06	2.65422e+06	3.55072e+06	3.02133e+06	4.17293e+06	2.20028e+06
Com_383_pos	Pantothenic acid	C9 H17 N O5	219.111	4.50992e+08	2.91465e+08	6.68729e+08	5.31243e+08	5.54003e+08	4.19466e+08	3.38784e+08	5.31593e+08	3.61728e+08	4.95498e+08	4.21915e+08	6.42464e+08	6.0772e+08	4.79795e+08	6.11925e+08	4.07913e+08	4.344e+08	5.61001e+08	7.26946e+08	8.05282e+08	4.95198e+08	4.41903e+08	3.87828e+08	3.54751e+08	2.23756e+08	6.50662e+08	7.74636e+08	6.54096e+08	7.26135e+08	9.30984e+08
Com_1015_pos	Gly-Phe	C11 H14 N2 O3	222.1	8.81213e+07	3.49236e+07	1.36559e+07	7.77408e+06	1.10852e+07	1.35675e+07	1.3528e+07	4.60534e+06	1.08398e+08	1.71868e+08	2.12399e+07	8.21118e+06	2.80208e+07	2.1037e+07	4.25881e+07	1.09526e+07	1.99869e+07	1.08774e+07	6.20696e+06	1.37123e+07	1.46495e+07	1.61131e+07	1.05872e+07	1.2797e+07	8.44209e+06	5.46171e+07	3.11908e+07	2.95897e+07	2.86175e+07	5.00196e+07
Com_614_pos	5'-S-Methyl-5'-thioadenosine	C11 H15 N5 O3 S	297.09	1.80293e+08	2.14082e+08	3.25247e+08	2.38284e+08	1.90377e+08	1.00563e+08	1.4793e+08	3.40551e+08	5.28291e+07	5.8135e+07	1.44071e+08	4.11654e+08	1.71222e+08	1.80441e+08	1.72149e+08	7.25579e+07	1.76668e+08	2.16597e+08	1.34588e+08	2.27643e+08	1.83385e+08	1.51283e+08	1.00786e+08	1.6224e+08	1.98954e+08	1.652e+08	1.24246e+08	1.4304e+08	1.34711e+08	1.33728e+08
Com_19_pos	Creatine	C4 H9 N3 O2	131.069	3.30068e+10	2.5781e+10	2.62712e+10	2.19799e+10	3.55694e+10	3.10753e+10	3.49036e+10	2.78959e+10	3.01568e+10	3.57514e+10	3.55456e+10	3.18043e+10	26747252983	2.74438e+10	2.21324e+10	2.59003e+10	2.65265e+10	2.81998e+10	2.94157e+10	2.9469e+10	2.80057e+10	3.20411e+10	2.71409e+10	2.75292e+10	3.35644e+10	2.92093e+10	2.96025e+10	3.09602e+10	2.70753e+10	3.20563e+10
Com_202_pos	L-Histidine	C6 H9 N3 O2	155.07	4.28332e+08	8.07542e+08	1.38335e+09	9.14167e+08	9.25681e+08	1.11739e+09	1.17793e+09	1.01992e+09	8.15314e+08	8.84907e+08	1.24359e+09	1.27625e+09	1.35043e+09	1.28093e+09	1.22929e+09	1.74801e+09	8.5232e+08	1.06174e+09	1.14273e+09	8.87884e+08	1.29369e+09	1.41775e+09	2.1431e+09	1.16002e+09	1.10092e+09	1.80595e+09	1.34521e+09	1.30727e+09	1.37829e+09	1.46448e+09
Com_612_pos	Uric acid	C5 H4 N4 O3	168.028	9.95497e+07	5.4429e+07	2.2267e+08	1.03737e+08	8.39427e+07	1.16171e+08	7.5464e+07	2.72502e+07	1.4651e+07	1.29084e+07	4.03007e+08	1.09888e+08	1.27666e+07	7.71503e+06	9.17741e+07	1.05695e+07	3.28224e+07	2.22149e+07	1.54478e+08	2.30415e+08	9.68146e+07	4.68254e+07	2.89955e+06	2.56542e+08	5.11609e+07	1.16986e+08	7.50177e+07	9.67359e+07	5.27113e+07	8.38272e+07
Com_27_pos	L-Phenylalanine	C9 H11 N O2	165.079	1.14766e+09	1.04373e+10	6.96908e+09	6.85459e+09	6.99403e+09	1.04565e+10	6.30643e+09	6.04316e+09	1.45816e+10	1.48262e+10	6.08766e+09	1.19162e+10	1.8996e+10	1.02597e+10	1.32202e+10	9.85458e+09	2.7496e+10	1.95708e+10	1.10721e+10	5.33339e+09	6.82912e+09	6.37632e+09	1.00376e+10	9.40708e+09	7.29495e+09	7.64258e+09	8.43418e+09	1.32338e+10	8.05964e+09	9.00497e+09
Com_336_pos	Adenylosuccinic acid	C14 H18 N5 O11 P	463.074	1.3542e+07	1.29954e+07	3.31202e+08	2.47864e+08	2.82272e+08	5.96776e+08	4.10812e+08	1.6054e+08	1.66775e+07	5.90768e+07	4.31998e+08	1.2706e+08	2.53819e+08	2.45855e+08	1.60025e+08	3.04301e+08	5.77602e+08	3.93242e+08	2.37146e+08	3.52629e+08	4.05539e+08	3.06988e+08	3.79882e+08	1.04361e+09	1.00715e+09	8.45688e+07	1.01089e+08	7.11715e+07	2.27704e+08	1.34146e+08
Com_118_pos	L-Tyrosine	C9 H11 N O3	181.074	2.69172e+09	3.16289e+09	2.51223e+09	2.67535e+09	2.6479e+09	2.67667e+09	2.46096e+09	9.29215e+08	2.80854e+09	2.0493e+09	1.94043e+09	2.56076e+09	2440943512	1.67534e+09	1.49477e+09	2.86601e+09	4.11211e+09	2.25455e+09	1.74713e+09	1.60533e+09	1.32579e+09	1.45291e+09	2.42214e+09	2.08012e+09	1.50035e+09	2.65376e+09	1.63357e+09	2.88999e+09	1.80353e+09	1.87535e+09
Com_2683_pos	LPE 22:5	C27 H46 N O7 P	527.301	2.68742e+07	2.31352e+07	5.4972e+06	1.90864e+06	3.45108e+06	2.16e+06	3.39736e+06	2.10629e+06	5.58606e+06	5.36269e+06	3.47557e+06	2.57594e+06	3.62783e+06	3.05214e+06	2.31405e+06	837821	2.54415e+06	1.3071e+06	2.18441e+06	3.83347e+06	4.17473e+06	5.67171e+06	1.16501e+06	1.41871e+06	3.53397e+06	1.47369e+06	692497	1.25202e+06	758411	825397
Com_1461_pos	Anandamide (AEA)	C22 H37 N O2	347.282	1.6396e+07	1.90188e+07	772699	4.12288e+06	3.05777e+06	1.79932e+07	3.68142e+07	2.43361e+07	2.15652e+06	613137	4.25335e+06	2.58333e+07	6.61498e+06	5.47151e+06	1.8976e+06	6.99864e+07	5.18894e+07	9.78337e+07	5.73111e+07	5.4268e+07	1.47934e+07	2.67006e+07	6.08233e+07	7.09628e+06	7.21519e+06	1.48906e+07	7.10982e+06	1.32747e+07	8.15637e+06	8.00132e+06
Com_110_pos	Glycocholic acid	C26 H43 N O6	465.309	2.03462e+09	1.56957e+09	3.46336e+08	1.31525e+08	4.03285e+08	2.46945e+09	1.07454e+09	1.27166e+08	1.49006e+08	1.55689e+08	4.91183e+07	1.97777e+08	3.86393e+07	2.25049e+07	7.97033e+07	1.84456e+08	1.36065e+09	4.93504e+09	1.2947e+09	1.29637e+09	3.92413e+08	6.4342e+08	1.07027e+08	1.22542e+07	2.95281e+07	3.27639e+08	7.21137e+08	7.52627e+07	1.288e+08	1.24741e+08
Com_1261_pos	LPC 15:0	C23 H48 N O7 P	481.317	9.14844e+07	8.87091e+07	2.86997e+07	3.20426e+07	3.59665e+07	1.02056e+08	1.36918e+08	2.03206e+07	2.13816e+07	2.22633e+07	3.78291e+07	2.08784e+07	3.04123e+07	2.54484e+07	3.63368e+07	4.32493e+07	4.33171e+07	3.75967e+07	1.07181e+08	7.4192e+07	6.95265e+07	6.52555e+07	2.90671e+07	1.95833e+07	1.86176e+07	8.22854e+07	3.21178e+07	5.84301e+07	1.81951e+07	3.22686e+07
Com_1614_pos	Norharman	C11 H8 N2	168.069	2.58038e+06	1.07449e+06	1.74232e+06	804945	1.82899e+06	1.50671e+06	1.21751e+06	1.27301e+06	887957	1.20324e+06	1.23898e+06	1.76879e+06	1.13141e+06	873298	1.58589e+06	3.68563e+06	1.62253e+06	8.22187e+07	1.4521e+06	691669	1.29966e+06	1.39372e+06	1.08015e+06	801968	733446	4.52703e+06	2.70851e+07	980918	1.68769e+06	1.25735e+06
Com_2215_pos	Thr-Leu	C10 H20 N2 O4	232.142	1.45961e+07	9.87853e+06	3.27603e+06	2.41195e+06	2.46865e+06	2.41146e+06	1.90487e+06	2.55314e+06	3.31313e+07	4.83296e+07	3.7701e+06	1.90755e+06	5.37813e+06	3.41191e+06	6.11445e+06	3.1148e+06	4.35546e+06	2.22726e+06	2.02738e+06	1.39251e+06	1.74483e+06	3.52509e+06	2.35205e+06	1.79242e+06	2.02143e+06	8.17681e+06	4.16839e+06	7.15198e+06	5.0624e+06	7.09585e+06
Com_24_pos	Hypoxanthine	C5 H4 N4 O	136.039	28954958512	2.54885e+10	1.94572e+10	1.95315e+09	7.17896e+09	1.62857e+10	4.71338e+09	9.61452e+09	1.62098e+10	1.81371e+10	9.43567e+09	7.54386e+09	22719009631	7.46309e+09	1.21298e+10	1.02435e+10	8.65986e+09	6.25606e+09	4.3462e+09	1.19917e+10	1.4886e+10	1.23183e+10	6.21361e+09	5.75739e+09	5.17361e+09	1.08376e+10	2.35203e+10	1.07673e+10	6.52077e+09	6.41035e+09
Com_467_pos	α-Linolenic acid	C18 H30 O2	278.225	5.37575e+08	4.49608e+08	4.99095e+08	6.11384e+08	5.74713e+08	3.6118e+08	4.05316e+08	4.40279e+08	3.67675e+08	3.26308e+08	2.88432e+08	3.19107e+08	3.0002e+08	2.47304e+08	3.90047e+08	1.19518e+08	3.34997e+08	3.54006e+08	3.32042e+08	2.74712e+08	2.29286e+08	3.47723e+08	3.52891e+07	1.58881e+08	1.62236e+07	2.14069e+08	2.02477e+08	1.86002e+08	2.31852e+08	1.79339e+08
Com_4212_pos	Lysopc 18:2	C26 H50 N O7 P	519.333	1.21919e+07	9.69811e+06	1.31253e+07	2.28277e+06	2.39241e+06	3.15946e+06	1.34337e+06	4.60268e+06	2.26607e+06	2.51909e+06	2.77534e+06	3.08082e+06	2.29967e+06	2.25041e+06	5.00837e+06	3.28661e+06	2.51659e+06	2.37167e+06	1.91019e+06	1.75252e+06	3.50269e+06	4.80868e+06	4.13194e+06	1.33507e+06	1.00734e+06	9.16893e+06	2.99404e+06	6.21658e+06	2.22917e+06	2.74025e+06
Com_2286_pos	PB-22 N-(4-Hydroxypentyl)-3-carboxyindole metabolite	C14 H17 N O3	247.121	497901	619777	2.04388e+06	9.48665e+06	1.23075e+07	3.76116e+06	4.17244e+06	1.85264e+06	7.06812e+06	9.10716e+06	602955	2.18654e+06	2.02184e+06	2.56662e+06	2.01314e+06	834090	5.64577e+06	5.72449e+06	3.86989e+06	3.51706e+06	3.79652e+07	4.97286e+07	967123	744290	586442	1.27036e+06	1.32167e+06	1.34699e+06	1.08433e+06	1.21796e+06
Com_2818_pos	Glycitein	C16 H12 O5	284.068	880211	1.00889e+06	1.30895e+06	1.13422e+06	1.28292e+06	1.22579e+06	1.23242e+06	1.08692e+06	1.10574e+06	1.32593e+06	3.09174e+07	1.35581e+06	1.63743e+06	1.65622e+06	2.03809e+06	2.95984e+06	1.27396e+06	1.45153e+06	1.47379e+06	1.45514e+06	1.46586e+06	1.5393e+06	2.40844e+06	2.42961e+06	2.31967e+06	1.89679e+06	2.69017e+06	2.10285e+06	1.99442e+06	2.08042e+06
Com_991_pos	Dimethyl fumarate	C6 H8 O4	144.042	4.14135e+07	8.42054e+07	1.16474e+08	8.2675e+07	8.4558e+07	1.11955e+08	1.29413e+08	9.057e+07	6.23297e+07	5.03094e+07	7.32134e+07	1.04369e+08	1.14694e+08	1.18746e+08	1.24114e+08	6.62952e+07	1.2405e+08	1.60429e+08	1.26473e+08	1.27939e+08	1.89709e+08	1.52208e+08	7.15797e+07	7.68646e+07	6.68104e+07	1.17377e+08	1.20137e+08	8.23908e+07	1.27063e+08	1.24791e+08
Com_1775_pos	Asp-Phe methyl ester	C14 H18 N2 O5	294.121	5.52536e+07	3.24154e+07	6.32329e+06	889403	1.88996e+06	2.4032e+06	1.98633e+06	1.34964e+06	5.44604e+07	6.28636e+07	5.14259e+06	1.44303e+06	6.90288e+06	4.88207e+06	7.74349e+06	1.95224e+06	4.09804e+06	1.95948e+06	1.38783e+06	1.33399e+06	3.76788e+06	4.19609e+06	1.39178e+06	2.03397e+06	2.98028e+06	8.05181e+06	4.31085e+06	1.13974e+07	2.84709e+06	4.29633e+06
Com_355_pos	L-Alanyl-L-Lysine	C9 H19 N3 O3	217.143	5.93306e+07	9.11284e+07	1.40007e+08	6.32378e+08	6.31976e+08	3.78868e+08	4.51661e+08	7.50615e+07	2.13446e+08	2.63502e+08	9.71518e+08	6.10252e+07	1.53817e+08	1.48701e+08	2.38482e+08	4.1892e+07	2.93869e+07	1.60929e+08	1.0506e+09	8.89079e+08	1.72389e+08	1.95442e+08	4.07305e+07	3.80393e+08	1.5131e+08	1.2467e+08	1.04893e+08	1.31282e+08	1.82361e+08	1.40193e+08
Com_7370_pos	Cis-11,14,17-Eicosatrienoic Acid (C20:3)	C20 H34 O2	306.255	3.22682e+06	3.03159e+06	3.42397e+06	4.53408e+06	3.53569e+06	2.85695e+06	3.64478e+06	2.9372e+06	2.63661e+06	2.78321e+06	1.50211e+06	2.16289e+06	1.83757e+06	2.1028e+06	5.61099e+06	2.81023e+06	2.89723e+06	3.54718e+06	2.94204e+06	1.89656e+06	763737	1.84407e+06	1.8104e+06	1.76538e+06	2.49348e+06	2.21271e+06	2.32308e+06	849078	3.32371e+06	2.35291e+06
Com_113_pos	D-(-)-Glutamine	C5 H10 N2 O3	146.069	2.04051e+09	2.09971e+09	1.01128e+09	3.26658e+09	2.4664e+09	1.67392e+09	3.24651e+09	1.40545e+09	3.00722e+09	2.94823e+09	2.75532e+09	1.64946e+09	9.79818e+08	1.68374e+09	7.05666e+08	1.95351e+09	3.05198e+08	4.33871e+08	1.03612e+09	4.73653e+09	9.10796e+08	5.42222e+08	2.45491e+09	1.64452e+09	1.16759e+09	3.04729e+09	2.1325e+09	1.88655e+09	2.43847e+09	4.55568e+08
Com_7950_pos	7-Ketodeoxycholic acid	C24 H38 O5	406.271	2.19415e+06	1.49933e+06	2.0161e+06	991810	2.63337e+06	1.63204e+06	2.83618e+06	2.23697e+06	1.20736e+06	1.0303e+06	2.09984e+06	3.93252e+06	1.96835e+06	1.22296e+06	2.27234e+06	2.80697e+06	1.34988e+06	1.94112e+06	2.1541e+06	2.34842e+06	1.38825e+06	1.86236e+06	2.8695e+06	1.57924e+06	1.42915e+06	1.85993e+06	1.97832e+06	1.50806e+06	1.40988e+06	1.28827e+06
Com_1341_pos	N1-(2-pyridyl)-2-(3,5-difluorophenyl)acetamide	C13 H10 F2 N2 O	496.152	5.90562e+06	1.63922e+07	3.26451e+07	3.44186e+07	2.9768e+07	4.28563e+07	5.17632e+07	5.26243e+07	1.86169e+07	1.62564e+07	3.94479e+07	4.96918e+07	4.8549e+07	4.63341e+07	3.60199e+07	8.70243e+07	3.30877e+07	3.97546e+07	5.75507e+07	3.21536e+07	5.01249e+07	5.52151e+07	9.99085e+07	4.85689e+07	5.10711e+07	8.22867e+07	6.09566e+07	6.19769e+07	6.11774e+07	7.38592e+07
Com_2496_pos	LPE 22:4	C27 H48 N O7 P	529.315	9.54218e+06	1.32408e+07	8.88241e+06	6.8604e+06	3.69833e+06	2.54029e+07	2.49791e+07	1.12914e+07	1.44609e+07	1.19387e+07	5.00067e+06	7.83551e+06	5.2842e+06	4.18023e+06	9.76249e+06	5.6337e+06	4.47551e+06	1.16855e+07	3.69604e+07	2.45904e+07	4.06887e+07	3.77455e+07	8.03253e+06	1.88175e+06	4.2485e+06	1.3868e+07	7.68285e+06	1.57657e+07	4.19863e+06	7.34107e+06
Com_1232_pos	Histamine	C5 H9 N3	111.08	1.84509e+07	3.32714e+07	1.11901e+08	3.27497e+07	3.09537e+07	7.71516e+07	4.41793e+07	2.39754e+07	5.7366e+06	4.06267e+06	2.99934e+07	3.21407e+07	8.28898e+07	3.85759e+07	9.12172e+07	3.66723e+07	8.25213e+07	1.14076e+08	6.80128e+07	1.27529e+08	6.68374e+07	8.7989e+07	3.8642e+07	4.27828e+07	2.37369e+07	6.22974e+07	5.8086e+07	4.90053e+07	5.77505e+07	5.49143e+07
Com_5630_pos	9,10-Dihome	C18 H34 O4	314.246	6.86366e+06	1.84372e+06	1.62062e+06	1.3384e+06	6.00726e+06	1.08019e+06	1.617e+06	1.17933e+06	1.08455e+06	864926	2.71845e+06	1.31943e+06	1.52242e+06	1.22496e+06	5.78127e+06	1.00579e+06	1.17105e+06	862998	941534	937162	1.12939e+06	1.66314e+06	973298	1.2045e+06	4.05223e+06	1.20717e+06	987523	1.17455e+06	1.49073e+06	956594
Com_80_pos	L-Glutathione (reduced)	C10 H17 N3 O6 S	307.084	1.60684e+09	3.59653e+09	3.43639e+09	3.7546e+09	4.46669e+09	5.69772e+09	7.6608e+09	3.73284e+09	4.02722e+09	4.94558e+09	4.69938e+09	3.89164e+09	6.8044e+09	2.5318e+09	5.17226e+09	2.47805e+09	3.99117e+09	3.39308e+09	5.26332e+09	4.86045e+09	6.49111e+09	5.62704e+09	3.52686e+09	6.90504e+09	6.72383e+09	6.79403e+09	6.268e+09	1.307e+09	7.85669e+09	7.6462e+09
Com_8141_pos	8,15-Dihete	C20 H32 O4	336.229	2.42737e+06	1.4398e+06	923884	780693	717224	1.54017e+06	1.11257e+06	608508	741413	1.01595e+06	830503	1.07567e+06	1.47249e+06	856837	1.84855e+06	1.29107e+06	1.33216e+06	3.6356e+06	873005	1.57546e+06	847103	866120	1.22695e+06	1.02983e+06	977360	1.24259e+06	1.23989e+06	1.16983e+06	1.28795e+06	1.24962e+06
Com_321_pos	Phenylacetylglycine	C10 H11 N O3	193.074	7.1012e+08	8.04e+08	8.91889e+08	2.41945e+08	2.1932e+08	2.12419e+08	1.86346e+08	3.47579e+08	1.07393e+08	1.04535e+08	1.595e+08	4.45597e+08	2.23741e+08	1.59433e+08	2.6566e+08	1.57133e+08	3.93343e+08	7.29013e+08	8.61044e+08	1.20083e+09	1.23678e+08	1.58351e+08	1.47766e+08	3.00306e+08	1.84402e+08	8.72617e+07	1.08499e+08	9.95302e+07	1.09508e+08	1.16022e+08
Com_853_pos	S-Adenosylhomocysteine	C14 H20 N6 O5 S	384.122	1.61693e+08	1.25265e+08	1.60342e+08	9.17764e+07	7.0174e+07	1.81423e+08	1.22502e+08	7.92048e+07	5.7254e+07	7.1902e+07	9.86918e+07	9.36627e+07	1.94213e+08	2.24101e+08	1.71395e+08	1.75821e+08	1.14508e+08	8.34135e+07	9.08532e+07	9.43468e+07	9.44095e+07	1.29167e+08	2.03856e+08	6.87763e+07	8.56e+07	2.00275e+08	1.61338e+08	1.96246e+08	1.89532e+08	1.85695e+08
Note: ID, the ID of the metabolite; Name_des, the description information of the metabolite; Formula, the molecular formula of the metabolite; Molecular Weight, molecular weight of metabolite; the others are the relative quantitative information of each sample.

## Sheet: B (neg)
Metabolites of each muscle sample in negative ion mode
ID	Name_des	Formula	Molecular Weight	CN1	CN2	CN3	CN4	CN5	CN6	CN7	CN8	CN9	CN10	CN11	CN12	CN13	CN14	CN15	RE1	RE2	RE3	RE4	RE5	RE6	RE7	RE8	RE9	RE10	RE11	RE12	RE13	RE14	RE15
Com_275_neg	Pentadecanoic acid	C15 H30 O2	242.224	9.36723e+07	9.72515e+07	5.15899e+07	3.84368e+07	1.42563e+08	6.70841e+07	2.60359e+08	1.68327e+08	3.73021e+07	2.19517e+07	2.48929e+08	2.31993e+08	1.22426e+08	3.90435e+07	8.3858e+07	3.01688e+08	7.09891e+07	1.73197e+08	7.82706e+07	2.83459e+08	8.41313e+07	1.20967e+08	1.90059e+08	2.13651e+08	2.3423e+08	1.33808e+08	1.63637e+08	1.43131e+08	1.47253e+08	1.32294e+08
Com_1169_neg	Lysopc 18:1	C26 H52 N O7 P	521.348	2.0831e+07	9.50904e+06	1.28884e+06	1.69125e+06	1.83056e+06	2.09169e+06	5.2843e+06	7.1051e+06	2.3574e+06	1.03181e+06	6.495e+06	3.32844e+06	3.11457e+06	1.27274e+06	1.44451e+06	1.80678e+06	1.38851e+06	1.74392e+06	4.56049e+06	9.526e+06	2.98302e+06	3.63192e+06	1.58379e+06	2.74074e+06	4.2134e+06	3.18802e+06	1.50418e+06	1.59968e+06	935037	1.44888e+06
Com_341_neg	Oleoyl-L-α-lysophosphatidic acid	C21 H41 O7 P	436.259	1.55522e+08	1.20943e+08	3.11952e+06	1.79687e+07	1.37179e+07	7.88069e+06	4.26362e+07	3.09994e+07	3.37176e+07	3.41863e+06	5.21373e+07	1.65412e+07	1.74319e+07	1.30534e+07	6.56302e+06	6.90609e+06	7.028e+06	6.59645e+06	2.90444e+07	2.81923e+07	1.63834e+07	1.63941e+07	6.07505e+06	1.10045e+07	3.02787e+07	2.21933e+07	3.80055e+06	9.76736e+06	2.53616e+06	3.71958e+06
Com_212_neg	2-deoxyglucose-6-phosphate	C6 H13 O8 P	244.034	1.26158e+08	2.21802e+08	1.77163e+07	1.23251e+07	8.77218e+06	1.61796e+07	1.45346e+07	8.69326e+06	2.85826e+08	4.21001e+08	2.93685e+07	1.03196e+07	5.12041e+07	1.10332e+07	3.10403e+07	1.58925e+07	1.17204e+07	1.0274e+07	7.82507e+06	4.3396e+07	1.21585e+07	1.18985e+07	1.56104e+07	3.77259e+07	2.06292e+07	2.22873e+07	2.45861e+07	1.9989e+07	2.3364e+07	2.46786e+07
Com_357_neg	L-β-Imidazolelactic acid	C6 H8 N2 O3	156.053	8.73262e+07	6.02245e+07	4.58389e+07	3.12243e+07	3.57799e+07	6.90219e+07	7.17069e+07	4.20499e+07	3.75644e+07	3.93185e+07	4.00392e+07	1.15758e+08	3.24143e+07	3.6926e+07	5.21592e+07	7.75186e+07	5.50778e+07	3.98938e+07	1.72426e+07	3.24672e+07	1.01238e+08	1.03495e+08	4.11512e+07	1.28716e+08	2.04171e+08	3.06821e+07	4.33016e+07	6.46896e+07	6.3988e+07	4.30746e+07
Com_199_neg	Caprylic acid	C8 H16 O2	144.115	1.37804e+07	1.93469e+07	2.20531e+07	4.48661e+07	4.44603e+07	2.83399e+07	4.11571e+07	6.46097e+07	1.62145e+07	1.55864e+07	5.34008e+07	6.84182e+07	5.36916e+07	5.22999e+07	5.3946e+07	3.39923e+08	3.86378e+07	3.40666e+07	4.70177e+07	4.9612e+07	2.50895e+07	2.70607e+07	4.2129e+08	1.6189e+08	1.33775e+08	3.4984e+07	5.75865e+07	3.50831e+07	6.63669e+07	5.59978e+07
Com_174_neg	1-Caffeoylquinic Acid	C16 H18 O9	354.094	4.40375e+08	4.08545e+08	2.22754e+08	3.95242e+08	3.30169e+08	1.40343e+08	3.31618e+08	3.78941e+08	5.65732e+08	4.29912e+08	6.46544e+08	3.35951e+08	3.12881e+08	2.58638e+08	2.03796e+08	2.85761e+08	8.9202e+07	2.22012e+08	3.16977e+08	3.06977e+08	3.34119e+08	2.31148e+08	2.93224e+08	3.7562e+08	5.03371e+08	3.41506e+08	1.19315e+08	1.63293e+08	2.51353e+08	2.76706e+08
Com_976_neg	Urocanic acid	C6 H6 N2 O2	138.043	2.82947e+07	2.75449e+07	2.0818e+07	2.02526e+07	1.88415e+07	1.96004e+07	2.31671e+07	2.63018e+07	2.28211e+07	2.3593e+07	2.46486e+07	2.93496e+07	2.4727e+07	2.44725e+07	2.37638e+07	3.03417e+07	2.17055e+07	2.12157e+07	1.36986e+07	2.5543e+07	1.97369e+07	2.49849e+07	2.08522e+07	3.12546e+07	3.59829e+07	2.3035e+07	2.02308e+07	2.27175e+07	3.51663e+07	2.08116e+07
Com_4044_neg	Tiglic acid	C5 H8 O2	100.053	134556	235725	2847.96	2536.44	2355.92	2496.55	371994	4693.1	2125.99	3150.66	2945.67	400084	4143.34	3689.4	3385	3353.33	3617.7	5424.39	3471.88	3265.86	2663.58	3159.89	2072.83	3885.04	3362.14	3862.27	4387.91	4716.31	2547.4	2096.42
Com_658_neg	Phenol	C6 H6 O	94.0419	6.84607e+06	8.02449e+06	1.02085e+07	8.21339e+06	7.92931e+06	9.89267e+06	8.53433e+06	8.13439e+06	3.63514e+07	3.24547e+07	1.1038e+07	7.33529e+06	7.75498e+06	8.30562e+06	9.87619e+06	9.41184e+06	8.02655e+06	8.69704e+06	9.64086e+06	1.13606e+07	9.56683e+06	9.69151e+06	7.58009e+06	9.7005e+06	6.88374e+06	8.14669e+07	2.38795e+07	2.11857e+07	1.06532e+07	1.139e+07
Com_21_neg	Citric acid	C6 H8 O7	192.027	4.09933e+09	5.99331e+09	1.4988e+09	2.62084e+09	1.88782e+09	4.43075e+09	3.71099e+09	9.63497e+08	2.98595e+09	3.46855e+09	4.80694e+09	1.05934e+09	3.89569e+09	2.87044e+09	4.76105e+09	3.27353e+09	1.58213e+09	2.422e+09	2.84723e+09	4.13989e+09	9.47529e+08	1.81963e+09	5.87644e+09	2.1404e+09	2.45936e+09	8.74494e+09	3.5729e+09	6.25376e+09	1.69185e+09	3.57269e+09
Com_1588_neg	2,3-Dinor-TXB2	C18 H30 O6	342.203	9.3945e+06	8.58883e+06	942317	1.51423e+06	1.2587e+06	1.93545e+06	1.4168e+07	1.26962e+07	1.83422e+06	1.59356e+06	6.41937e+06	9.92463e+06	4.8621e+06	2.20402e+06	3.38881e+06	7.45372e+06	7.69788e+06	9.74374e+06	6.64744e+06	1.47029e+07	4.63367e+06	6.00247e+06	5.45352e+06	5.54131e+06	1.23131e+07	3.83329e+06	2.6808e+06	3.41735e+06	3.30547e+06	3.39382e+06
Com_888_neg	3-Phenyllactic acid	C9 H10 O3	166.063	3.39442e+07	1.90641e+07	8.48829e+06	4.57669e+06	4.05276e+06	4.18063e+06	3.57654e+06	1.16589e+07	9.36692e+06	9.85414e+06	4.50388e+06	1.05099e+07	6.8348e+06	6.91561e+06	5.70397e+06	6.34319e+06	7.76533e+06	1.84581e+07	5.69311e+06	3.79467e+06	7.42147e+06	7.50655e+06	5.21209e+06	6.52265e+06	5.67502e+06	4.22795e+06	5.5078e+06	5.1118e+06	3.87925e+06	3.83011e+06
Com_962_neg	LPG 18:1	C24 H47 O9 P	510.296	2.95329e+07	1.99005e+07	1.62679e+06	8.75397e+06	6.92712e+06	7.02876e+06	1.39675e+07	1.94827e+07	2.56796e+06	325984	1.77434e+07	1.73247e+07	8.12522e+06	3.96037e+06	7.29452e+06	1.72284e+07	5.68494e+06	1.37106e+07	1.17642e+07	3.64062e+07	2.19197e+06	2.81726e+06	1.59289e+07	1.74807e+07	1.5598e+07	1.97614e+07	4.16944e+06	8.8054e+06	6.13681e+06	4.17075e+06
Com_170_neg	δ-Ribono-1,4-lactone	C5 H8 O5	102.032	1.82315e+08	1.58643e+08	1.68995e+08	1.9491e+08	1.59607e+08	1.71784e+08	1.39238e+08	3.46474e+08	5.04721e+07	7.40628e+07	1.83272e+08	4.62095e+08	5.12431e+08	5.27234e+08	4.37674e+08	3.94693e+08	3.68081e+08	6.78512e+08	9.52478e+07	2.13193e+08	1.16505e+08	2.43588e+08	2.7462e+08	3.95138e+08	4.59296e+08	1.63559e+08	1.22104e+08	1.48178e+08	9.4739e+07	9.18887e+07
Com_1722_neg	(+/-)12(13)-DiHOME	C18 H34 O4	314.245	9.63642e+06	7.54925e+06	6.80708e+06	4.78853e+06	5.79718e+06	6.65506e+06	8.89779e+06	5.48495e+06	8.15309e+06	7.00271e+06	7.94235e+06	6.59092e+06	9.04753e+06	5.64321e+06	8.7936e+06	8.25795e+06	5.36187e+06	1.15746e+07	6.12155e+06	1.08244e+07	5.72544e+06	6.84509e+06	7.53814e+06	8.37365e+06	5.00559e+06	6.28877e+06	5.74904e+06	6.01933e+06	6.24479e+06	5.98124e+06
Com_1389_neg	Deoxycholic acid	C24 H40 O4	392.292	154171	215300	277132	195541	285054	242767	208180	189075	224622	220882	239021	224033	236525	241404	305933	211027	258326	246522	214534	268421	201148	218684	189973	233135	238177	244297	270812	254664	198253	215296
Com_2002_neg	FAHFA (18:1/3:0)	C21 H38 O4	354.277	5.52095e+06	3.94864e+06	406697	426599	316335	909588	6.52585e+06	8.80043e+06	303112	309074	6.51912e+06	4.91766e+06	1.40791e+06	390686	612853	2.69344e+06	889818	900272	3.9444e+06	9.558e+06	594710	1.12125e+06	5.65642e+06	2.26403e+06	2.98795e+06	1.67237e+06	706770	749499	556545	763198
Com_949_neg	D-Myo-inositol 4,5-bisphosohate	C6 H14 O12 P2	339.996	4.71673e+06	5.78749e+06	5.58149e+06	1.59137e+07	1.3336e+07	4.83008e+06	5.24991e+06	3.7432e+07	5.72133e+06	5.86187e+06	5.93493e+06	2.87214e+07	5.75834e+06	6.22658e+06	5.20733e+06	5.47858e+06	4.75974e+06	5.03894e+06	7.62775e+06	5.84931e+06	5.22338e+06	5.12355e+06	5.45012e+06	5.95206e+06	6.09969e+06	5.79296e+06	4.69776e+06	5.01689e+06	5.61738e+06	5.66632e+06
Com_236_neg	4-Oxoproline	C5 H7 N O3	129.043	1.71762e+08	1.92343e+08	1.83393e+08	1.85186e+08	1.47436e+08	2.66256e+08	1.84971e+08	1.4439e+08	2.44372e+08	2.35015e+08	1.45106e+08	1.32177e+08	1.12174e+08	1.54871e+08	1.71954e+08	3.00922e+08	1.11869e+08	7.25308e+07	1.1849e+08	4.42172e+08	8.93211e+07	1.07305e+08	2.83014e+08	1.93606e+08	1.26348e+08	2.73762e+08	3.72546e+08	4.03252e+08	1.20245e+08	2.94727e+08
Com_114_neg	6-Phosphogluconic acid	C6 H13 O10 P	276.024	7.97247e+08	2.10048e+08	1.97483e+07	2.25003e+07	2.5013e+07	1.36892e+07	1.35581e+07	2.25363e+07	8.70613e+08	8.79548e+08	1.14185e+08	3.20329e+07	3.4312e+07	1.89031e+07	2.326e+07	1.6882e+07	1.23072e+07	1.10302e+07	1.44102e+07	2.239e+07	2.96582e+07	2.31596e+07	1.3163e+07	2.19142e+07	9.5776e+06	2.89883e+07	2.38451e+07	3.80741e+07	4.80238e+07	5.14919e+07
Com_4084_neg	2-oxopiperidine-3-carbohydrazide	C6 H11 N3 O2	157.085	195560	192841	174958	221819	274365	193492	212020	173593	221179	232253	262982	205331	218644	293030	195748	204594	386863	396574	287188	319405	189690	194509	190745	257457	212883	299116	205648	274350	220139	261813
Com_1024_neg	Cytidine	C9 H13 N3 O5	243.085	9.79856e+06	1.06429e+07	5.67086e+06	1.94172e+06	1.1199e+06	1.17713e+07	5.86932e+06	3.65236e+06	5.21169e+06	5.80463e+06	4.80813e+06	3.4599e+06	1.26727e+07	9.10998e+06	1.15228e+07	3.57338e+07	5.10125e+06	5.04185e+06	3.65903e+06	3.67096e+06	6.12211e+06	6.5116e+06	1.12331e+07	1.36259e+07	8.02797e+06	1.60224e+07	1.144e+07	1.88326e+07	9.25332e+06	1.01818e+07
Com_255_neg	Phosphocreatine	C4 H10 N3 O5 P	211.036	5.73981e+07	7.40437e+07	5.83532e+07	7.09507e+07	4.60969e+07	4.31623e+07	1.43402e+08	2.0944e+08	2.16235e+07	1.97374e+07	7.52986e+06	3.06225e+08	6.87816e+06	6.90696e+06	5.88476e+06	7.39168e+06	1.4542e+07	9.08062e+07	1.70768e+08	2.09468e+07	9.38295e+07	9.13972e+07	1.70861e+07	1.08599e+07	7.44236e+06	8.41785e+06	1.13829e+07	1.18183e+07	9.19098e+06	1.07738e+07
Com_1214_neg	L-Gulonic-Γ-Lactone	C6 H10 O6	178.048	8.18101e+06	3.59731e+06	4.61215e+06	3.85109e+06	8.58776e+06	5.16127e+06	4.39344e+06	4.19e+06	1.4419e+07	1.11204e+07	4.3235e+06	4.17154e+06	4.61612e+06	3.95002e+06	4.57996e+06	4.43136e+06	3.18093e+06	2.77894e+07	5.08566e+06	4.58007e+06	3.46689e+06	3.72048e+06	3.47784e+06	4.30157e+06	4.42859e+06	1.32863e+07	2.00277e+07	4.0678e+06	3.59492e+06	4.00818e+06
Com_733_neg	LPI 18:1	C27 H51 O12 P	598.312	4.56205e+07	3.37833e+07	1.10392e+06	4.36451e+06	4.08187e+06	4.51356e+06	1.66899e+07	9.16047e+06	6.60852e+06	490145	1.55863e+07	6.87194e+06	5.8086e+06	1.71815e+06	5.853e+06	8.96144e+06	3.16002e+06	9.19149e+06	9.20542e+06	1.81112e+07	2.64221e+06	4.48704e+06	4.88377e+06	7.7829e+06	1.49893e+07	1.86248e+07	2.94103e+06	9.53418e+06	4.02048e+06	4.06919e+06
Com_103_neg	Galacturonic acid	C6 H10 O7	194.043	4.69871e+08	1.30557e+08	1.02032e+07	4.56611e+06	8.15224e+06	9.48585e+06	8.84818e+06	4.09064e+06	1.17958e+09	1.15684e+09	4.75559e+06	4.66415e+06	5.19774e+06	4.55062e+06	5.14214e+06	4.1976e+06	2.9883e+06	4.02606e+06	4.69632e+06	5.14868e+06	3.93751e+06	4.06949e+06	3.62801e+06	4.6104e+06	5.36864e+06	1.03031e+07	1.24248e+07	1.03085e+07	1.76292e+07	1.50542e+07
Com_1654_neg	(R)-3-Hydroxy myristic acid	C14 H28 O3	244.203	8.34447e+06	7.90534e+06	6.44923e+06	1.82573e+06	3.17325e+06	1.41966e+06	2.05986e+06	3.62933e+06	5.1592e+06	4.80669e+06	4.46601e+06	1.31341e+07	1.44772e+07	2.77574e+06	1.62685e+07	3.48096e+06	2.21051e+06	2.64063e+06	2.80978e+06	9.36184e+06	2.45581e+06	2.68426e+06	2.60937e+06	8.66929e+06	2.98e+06	3.54933e+06	5.58005e+06	3.71123e+06	3.47444e+06	2.82897e+06
Com_1324_neg	Phenylacetaldehyde	C8 H8 O	120.057	1.39975e+07	1.87544e+07	1.37541e+07	1.48466e+07	1.08185e+07	1.14299e+07	1.88923e+07	1.47431e+07	1.37902e+07	1.56142e+07	1.88739e+07	1.55668e+07	1.39188e+07	1.24332e+07	2.16474e+07	1.57889e+07	8.38999e+06	1.33547e+07	1.64931e+07	1.905e+07	1.39887e+07	1.46309e+07	1.42167e+07	1.70498e+07	1.58602e+07	1.45457e+07	8.16301e+06	1.25245e+07	1.31301e+07	1.25655e+07
Com_228_neg	trans-Aconitic acid	C6 H6 O6	174.016	2.86836e+08	2.63561e+08	5.62603e+07	7.75738e+07	6.29613e+07	2.42924e+08	1.79098e+08	7.48362e+06	3.51506e+08	3.23535e+08	1.94692e+08	2.53534e+07	1.82402e+08	1.4101e+08	1.81837e+08	1.4008e+08	6.18549e+07	8.2472e+07	1.05897e+08	1.24805e+08	5.03261e+07	6.25127e+07	1.37358e+08	9.10345e+07	1.06599e+08	2.28968e+08	1.27021e+08	1.88113e+08	6.98266e+07	1.12076e+08
Com_1059_neg	Glu-Gln	C10 H17 N3 O6	275.111	1.50736e+07	1.76369e+07	3.90685e+06	6.65704e+06	7.34911e+06	1.55269e+07	8.67543e+06	2.55802e+06	3.2429e+07	3.07261e+07	8.97196e+06	2.75077e+06	2.42231e+07	5.77643e+06	2.39488e+07	1.88671e+07	6.50704e+06	5.6778e+06	5.02851e+06	3.01768e+07	4.15564e+06	1.22781e+07	1.32739e+07	1.69409e+07	4.76682e+06	9.30859e+06	7.40571e+06	9.2258e+06	1.14626e+07	9.99872e+06
Com_542_neg	Taurochenodeoxycholic acid	C26 H45 N O6 S	499.297	4.71433e+07	4.54723e+07	1.39974e+07	1.45171e+06	7.17329e+06	6.81426e+06	5.29088e+06	1.1344e+07	1.24633e+06	1.13226e+06	8.62749e+06	1.26845e+07	2.87115e+06	1.43166e+06	5.4791e+06	9.74351e+06	2.08586e+07	1.1008e+08	7.94748e+06	1.13371e+07	722428	725924	4.60617e+06	1.45977e+06	3.20008e+06	2.5148e+07	2.07361e+07	3.0143e+06	8.13142e+06	8.04353e+06
Com_967_neg	FAHFA (16:0/22:3)	C38 H68 O4	588.516	709506	715315	815188	2.11529e+06	972816	986805	1.24192e+06	4.5227e+06	984516	722795	4.88986e+06	3.07318e+06	3.07975e+06	4.7421e+06	2.00551e+06	2.9062e+07	2.08797e+06	724229	1.43167e+06	1.48732e+06	745221	882096	2.68108e+07	2.89889e+07	4.11534e+07	2.93226e+06	3.06028e+06	2.75499e+06	3.47832e+06	1.39157e+06
Com_3178_neg	6α-Prostaglandin I1	C20 H34 O5	336.23	420298	262667	281258	259986	413178	312047	336516	539795	291690	299844	427165	961140	317011	319564	375905	2.30036e+06	1.03871e+06	989059	717401	985264	266536	291246	474704	308169	309237	386350	355617	321154	250231	276088
Com_706_neg	Delta-Tridecalactone	C13 H24 O2	212.177	3.86566e+06	3.43711e+06	2.14024e+06	2.67482e+07	2.03169e+07	7.5569e+06	1.06979e+07	6.38069e+06	1.75896e+06	1.53838e+06	9.21665e+06	8.15969e+06	6.50057e+06	4.03492e+06	7.57091e+06	2.34853e+07	3.10209e+07	4.6462e+07	4.29992e+07	8.27994e+07	1.42222e+07	1.58357e+07	1.94375e+07	1.99976e+07	1.69103e+07	2.63673e+07	1.6371e+07	1.62682e+07	1.77632e+07	2.00674e+07
Com_1010_neg	LPI 20:3	C29 H51 O12 P	622.313	2.66631e+07	1.31474e+07	1.33635e+06	1.82551e+06	1.37105e+06	3.41817e+06	3.31562e+06	3.24589e+06	1.52771e+06	648311	3.71711e+06	3.76319e+06	5.02863e+06	2.09004e+06	3.65567e+06	3.53421e+06	2.15606e+06	3.97515e+06	2.82741e+06	8.27791e+06	2.86453e+06	3.24867e+06	2.72953e+06	2.41649e+06	2.72918e+06	6.01105e+06	1.54928e+06	2.48081e+06	1.30508e+06	1.62067e+06
Com_3703_neg	(R)-(+)-2-Pyrrolidone-5-carboxylic acid	C5 H7 N O3	129.043	311765	827898	6622.35	5514.78	4932.47	7626.48	813253	71390.3	4692.23	6566.47	6139.25	902199	8635.39	7689.31	7054.89	6988.88	7790.48	15710.2	7235.96	10309.2	5586.76	6585.72	4907.16	8097.04	7007.25	8049.58	9145.1	12132.9	5434.02	6335.17
Com_3114_neg	Naringin	C27 H32 O14	580.18	204432	283120	288601	275901	270520	333764	273445	261364	316568	327577	357612	309448	340392	357256	314522	276634	343766	280608	296365	355745	287773	302697	249314	410673	2.63646e+06	329649	380014	341780	259643	292252
Com_966_neg	2-Hydroxy-2-methylbutanedioic acid	C5 H8 O5	148.037	1.11874e+07	1.50759e+07	5.2574e+06	4.23332e+06	4.18417e+06	5.80553e+06	4.16036e+06	3.49621e+06	2.62955e+07	3.90622e+07	4.52516e+06	3.82726e+06	5.84917e+06	4.72618e+06	4.14198e+06	4.47876e+06	7.18927e+06	3.70487e+06	4.3566e+06	5.75437e+06	4.19067e+06	4.0665e+06	3.45183e+06	4.10185e+06	4.8975e+06	3.57959e+06	5.34577e+06	4.56506e+06	4.60785e+06	5.00952e+06
Com_3073_neg	20-Hydroxy-(5Z,8Z,11Z,14Z)-eicosatetraenoic acid	C20 H32 O3	320.235	277971	324280	394093	250973	246466	337947	285158	2.2685e+06	275447	291261	312901	2.03027e+06	312125	311362	346499	2.73255e+06	845913	953624	303478	370164	261044	296911	1.97641e+06	306704	286734	314223	375399	324675	260450	473861
Com_603_neg	16-Hydroxyhexadecanoic acid	C16 H32 O3	272.235	3.61069e+07	4.38605e+07	2.71968e+07	1.7902e+07	3.50316e+07	1.39241e+07	1.98823e+07	1.74971e+07	5.7462e+07	3.54426e+07	3.31724e+07	5.08854e+07	9.31596e+07	1.75287e+07	7.99617e+07	2.11923e+07	2.35883e+07	2.69911e+07	2.28799e+07	7.99235e+07	2.28103e+07	2.38038e+07	1.85923e+07	4.55128e+07	2.05145e+07	2.38253e+07	2.72899e+07	2.88411e+07	2.01201e+07	2.32394e+07
Com_2614_neg	12-Hydroxydodecanoic acid	C12 H24 O3	216.172	2.19728e+06	1.95039e+06	2.21332e+06	1.27597e+06	1.58701e+06	2.62733e+06	2.35896e+06	1.78547e+06	1.67244e+06	1.81822e+06	2.71314e+06	1.94968e+06	1.8595e+06	1.45214e+06	2.34724e+06	2.72612e+06	2.2975e+06	3.31382e+06	2.41506e+06	2.34678e+06	1.2139e+06	1.94942e+06	1.71216e+06	2.01116e+06	3.02198e+06	3.16165e+06	2.54758e+06	1.92676e+06	1.36562e+06	1.97533e+06
Com_1128_neg	Lignoceric acid	C24 H48 O2	368.365	2.22426e+07	1.07277e+07	1.48197e+07	1.33503e+07	1.22371e+07	1.57092e+07	1.17174e+07	9.53352e+06	1.06993e+07	1.14507e+07	1.06097e+07	1.18313e+07	1.56789e+07	1.4789e+07	1.33696e+07	1.12973e+07	1.42927e+07	1.10669e+07	1.15747e+07	1.34936e+07	1.10357e+07	1.42045e+07	9.06644e+06	1.09816e+07	1.04983e+07	1.18742e+07	1.63295e+07	1.45453e+07	1.14908e+07	1.16874e+07
Com_2928_neg	LPG 15:0	C21 H43 O9 P	470.264	149818	226945	215345	192706	182737	255772	226355	210943	185040	190249	230614	239604	221184	223776	223907	221028	251687	233961	197314	320526	187205	209598	183439	256980	239985	216060	272147	270721	185372	207526
Com_1592_neg	3-Indoleacrylic acid	C11 H9 N O2	187.063	396470	414976	1.29296e+06	1.54964e+07	1.27526e+07	1.45782e+06	1.59203e+06	1.56111e+06	9.03393e+06	1.1878e+07	523789	1.30795e+06	6.31156e+06	6.30371e+06	5.34447e+06	6.55546e+06	889054	1.47189e+06	1.20202e+06	1.73044e+06	8.1796e+06	6.68195e+06	4.96878e+06	468079	457428	475798	531548	559283	366617	544362
Com_500_neg	ethyl 3-[(1-benzyl-4-piperidyl)amino]-2-cyanoacrylate	C18 H23 N3 O2	313.179	8.9346e+07	8.46977e+07	4.88387e+07	4.53619e+07	3.38838e+07	4.03317e+07	6.47458e+07	5.27585e+07	4.01573e+07	2.03907e+07	6.84802e+07	6.19886e+07	4.48983e+07	3.90477e+07	5.33958e+07	7.31747e+07	6.28014e+07	5.70194e+07	6.06671e+07	7.46116e+07	5.15769e+07	6.47445e+07	4.90203e+07	4.44093e+07	6.45375e+07	4.29027e+07	3.65843e+07	3.7689e+07	4.53377e+07	3.84883e+07
Com_3876_neg	5-Aminosalicylic Acid	C7 H7 N O3	153.042	419957	446636	233.267	579249	452676	52373.7	54330	599283	597067	582161	530393	509994	37491.9	56342.3	591273	33316.2	683894	21677.9	469058	46346.3	435393	555502	449321	51893.1	35426.7	36079.9	47577.1	574846	39164.5	39932.3
Com_2538_neg	9-Hydroxy-(10E,12Z,15Z)-Octadecatrienoic Acid	C18 H30 O3	294.22	412035	571590	645378	547818	560762	758891	576915	882118	495921	520684	1.29409e+06	761887	779285	754248	754539	4.97144e+06	737739	558417	580960	1.26371e+06	506187	572797	4.66333e+06	2.81459e+06	4.2987e+06	554544	733820	696511	707294	531085
Com_1025_neg	3-Indoxyl sulphate	C8 H7 N O4 S	213.009	1.91154e+07	1.82047e+07	1.43841e+07	1.42742e+07	6.79778e+06	1.43651e+07	1.32239e+07	3.70542e+06	1.44937e+07	1.3016e+07	8.65117e+06	6.65868e+06	9.93495e+06	3.85085e+06	1.09005e+07	4.31442e+06	1.16837e+07	2.96562e+07	2.70945e+07	4.29333e+07	6.41744e+06	7.64476e+06	2.17944e+06	2.33769e+07	8.46692e+06	4.2601e+06	5.21373e+06	6.7148e+06	7.32497e+06	8.24389e+06
Com_2135_neg	LPE 18:0	C23 H48 N O7 P	481.317	5.26268e+06	5.101e+06	1.46957e+06	1.99605e+06	969055	922702	4.77368e+06	7.65286e+06	1.37976e+06	761874	6.40195e+06	1.22025e+06	1.34008e+06	1.35648e+06	908117	1.27483e+06	1.16715e+06	1.34975e+06	1.79984e+06	5.13755e+06	1.19571e+06	1.68912e+06	871555	1.10389e+06	2.50055e+06	1.05661e+06	623655	573557	425825	719453
Com_41_neg	D-(-)-Fructose	C6 H12 O6	180.063	3.8284e+09	3.24798e+09	1.66388e+09	3.11795e+09	2.65709e+09	1.13602e+09	2.04006e+09	2.76376e+09	4.20736e+09	4.12812e+09	3.74072e+09	2.24865e+09	2.46681e+09	2.12754e+09	1.34784e+09	1.49528e+09	9.67639e+08	1.53158e+09	2.28843e+09	2.54215e+09	2.5807e+09	1.68059e+09	1.75559e+09	2.43412e+09	3.86811e+09	2.30818e+09	8.9964e+08	1.27681e+09	1.88866e+09	2.2027e+09
Com_2887_neg	6β-Prostaglandin I1	C20 H34 O5	354.24	2.48922e+06	1.56102e+06	544050	322948	282074	296527	386602	477680	806471	588289	430710	1.03825e+06	720247	397361	1.42961e+06	268141	550087	3.52585e+06	621677	2.3158e+06	403366	418710	250273	289737	560120	1.42018e+06	737870	592617	269521	407087
Com_1075_neg	Phosphoribosyl pyrophosphate	C5 H13 O14 P3	389.952	443466	713025	2.09955e+06	3.29842e+07	2.24952e+07	9.26581e+06	1.93705e+07	6.81088e+06	670806	574704	1.69219e+07	5.41783e+06	2.73844e+06	3.81647e+06	575407	7.01984e+06	7.97928e+06	1.07933e+07	3.0795e+07	1.66181e+07	4.75379e+06	2.8521e+06	1.1456e+07	1.51642e+07	1.10971e+07	1.08494e+06	2.14616e+06	3.12233e+06	4.26263e+06	9.40016e+06
Com_1802_neg	LPA 20:4	C23 H39 O7 P	458.243	8.73086e+06	7.01841e+06	765641	641506	634394	758602	469574	1.16508e+06	1.68002e+06	404490	812574	623203	776796	469652	500902	448549	905901	1.15912e+06	867953	811758	1.33633e+06	2.04758e+06	374699	474752	523559	433826	604776	551759	407483	432509
Com_1295_neg	Undecanoic acid	C11 H22 O2	186.162	1.44541e+06	1.92587e+06	2.05264e+06	3.56902e+06	3.90872e+06	2.88524e+06	4.19582e+06	6.20608e+06	1.46479e+06	1.7015e+06	5.26411e+06	6.05302e+06	3.71751e+06	3.93256e+06	4.35539e+06	2.27767e+07	4.05659e+06	3.00939e+06	4.39282e+06	3.42292e+06	3.00679e+06	3.02588e+06	1.78938e+07	1.27906e+07	9.05355e+06	4.17549e+06	4.63832e+06	3.21098e+06	4.47279e+06	3.24944e+06
Com_1121_neg	2'-Deoxycytidine	C9 H13 N3 O4	227.09	6.14375e+06	1.95214e+07	1.24643e+07	1.55176e+07	1.59935e+07	1.69063e+07	2.82648e+07	2.11234e+07	2.03445e+07	1.76978e+07	1.78857e+07	1.40828e+07	2.39358e+07	2.95897e+07	2.01461e+07	1.32663e+07	1.43174e+07	2.12676e+07	2.35004e+07	2.5159e+07	1.90339e+07	1.45973e+07	1.2433e+07	3.43992e+07	2.86193e+07	2.38635e+07	3.14638e+07	3.19695e+07	2.78811e+07	2.97834e+07
Com_37_neg	Ethyl myristate	C16 H32 O2	256.24	7.97878e+07	9.6496e+07	7.21471e+07	2.28309e+08	1.34969e+08	1.23217e+08	2.29906e+08	5.30434e+08	7.60891e+07	5.00043e+07	5.72951e+08	3.45582e+08	3.6983e+08	4.33891e+08	3.6342e+08	4.0169e+09	2.2539e+08	1.07526e+08	1.88555e+08	2.10843e+08	1.26863e+08	1.33925e+08	3.47509e+09	3.36697e+09	5.82193e+09	4.53141e+08	3.82704e+08	3.73224e+08	3.41773e+08	1.96136e+08
Com_261_neg	Eicosapentaenoic acid	C20 H30 O2	302.224	1.57597e+08	1.51841e+08	1.62122e+07	1.50704e+07	1.56149e+07	7.5529e+07	1.48989e+08	1.48057e+08	3.76015e+07	1.26635e+07	2.24804e+07	1.35476e+08	4.03575e+07	2.57335e+07	4.61901e+07	2.69859e+08	1.22551e+08	3.33021e+08	1.99375e+08	3.75097e+08	1.23834e+08	1.56853e+08	1.86232e+08	2.49888e+07	3.06677e+07	5.99479e+07	1.34176e+07	3.27521e+07	2.22074e+07	2.50688e+07
Com_200_neg	2-C-methyl D-erythritol 4-phosphate	C5 H13 O7 P	216.04	1.08212e+08	2.18369e+08	2.13748e+08	1.12886e+08	1.38956e+08	1.10381e+08	1.71384e+08	1.32049e+08	8.77082e+07	6.90536e+07	1.8346e+08	1.9843e+08	2.71112e+08	1.59001e+08	5.34083e+08	4.83729e+07	2.54713e+08	3.9789e+08	1.84955e+08	4.59018e+08	2.06925e+08	2.55552e+08	2.9118e+07	3.28057e+08	9.761e+07	1.67111e+08	3.53227e+07	1.08905e+08	1.4249e+08	1.31418e+08
Com_216_neg	Lysine	C6 H14 N2 O2	146.105	1.00441e+08	1.30017e+08	8.94281e+07	9.15593e+07	8.21559e+07	6.80779e+07	8.32783e+07	8.91895e+07	1.41787e+08	1.5287e+08	1.21089e+08	1.19952e+08	1.45282e+08	1.4971e+08	1.5313e+08	1.28279e+08	2.56725e+08	4.44794e+08	1.51116e+08	1.72537e+08	6.0304e+07	6.04968e+07	1.11654e+08	2.02738e+08	1.29806e+08	7.53552e+07	6.60254e+07	7.63961e+07	1.27507e+08	8.01444e+07
Com_2161_neg	FAHFA (18:0/22:3)	C40 H72 O4	616.548	353898	471626	649401	798606	637358	599883	684544	1.36747e+06	444337	474624	1.14512e+06	568528	515670	979973	746496	883992	698995	708175	867801	564206	439450	531518	1.64903e+06	2.30622e+06	8.52936e+06	535779	686562	921777	468000	486458
Com_991_neg	LPG 16:0	C22 H45 O9 P	484.279	2.76712e+07	1.68695e+07	437444	7.84707e+06	1.37593e+06	2.88994e+06	2.39551e+07	8.87098e+06	248850	246769	7.06671e+06	5.18037e+06	1.85683e+06	467711	2.70263e+06	1.28269e+07	961676	4.27985e+06	6.51649e+06	1.4803e+07	742034	922628	9.47038e+06	5.00401e+06	6.57902e+06	1.02235e+07	1.32108e+06	3.76377e+06	960358	1.03662e+06
Com_455_neg	Cytidine-5'-monophosphate	C9 H14 N3 O8 P	323.052	2.2931e+07	2.2712e+07	2.62617e+07	6.55819e+06	6.7937e+06	1.28913e+07	6.41345e+06	4.82058e+06	9.10186e+06	9.66179e+06	1.41592e+08	2.75861e+06	6.02736e+07	6.40567e+07	4.70313e+07	4.99898e+07	1.59278e+07	2.53044e+06	5.02059e+06	1.98272e+07	3.30109e+07	3.02272e+07	5.4444e+07	4.99911e+07	6.9563e+07	6.07701e+07	6.59539e+07	6.18552e+07	9.53849e+07	9.48198e+07
Com_117_neg	Pyruvic acid	C3 H4 O3	88.0161	3.04062e+08	4.05681e+08	9.42059e+08	7.84384e+08	7.87652e+08	9.44354e+08	1.27058e+08	6.73293e+08	3.80994e+08	3.23747e+08	8.56396e+08	8.58935e+08	7.80026e+08	1.21984e+09	6.06707e+08	2.88972e+08	1.31003e+09	8.13611e+08	8.28384e+08	1.65172e+08	1.51284e+08	9.35034e+08	3.60628e+08	7.73592e+08	6.85811e+08	3.80103e+08	3.41976e+08	3.85967e+08	3.17023e+08	3.25895e+08
Com_1270_neg	LPI 18:2	C27 H49 O12 P	596.297	1.72955e+07	1.21732e+07	1.0574e+06	982433	1.42072e+06	528047	1.61353e+06	2.13564e+06	3.22665e+06	1.05055e+06	3.02081e+06	1.75025e+06	1.79237e+06	1.51957e+06	1.34812e+06	4.53135e+06	744855	1.83113e+06	726229	3.48966e+06	1.48257e+06	603261	4.08453e+06	2.48369e+06	2.76558e+06	6.98508e+06	589915	2.97069e+06	2.12601e+06	2.28753e+06
Com_705_neg	D-Glyceric acid	C3 H6 O4	166.045	676662	6.80257e+07	1.09694e+06	753538	1.15617e+06	1.41988e+06	2.41359e+06	1.43597e+06	970563	1.1142e+06	3.51762e+06	974654	1.03569e+06	1.22979e+06	1.54531e+06	1.02782e+06	1.5054e+06	1.23993e+06	1.21138e+06	963924	970963	1.14749e+06	750968	1.28464e+06	1.14394e+06	1.00168e+06	1.59265e+06	1.63721e+06	1.00129e+06	1.02801e+06
Com_2611_neg	Bisphenol A	C15 H16 O2	228.115	175952	241277	298644	233592	226621	1.07649e+06	922533	252178	260750	265340	294396	602118	289944	419947	275261	333017	303083	242076	259722	305424	250255	267715	348466	287362	338239	648603	374175	301521	4.89516e+06	1.78581e+06
Com_416_neg	Threonine	C4 H9 N O3	119.058	4.47766e+07	4.80462e+07	8.47094e+07	4.29816e+07	4.3841e+07	1.27628e+08	6.02286e+07	3.46187e+07	5.64566e+07	6.82501e+07	4.53637e+07	4.99886e+07	6.16346e+07	7.70039e+07	9.79376e+07	7.81405e+07	2.04705e+08	9.73504e+07	5.08192e+07	1.92127e+08	2.31236e+07	4.29322e+07	1.09308e+08	5.12032e+07	3.25892e+07	5.33776e+07	1.27321e+08	1.30774e+08	6.83071e+07	6.39857e+07
Com_322_neg	Decanoic acid	C10 H20 O2	172.146	1.26006e+08	1.60362e+08	1.63379e+08	1.19293e+08	2.26497e+08	1.36515e+08	1.396e+08	1.11351e+08	1.45479e+08	1.45813e+08	1.29829e+08	1.53108e+08	2.21532e+08	1.1991e+08	2.17837e+08	1.7617e+08	1.27818e+08	1.24992e+08	1.23484e+08	2.21969e+08	1.09291e+08	1.13572e+08	1.32168e+08	1.91017e+08	1.23181e+08	1.42229e+08	1.64257e+08	1.41267e+08	1.17304e+08	1.22289e+08
Com_714_neg	2-Hydroxycaproic acid	C6 H12 O3	132.079	4.8119e+07	4.12185e+07	1.29409e+07	1.02061e+07	6.74538e+06	5.76473e+06	6.38596e+06	2.20061e+07	1.51768e+07	1.36259e+07	8.04063e+06	2.49577e+07	1.70907e+07	1.24098e+07	1.00148e+07	2.77588e+07	3.12708e+07	3.2161e+07	1.17579e+07	1.23154e+07	1.16252e+07	1.07003e+07	1.97452e+07	1.30411e+07	1.46098e+07	7.69558e+06	8.79426e+06	8.02321e+06	7.97642e+06	8.45149e+06
Com_559_neg	Guanosine 5'-diphosphoglucose	C16 H25 N5 O16 P2	605.078	1.85468e+06	3.21032e+07	3.29595e+07	2.94731e+07	6.81569e+07	1.31044e+08	2.13257e+07	4.2598e+07	1.16188e+07	1.7278e+07	2.14139e+07	5.78561e+07	7.37307e+07	6.79347e+07	8.99737e+07	1.74388e+06	1.20782e+08	3.38579e+07	3.18919e+07	2.98226e+07	3.35474e+07	4.57077e+07	2.75372e+06	4.45765e+07	1.07528e+07	9.84873e+06	1.18496e+07	2.29453e+07	2.41146e+06	3.63467e+06
Com_637_neg	3-[(methoxycarbonyl)amino]-2,2,3-trimethylbutanoic acid	C9 H17 N O4	203.116	4.82802e+07	4.29614e+07	2.75763e+07	2.92668e+07	1.74227e+07	6.37811e+06	1.03868e+07	6.52464e+07	2.02785e+07	1.7114e+07	1.85531e+07	7.24964e+07	2.62404e+07	2.05356e+07	1.91309e+07	6.20183e+07	3.44072e+07	6.11278e+07	3.33056e+07	4.99543e+07	1.88997e+07	1.59655e+07	6.0242e+07	4.08191e+07	3.83073e+07	1.64611e+07	8.56548e+06	1.15105e+07	1.06447e+07	1.0424e+07
Com_463_neg	Dl-Proline	C5 H9 N O2	115.063	6.52064e+06	1.06461e+07	1.50964e+07	7.69186e+06	8.68819e+06	3.01656e+07	2.44621e+07	1.39368e+07	1.07914e+07	7.84642e+06	1.44471e+07	1.09661e+07	1.59807e+07	1.79774e+07	1.6937e+07	2.66982e+07	9.1087e+07	1.42282e+08	1.79918e+07	1.72492e+07	1.70101e+07	2.01951e+07	2.3729e+07	1.79478e+07	1.17454e+07	1.71321e+07	1.71555e+07	2.1547e+07	1.48832e+07	1.31169e+07
Com_101_neg	DL-Arginine	C6 H14 N4 O2	174.112	4.83318e+08	7.26691e+08	4.29277e+08	8.27733e+08	7.47881e+08	4.27946e+08	4.79907e+08	2.86877e+08	1.0371e+09	1.0344e+09	6.30406e+08	2.76037e+08	6.58854e+08	5.39499e+08	5.70045e+08	4.56959e+08	7.82486e+08	1.33601e+09	7.52679e+08	1.29051e+09	3.8911e+08	3.72046e+08	3.5821e+08	5.96731e+08	4.2677e+08	6.67977e+08	4.08219e+08	5.1314e+08	6.70949e+08	5.79817e+08
Com_224_neg	4-Hydroxybutyric acid (GHB)	C4 H8 O3	104.047	1.36836e+08	2.86448e+08	2.09658e+08	1.34139e+08	1.27501e+08	9.62358e+07	9.55617e+07	2.0912e+08	1.03168e+08	1.59833e+08	8.95689e+07	2.71728e+08	2.46241e+08	2.34527e+08	2.65083e+08	3.75368e+08	1.57993e+08	1.3921e+08	1.29647e+08	1.82704e+08	1.34741e+08	1.73607e+08	3.50356e+08	2.13221e+08	1.87445e+08	1.78821e+08	2.38993e+08	2.42042e+08	1.44385e+08	1.83697e+08
Com_596_neg	Picolinamide	C6 H6 N2 O	122.048	6.33186e+07	5.63414e+07	4.68409e+07	4.97045e+07	4.27934e+07	7.85454e+07	5.58672e+07	4.56899e+07	5.69395e+07	5.77761e+07	6.59122e+07	4.27944e+07	7.68019e+07	7.73715e+07	7.40336e+07	7.10361e+07	6.95289e+07	6.78562e+07	5.24303e+07	6.3683e+07	6.69517e+07	7.12584e+07	6.19172e+07	6.32941e+07	5.75497e+07	9.11325e+07	7.9014e+07	7.35659e+07	6.10374e+07	7.43884e+07
Com_2719_neg	Prostaglandin E2	C20 H32 O5	352.225	1.39618e+06	817491	737291	895000	579824	1.50932e+06	653544	767985	962576	641035	548066	908746	1.97854e+06	669255	3.15687e+06	546162	1.31332e+06	2.61819e+06	1.0713e+06	5.07544e+06	532461	907469	357400	896579	498764	1.39113e+06	551490	909158	665120	545881
Com_478_neg	Ethylmalonic acid	C5 H8 O4	132.042	2.69151e+07	5.28553e+07	5.92965e+07	2.60463e+07	3.61879e+07	6.06012e+07	2.59585e+07	2.55891e+07	6.64751e+07	1.2636e+08	2.19224e+07	3.57595e+07	3.29429e+07	3.7016e+07	4.65414e+07	1.3875e+07	5.97088e+07	1.28645e+08	2.9141e+07	2.93724e+07	3.34841e+07	4.32804e+07	9.69745e+06	2.74619e+07	1.88062e+07	5.29279e+07	1.06104e+08	4.07552e+07	2.26018e+07	2.6868e+07
Com_5_neg	Phosphoric acid	H3 O4 P	97.9769	2.48273e+10	3.16017e+10	3.19029e+10	2.87412e+10	2.70499e+10	3.09078e+10	2.89447e+10	2.09148e+10	2.53767e+10	25622026060	4.83579e+10	1.90609e+10	3.92507e+10	3.14758e+10	3.30686e+10	4.44354e+10	3.3003e+10	3.17415e+10	3.01155e+10	2.77934e+10	3.41301e+10	3.50213e+10	4.1483e+10	4.12001e+10	50805467519	4.15404e+10	4.92667e+10	5.25732e+10	5.24934e+10	5.14747e+10
Com_2593_neg	LPG 22:5	C28 H47 O9 P	558.296	294956	269451	276392	306845	259407	498977	762037	1.12656e+06	236287	238428	780472	644116	281817	270418	281202	1.02817e+06	1.21542e+06	5.26478e+06	734490	3.70612e+06	397060	266457	826925	495415	403850	281158	346092	310042	351010	247584
Com_3600_neg	(3R)-8-hydroxy-3-(4-methoxyphenyl)-3,4-dihydro-1H-2-benzopyran-1-one	C16 H14 O4	270.092	715482	899301	752770	1.01367e+06	554421	708069	1.0016e+06	858449	818568	923187	1.02825e+06	678671	972726	580098	1.08302e+06	1.03171e+06	751839	771781	1.15273e+06	939074	978661	890578	693298	1.04078e+06	1.1453e+06	638856	453249	609617	938270	872791
Com_561_neg	δ-Gluconic acid δ-lactone	C6 H10 O6	178.048	1.08808e+07	8.28207e+06	9.02106e+06	9.49764e+06	9.38713e+06	1.30986e+07	8.7952e+06	7.06523e+06	4.87426e+07	9.7539e+07	1.1507e+07	6.89245e+06	1.03447e+07	1.24952e+07	1.0868e+07	7.65335e+06	1.28398e+07	9.37727e+06	8.00084e+06	8.95151e+06	1.07063e+07	1.14136e+07	6.7742e+06	8.06997e+06	8.48865e+06	8.4737e+06	1.03019e+07	9.76412e+06	7.79298e+06	8.27977e+06
Com_2828_neg	LPC 17:0	C25 H52 N O7 P	569.37	2.7101e+06	2.05147e+06	555331	752838	665187	582614	2.76464e+06	1.19388e+06	397925	412572	3.2459e+06	415363	485036	526144	476572	428986	575428	485273	1.30704e+06	1.53117e+06	549957	781136	429029	941670	2.19323e+06	734247	610526	566886	409169	458855
Com_832_neg	Neohesperidin	C28 H34 O15	610.192	359624	223176	236521	217648	214332	270858	363660	220432	255283	270760	288717	788107	293370	282339	263680	403140	289662	237123	247771	299982	236149	279177	199615	5.73202e+06	5.23886e+07	260079	310555	272164	217038	232910
Com_1744_neg	LPG 18:2	C24 H45 O9 P	508.28	5.25055e+06	5.82385e+06	1.01715e+06	1.53723e+06	2.9209e+06	4.34667e+06	6.24132e+06	5.36158e+06	623159	286765	4.40215e+06	4.3664e+06	3.01625e+06	1.95046e+06	4.02518e+06	1.14989e+07	3.42095e+06	9.8056e+06	6.93585e+06	1.13487e+07	1.25434e+06	1.85201e+06	1.13081e+07	5.45367e+06	2.96566e+06	7.5549e+06	3.82468e+06	3.90369e+06	2.66782e+06	3.43752e+06
Com_1078_neg	5,5-Dimethylhydantoin	C5 H8 N2 O2	128.058	2.06557e+07	2.02279e+07	1.63892e+07	2.14715e+07	1.85431e+07	1.49574e+07	2.02103e+07	2.99679e+07	2.35618e+07	2.33682e+07	2.53417e+07	1.89682e+07	1.80421e+07	2.18584e+07	1.28225e+07	2.1909e+07	1.72253e+07	1.63043e+07	2.08958e+07	2.50965e+07	2.03191e+07	1.76294e+07	2.04062e+07	1.95739e+07	2.3204e+07	2.20303e+07	1.82375e+07	1.76178e+07	2.04526e+07	2.01677e+07
Com_508_neg	Butalbital-d5	C11 H11 [2]H5 N2 O3	229.15	8.57095e+07	5.29206e+07	8.30073e+06	4.88808e+06	3.30092e+06	3.92372e+06	3.27417e+06	5.29791e+06	8.7289e+07	7.08557e+07	7.88496e+06	5.2048e+06	5.93268e+06	9.03814e+06	8.63402e+06	5.7552e+06	3.85515e+06	7.40529e+06	5.6938e+06	7.10125e+06	7.02783e+06	5.24665e+06	6.21347e+06	5.64928e+06	5.26171e+06	1.46151e+07	5.92174e+06	8.34209e+06	7.91162e+06	9.16525e+06
Com_1988_neg	Thymidine	C10 H14 N2 O5	242.09	3.79206e+06	2.99952e+06	1.36868e+06	1.71755e+06	1.52478e+06	3.23194e+06	2.44017e+06	1.35886e+06	2.47054e+06	3.10797e+06	2.12469e+06	1.38458e+06	3.32296e+06	2.65363e+06	3.24633e+06	1.59926e+06	3.66708e+06	1.04773e+07	2.09367e+06	3.33536e+06	1.6967e+06	2.05153e+06	1.158e+06	3.03459e+06	1.80707e+06	2.57005e+06	3.44658e+06	3.03236e+06	2.51583e+06	3.111e+06
Com_2590_neg	3'-Dephosphocoenzyme A	C21 H35 N7 O13 P2 S	687.151	1.84546e+06	4.94605e+06	637596	791370	861191	987137	804664	700013	796905	801321	850402	691266	791285	754111	835807	641554	770749	728088	838470	1.048e+06	812150	790437	1.7072e+06	2.48144e+06	758079	2.76175e+06	3.12177e+06	5.69493e+06	1.47753e+06	3.47822e+06
Com_3454_neg	methyl {[(2-oxo-2H-pyran-6-yl)carbonyl]amino}methanethioate	C8 H7 N O4 S	177.035	363204	390414	342065	815361	802567	556796	419175	1.31377e+06	358452	400710	745951	1.38745e+06	423891	480897	401343	467319	377410	401657	432332	759161	356565	459378	440252	507610	397031	720717	819584	839135	1.24998e+06	1.22592e+06
Com_299_neg	Guanosine 5'-diphosphate (GDP)	C10 H15 N5 O11 P2	443.024	1.91993e+06	8.00589e+06	4.19835e+07	2.59719e+06	2.043e+07	4.67435e+07	9.34936e+06	1.87309e+07	2.76744e+06	4.33867e+06	1.17307e+08	1.24885e+07	4.17053e+07	3.1008e+08	3.90231e+07	4.8664e+07	4.42618e+07	1.94791e+07	2.5891e+06	2.6044e+07	2.49052e+07	3.22575e+07	2.88269e+07	5.67675e+07	3.09668e+07	3.62491e+07	8.78318e+07	7.45887e+07	3.72594e+07	4.07308e+07
Com_3109_neg	Isorhapontigenin	C15 H14 O4	258.089	1.87353e+06	244486	259104	239997	230567	288753	241768	226738	270757	278793	304558	268314	288440	630129	274348	248406	974139	245656	264545	581209	257241	277995	222622	281394	272255	287002	342388	304835	236631	252560
Com_2690_neg	LPS 18:0	C24 H48 N O9 P	525.306	269109	2.09937e+06	429552	870037	571666	971939	3.74513e+06	3.12956e+06	791528	502268	2.86767e+06	1.06417e+06	1.48732e+06	1.4034e+06	1.039e+06	867599	1.43257e+06	3.28865e+06	1.48805e+06	4.70876e+06	1.25125e+06	1.34633e+06	804136	1.11647e+06	1.34373e+06	1.38502e+06	822659	747089	343706	1.54591e+06
Com_3023_neg	LPA 18:2	C21 H39 O7 P	434.244	1.45321e+06	1.99344e+06	563400	702008	1.21322e+06	533391	2.10449e+06	2.29379e+06	1.23945e+06	976518	1.0192e+06	2.10035e+06	513840	1.01447e+06	1.31552e+06	1.15846e+06	1.15299e+06	1.64153e+06	1.93107e+06	3.34704e+06	1.4451e+06	682446	1.08888e+06	1.01324e+06	1.13868e+06	835477	700541	978927	806923	729810
Com_2302_neg	Dodecanedioic acid	C12 H22 O4	230.151	2.79623e+06	2.58916e+06	3.34429e+06	2.42074e+06	4.22787e+06	4.29944e+06	4.29105e+06	2.27245e+06	3.41208e+06	3.21033e+06	4.64218e+06	2.74354e+06	4.05751e+06	2.16346e+06	3.18668e+06	3.89774e+06	3.56191e+06	7.26858e+06	3.1428e+06	4.21511e+06	3.46388e+06	3.75325e+06	2.90202e+06	2.68239e+06	3.29713e+06	3.77765e+06	2.97138e+06	2.5852e+06	5.27041e+06	4.65692e+06
Com_1283_neg	Acetylcarnitine	C9 H17 N O4	203.116	1.00664e+06	850943	636443	1.23055e+06	573168	1.06317e+06	1.39357e+06	3.08756e+06	487256	509092	3.12282e+06	3.2975e+06	3.31625e+06	3.77725e+06	3.19283e+06	2.32814e+07	1.36678e+06	1.04155e+06	702326	989241	460896	587617	1.9962e+07	1.78129e+07	2.09488e+07	5.85604e+06	3.5934e+06	6.23562e+06	1.43361e+06	1.42365e+06
Com_1901_neg	5,7-Dihydroxy-2-(3-hydroxy-4-methoxyphenyl)chroman-4-one	C16 H14 O6	302.079	259215	335020	364534	335537	331839	405474	327292	329987	385168	411114	440603	374111	439174	422662	394729	345145	433624	354973	370913	449072	422074	392789	309332	1.60555e+06	1.1066e+07	395437	483954	433819	324906	348667
Com_1457_neg	Pentacosanoic acid	C25 H50 O2	382.381	1.33266e+07	4.57855e+06	2.23008e+06	4.11089e+06	5.19292e+06	4.61812e+06	4.63084e+06	3.43533e+06	3.91621e+06	4.37036e+06	4.51176e+06	3.88666e+06	6.48275e+06	6.00964e+06	6.28297e+06	3.31446e+06	6.08814e+06	3.55867e+06	4.31362e+06	4.61642e+06	3.10207e+06	5.00029e+06	3.84153e+06	5.47113e+06	3.98625e+06	3.66828e+06	6.98009e+06	6.22879e+06	4.7905e+06	3.76262e+06
Com_238_neg	Glycoursodeoxycholic acid	C26 H43 N O5	449.314	2.61933e+08	2.2203e+08	3.39001e+07	2.0424e+07	6.31296e+07	1.14954e+08	8.65714e+07	1.87316e+07	3.69657e+07	3.06268e+07	1.54484e+07	2.36953e+07	1.46026e+07	6.39593e+06	2.63201e+07	2.2575e+07	7.54011e+07	3.41277e+08	8.80565e+07	1.26858e+08	1.73124e+07	2.09615e+07	1.22009e+07	8.54243e+06	1.69607e+07	7.21179e+07	6.00588e+07	8.45547e+06	2.19423e+07	2.23612e+07
Com_68_neg	D-Ribulose 5-phosphate	C5 H11 O8 P	230.019	7.46959e+08	5.48088e+08	6.14373e+08	6.37332e+08	6.80104e+08	8.74829e+08	5.6554e+08	6.50637e+08	1.01899e+09	9.54503e+08	6.73898e+08	6.52484e+08	1.1364e+09	1.01961e+09	1.19493e+09	1.55075e+09	6.98756e+08	1.80805e+09	4.4593e+08	7.48346e+08	8.91045e+08	9.02144e+08	6.50263e+08	1.02048e+09	8.81641e+08	2.54215e+09	1.6513e+09	1.94408e+09	1.62853e+09	1.63873e+09
Com_1473_neg	Neopterin	C9 H11 N5 O4	253.08	692157	478796	3.20673e+06	1.23681e+06	1.78206e+06	9.72084e+06	8.94831e+06	1.4357e+06	678551	602988	1.42293e+06	2.9265e+06	913893	316941	774031	1.80474e+07	1.15067e+06	1.40129e+07	1.98589e+06	1.84352e+06	576153	891238	8.04708e+06	400928	486236	1.03805e+06	1.11657e+06	726376	1.41124e+06	1.92713e+06
Com_3528_neg	N-Acetyl-L-Glutamic Acid	C7 H11 N O5	189.064	970836	39887.4	166497	38057.8	35529.6	37283.9	41168.4	35400.8	173402	258238	51047.7	41557.4	46308.6	44341.8	104320	33995	41545.1	36770.7	53279.9	44467.4	184971	41239.3	38315.7	39788.3	46683.2	43207.2	43481.8	41088.3	33996.1	36890.1
Com_811_neg	3-Hydroxydecanoic acid	C10 H20 O3	188.141	1.20903e+07	1.30286e+07	1.97907e+07	1.89791e+07	1.40973e+07	1.15631e+07	1.3489e+07	1.91062e+07	2.23242e+07	1.86605e+07	1.62713e+07	2.22451e+07	3.15777e+07	1.90053e+07	2.14484e+07	5.20596e+07	1.61771e+07	1.36685e+07	1.11167e+07	1.90921e+07	6.70127e+06	7.67509e+06	4.39681e+07	5.85983e+07	4.52428e+07	2.08766e+07	2.06509e+07	2.09605e+07	1.45134e+07	1.59335e+07
Com_2519_neg	(1E)-1,7-bis(4-hydroxyphenyl)hept-1-en-3-one	C19 H20 O3	592.286	3.96476e+06	2.16032e+06	455118	443083	424825	495310	412693	433654	4.43282e+06	5.27807e+06	584718	482901	542121	540958	493577	438065	540470	454758	474924	543369	467321	479566	386877	525400	516997	517305	580884	509175	408817	447407
Com_3678_neg	Gamma-Butyrolactone	C4 H6 O2	86.0371	1815.36	65648.4	261860	263476	210622	282338	243856	205938	207446	241072	269647	197353	664600	279810	283889	221906	344608	1.07356e+06	256736	249794	317350	286510	207710	354852	261461	314393	437867	411876	259636	233090
Com_1881_neg	5β-Androstan-17β-ol-3-one	C19 H30 O2	290.226	4.20986e+06	3.93973e+06	422660	297586	7.54315e+06	1.56397e+06	3.97059e+06	2.93438e+06	1.00327e+06	553021	4.5505e+06	9.62832e+06	5.92629e+06	1.72555e+06	4.49307e+06	5.04638e+06	2.34179e+06	5.12988e+06	3.4534e+06	1.32663e+07	2.46097e+06	3.51368e+06	3.47668e+06	7.47091e+06	3.15974e+06	4.5079e+06	2.24584e+06	2.29831e+06	2.76201e+06	1.89703e+06
Com_3048_neg	2,6-dimethoxy-N-(1-methyl-1H-pyrazol-5-yl)benzamide	C13 H15 N3 O3	261.11	2.02961e+06	1.04736e+06	554342	350871	341064	466132	334985	343963	1.74389e+06	1.26115e+06	465805	388644	639699	439288	587249	346897	404775	563257	374984	432375	359172	383428	308655	512521	433635	406707	614427	494448	492093	553111
Com_1132_neg	5-amino-1-phenyl-1H-pyrazole-4-carbonitrile	C10 H8 N4	184.073	2.2159e+07	2.51164e+07	1.06456e+06	1.99024e+07	7.49747e+06	809514	971943	1.31787e+07	1.07586e+07	2.61495e+07	2.30741e+07	7.9796e+06	2.09478e+06	3.21074e+06	790953	756385	806283	743414	1.53002e+06	912040	2.00474e+07	1.173e+06	823426	1.9258e+06	2.66956e+07	962254	997172	741362	746973	865095
Com_970_neg	DL-4-Hydroxyphenyllactic acid	C9 H10 O4	182.058	2.88737e+07	3.06141e+07	1.79147e+07	2.55188e+07	2.20227e+07	1.74112e+07	1.05867e+07	2.3994e+07	1.45894e+07	1.90805e+07	1.25881e+07	2.40028e+07	8.50684e+06	9.90494e+06	8.80838e+06	1.22431e+07	3.5446e+07	1.90821e+07	9.39605e+06	7.18644e+06	7.85491e+06	8.04634e+06	1.05271e+07	1.78691e+07	1.14174e+07	1.33359e+07	1.51238e+07	2.03273e+07	1.36988e+07	1.59732e+07
Com_2328_neg	LPS 22:5	C28 H46 N O9 P	571.292	4.71957e+06	5.11216e+06	312226	275091	293038	785219	5.80282e+06	3.14594e+06	435332	269339	2.42843e+06	2.53084e+06	900457	446087	482249	3.48302e+06	863667	2.78592e+06	4.94171e+06	8.02867e+06	894158	746270	3.15411e+06	1.11948e+06	1.65171e+06	2.93748e+06	390962	862967	430832	719404
Com_3027_neg	Glycyrrhizic acid	C42 H62 O16	822.404	156044	209331	227109	209489	205070	242719	218420	204492	237803	252333	280876	229692	268712	258031	3.26879e+06	210989	274742	216373	231304	271942	225523	234324	188053	247314	238214	254992	294531	263605	203797	225825
Com_1006_neg	17-α-Methyltestosterone	C20 H30 O2	302.224	9.53698e+06	6.0519e+06	1.96983e+06	6.51036e+06	8.47481e+06	1.03907e+07	1.20079e+07	1.47092e+07	2.39464e+06	1.37165e+06	9.32389e+06	1.60863e+07	6.95687e+06	5.25628e+06	6.34628e+06	3.37179e+07	1.89912e+07	2.21772e+07	3.92047e+07	3.11833e+07	5.42466e+06	7.34081e+06	1.84233e+07	7.69067e+06	5.78888e+06	3.71114e+06	1.55666e+06	1.68236e+06	2.71062e+06	7.33031e+06
Com_2231_neg	Nicotinic Acid Adenine Dinucleotide	C21 H27 N7 O14 P2	663.11	1.98957e+06	1.91168e+06	5.12717e+06	5.00191e+06	5.74328e+06	4.70346e+06	3.98339e+06	3.94408e+06	2.14958e+06	1.95789e+06	2.08537e+06	4.08005e+06	2.47213e+06	5.42669e+06	2.19861e+06	2.10936e+06	8.02054e+06	7.99632e+06	2.7221e+06	1.80102e+06	6.18108e+06	3.81926e+06	4.28602e+06	3.02271e+06	2.79005e+06	1.93925e+06	3.31397e+06	2.57114e+06	2.59724e+06	4.79101e+06
Com_853_neg	10-Hydroxydecanoic acid	C10 H20 O3	142.136	5.52169e+06	4.58403e+06	1.25137e+07	1.37949e+07	6.97296e+06	9.07031e+06	1.12657e+07	1.63573e+07	1.36731e+07	1.34614e+07	1.11295e+07	1.81793e+07	2.08554e+07	1.62833e+07	1.30574e+07	4.62241e+07	1.36905e+07	1.16366e+07	7.76291e+06	1.17218e+07	4.19805e+06	4.85394e+06	3.9951e+07	5.49744e+07	4.30115e+07	1.72233e+07	1.66187e+07	1.81383e+07	1.14015e+07	9.53077e+06
Com_3893_neg	Dodecanoic Acid(C12:0)	C12 H24 O2	200.178	68155.8	124047	3536.09	3149.3	2925.16	2860.26	176851	185573	2639.67	3911.93	3657.41	200235	5144.47	4580.84	4202.9	4163.57	4491.82	3484.76	4310.76	4054.96	617335	3923.39	2573.67	4823.75	4174.51	4795.47	5448.12	5855.88	3162.9	2737.79
Com_2735_neg	LPA 18:3	C21 H37 O7 P	432.227	3.00721e+06	879397	909060	299027	722870	396979	344420	560131	269072	271154	343522	322471	326108	521223	803689	412438	375903	306375	628936	447551	898361	727371	687580	384528	333602	341785	410479	376934	292717	636217
Com_3507_neg	Taurocholic Acid	C26 H45 N O7 S	515.292	163610	221052	237995	220153	213868	272802	216537	691066	242609	251432	279323	294088	357254	276294	259615	226737	282115	1.45776e+06	242027	288076	223256	247101	202373	253208	249856	258250	314168	284019	213359	229293
Com_1082_neg	11(Z),14(Z)-Eicosadienoic acid	C20 H36 O2	308.271	512977	894898	796613	1.71233e+06	813567	835750	1.35604e+06	4.40903e+06	580449	591828	5.02321e+06	2.67582e+06	1.36798e+06	2.18834e+06	758075	1.87281e+07	879630	717228	800962	1.63581e+06	605142	751816	1.8373e+07	1.21511e+07	3.3867e+07	2.15351e+06	1.23698e+06	1.44988e+06	1.47818e+06	1.10011e+06
Com_642_neg	Υ-Aminobutyric acid (GABA)	C4 H9 N O2	103.063	2.60785e+07	2.98247e+07	3.47827e+07	2.47849e+07	2.70542e+07	7.41583e+07	5.51228e+07	2.26967e+07	3.94275e+07	4.53288e+07	3.56868e+07	3.51421e+07	8.32136e+07	4.73689e+07	7.61131e+07	5.20088e+07	5.71767e+07	8.20738e+07	4.34616e+07	9.22455e+07	1.82562e+07	2.6326e+07	3.72679e+07	8.5484e+07	7.2125e+07	4.38128e+07	3.98849e+07	3.92546e+07	4.88285e+07	3.59123e+07
Com_1391_neg	beta-Hydroxymyristic acid	C14 H28 O3	244.203	1.2537e+07	1.38355e+07	1.30344e+07	1.27186e+07	1.00303e+07	1.30054e+07	1.36267e+07	1.21833e+07	1.36384e+07	1.25322e+07	1.33773e+07	1.45325e+07	1.54846e+07	1.46171e+07	1.92504e+07	1.81484e+07	1.43894e+07	1.66159e+07	1.35065e+07	1.85044e+07	1.29988e+07	1.45627e+07	1.53345e+07	2.23764e+07	1.63594e+07	1.49875e+07	1.69922e+07	1.65648e+07	1.4438e+07	1.37122e+07
Com_2895_neg	Resveratrol	C14 H12 O3	228.078	200286	271454	284734	262531	257396	717032	671607	256344	309613	317166	342613	526790	317934	333291	312047	1.01521e+06	335801	706577	296495	337782	280335	307395	234308	319418	316571	806077	1.17925e+06	454994	3.4359e+06	1.35238e+06
Com_130_neg	D-(+)-Tryptophan	C11 H12 N2 O2	204.09	6.82079e+08	5.43639e+08	2.18605e+08	4.04281e+08	3.0724e+08	1.90709e+08	2.93821e+08	3.50765e+08	6.11313e+08	5.69941e+08	3.48512e+08	4.27428e+08	2.88956e+08	2.76491e+08	2.92129e+08	3.99231e+08	3.91494e+08	4.73828e+08	2.66101e+08	2.37596e+08	2.21012e+08	1.88829e+08	4.67512e+08	4.24709e+08	2.46524e+08	2.14697e+08	1.38099e+08	1.72892e+08	2.29924e+08	1.90632e+08
Com_710_neg	2'-Hydroxy-5'-methylacetophenone	C9 H10 O2	150.068	1.2284e+07	1.37568e+07	1.02317e+07	1.66525e+07	2.64759e+07	2.83413e+07	3.2745e+07	2.37232e+06	1.82586e+07	1.73087e+07	1.96617e+07	2.16088e+06	2.05738e+07	7.15341e+06	8.03875e+06	4.58117e+06	3.08099e+07	7.14976e+07	4.14799e+07	2.69618e+07	2.10356e+07	2.09436e+07	2.52721e+06	6.69053e+06	4.65762e+06	2.40466e+07	1.71055e+07	1.69365e+07	4.20718e+07	4.09416e+07
Com_632_neg	D-Ribulose 1,5-bisphosphate	C5 H12 O11 P2	309.985	8.66404e+06	7.72811e+06	1.81232e+07	2.74006e+07	2.20913e+07	2.85712e+07	2.54119e+07	1.19394e+07	9.86835e+06	9.30652e+06	4.36151e+07	1.34867e+07	1.44745e+07	2.20588e+07	1.31679e+07	4.688e+07	4.32442e+07	3.27162e+07	2.77629e+07	3.94897e+07	1.29526e+07	2.19857e+07	4.78925e+07	2.4135e+07	2.40538e+07	3.9019e+07	2.76245e+07	4.71626e+07	7.0704e+07	8.41278e+07
Com_522_neg	LPI 20:4	C29 H49 O12 P	620.298	8.28328e+07	5.91074e+07	4.94573e+06	7.05766e+06	7.20579e+06	6.56952e+06	2.03655e+07	1.44324e+07	1.50635e+07	3.02387e+06	1.96351e+07	1.36986e+07	1.20883e+07	6.31957e+06	2.4315e+07	2.95637e+07	1.43882e+07	2.53975e+07	2.71507e+07	4.89944e+07	1.18486e+07	1.31682e+07	2.27826e+07	1.15078e+07	1.47838e+07	4.76783e+07	1.17933e+07	2.35659e+07	1.51951e+07	1.66403e+07
Com_3203_neg	LPS 22:6	C28 H44 N O9 P	569.276	1.59349e+06	1.30579e+06	327519	294130	316297	373066	576251	1.03127e+06	263527	376486	511189	412695	339092	325279	350581	926728	364000	480010	696847	1.14094e+06	543592	405517	621984	692022	607451	912852	362702	352187	264613	267765
Com_1037_neg	3-(methylsulfanyl)-5H-[1,2,4]triazino[5,6-b]indole	C10 H8 N4 S	216.045	1.11113e+07	1.00357e+07	2.00904e+06	1.92632e+07	1.23018e+07	1.59379e+07	2.21575e+07	961621	3.32537e+07	2.38525e+07	3.23536e+07	1.7768e+06	9.17683e+06	2.45891e+06	1.14138e+07	1.36349e+06	7.78e+06	2.89036e+07	6.05852e+06	1.56469e+07	9.43456e+06	7.40524e+06	645294	5.80435e+06	3.16708e+06	1.27313e+07	8.66655e+06	9.53502e+06	1.70913e+07	2.32002e+07
Com_185_neg	2-Furoic acid	C5 H4 O3	112.016	3.83172e+08	4.09309e+08	1.11646e+08	1.84584e+08	1.34979e+08	3.21657e+08	2.72691e+08	6.86762e+07	3.56201e+08	2.0586e+08	2.59001e+08	8.11151e+07	2.84269e+08	2.02764e+08	3.32969e+08	2.55123e+08	1.14502e+08	1.63697e+08	2.18309e+08	1.87821e+08	1.16913e+08	1.33722e+08	4.30812e+08	1.93836e+08	1.70205e+08	6.06673e+08	2.61077e+08	4.36364e+08	1.26521e+08	1.73438e+08
Com_3809_neg	UMP	C9 H13 N2 O9 P	324.036	441611	366294	900400	280317	257764	691321	224088	401741	353940	360108	513029	282463	303346	299770	323590	542554	284884	233555	249744	293335	264548	320134	239274	288319	334764	267158	273995	254539	241239	547610
Com_2662_neg	LPI 20:2	C29 H53 O12 P	624.328	3.26345e+06	2.08371e+06	648688	548163	574964	740602	1.29495e+06	711006	516345	553207	775159	728476	838103	656062	668287	801217	803935	913790	1.32903e+06	1.5804e+06	602773	688152	601586	688090	664009	861842	894944	808430	622225	654495
Com_1845_neg	2_Furanoic Acid	C5 H4 O3	112.016	7.64411e+06	3.80835e+06	883518	1.91749e+06	1.30425e+06	2.56274e+06	4.11424e+06	1.36326e+06	6.07689e+06	6.15985e+06	1.17517e+07	716952	3.60866e+06	1.94867e+06	4.76735e+06	7.83717e+06	1.43848e+06	2.4094e+06	3.44828e+06	7.798e+06	1.23801e+06	1.03655e+06	7.22377e+06	7.06361e+06	3.55779e+06	7.93379e+06	3.24863e+06	3.45183e+06	2.52018e+06	2.96927e+06
Com_86_neg	Stearic acid	C18 H36 O2	284.271	1.0016e+09	1.34994e+09	1.41877e+09	1.22193e+09	1.19573e+09	1.58947e+09	1.41276e+09	1.54954e+09	1.00058e+09	1.27798e+09	1.32929e+09	1.23957e+09	1.18941e+09	1.45848e+09	1.32132e+09	1.28006e+09	1.63942e+09	1.13221e+09	1.28934e+09	1.55863e+09	1.19509e+09	1.30887e+09	1.12561e+09	1.32222e+09	1.11672e+09	1.22193e+09	1.67066e+09	1.67504e+09	1.02297e+09	1.28356e+09
Com_1429_neg	(3β,9ξ)-3,14-Dihydroxycarda-5,20(22)-dienolide	C23 H32 O4	418.236	1.40365e+06	234857	261046	238809	3.07497e+06	287596	1.84404e+06	4.87468e+06	259849	272042	284111	1.78428e+07	288507	281384	442764	1.79844e+06	305741	1.64312e+06	1.43434e+07	7.47256e+06	248838	279083	207741	7.06824e+06	270524	445415	334962	304053	231717	2.81274e+06
Com_3168_neg	LPG 17:0	C23 H47 O9 P	498.295	284603	339071	374005	324329	350391	433610	660944	475926	312517	317463	365416	327532	370309	374263	365270	441894	439151	500304	345975	409137	317042	365538	305775	368428	340926	380487	466053	439779	318684	337289
Com_256_neg	Elaidic acid	C18 H34 O2	282.256	1.62618e+07	2.77291e+07	5.85159e+06	1.60839e+08	9.75956e+07	7.37737e+06	2.01538e+07	4.25213e+07	7.62281e+06	5.045e+06	5.57905e+07	3.48303e+07	1.87511e+07	3.66649e+08	1.37828e+07	8.1899e+07	1.14396e+08	7.36721e+06	1.67067e+07	3.39895e+07	3.98961e+07	1.69259e+07	8.21605e+07	8.84826e+07	1.60116e+08	1.40677e+07	1.20489e+07	1.22777e+07	3.32617e+08	7.44078e+06
Com_1535_neg	N-Acetyl-L-carnosine	C11 H16 N4 O4	268.116	9.73784e+06	1.14113e+07	6.0751e+06	1.13393e+07	1.21062e+07	5.64705e+06	9.24918e+06	1.18896e+07	8.03051e+06	1.25417e+07	8.25478e+06	1.0121e+07	8.5572e+06	8.14986e+06	7.69797e+06	1.6778e+07	9.64197e+06	9.19958e+06	9.66059e+06	1.20574e+07	1.58685e+07	1.21654e+07	9.91638e+06	7.84568e+06	9.09901e+06	1.3377e+07	3.40423e+06	1.44159e+07	1.04841e+07	9.75868e+06
Com_160_neg	D-α-Hydroxyglutaric acid	C5 H8 O5	148.037	3.17634e+08	2.64876e+08	2.13213e+08	2.46212e+08	2.22536e+08	2.88946e+08	2.00293e+08	3.89166e+08	1.94324e+08	2.10874e+08	2.99839e+08	5.15281e+08	6.55227e+08	6.54215e+08	5.70982e+08	4.4035e+08	4.28231e+08	7.38927e+08	1.41917e+08	2.53338e+08	1.53112e+08	3.17626e+08	3.52428e+08	4.75175e+08	5.58345e+08	2.9416e+08	1.93894e+08	2.4977e+08	1.4756e+08	1.67904e+08
Com_2775_neg	3-Phenoxybenzoic acid	C13 H10 O3	214.063	159695	217899	355922	298065	215619	5.20094e+06	311528	380010	234399	253228	270197	338266	589896	287074	329238	550400	279452	281577	296240	375515	531240	424287	269151	243918	409541	249641	306112	374733	208470	327879
Com_3079_neg	Equol	C15 H14 O3	242.094	1.97211e+06	522265	405835	229003	223863	289102	236239	216384	256175	263736	290760	249363	274304	282986	257271	277607	289800	233346	250613	293996	233982	258126	209019	275180	266226	265625	324940	292512	215778	239231
Com_10_neg	L-(+)-Lactic acid	C3 H6 O3	90.0317	3.00202e+10	3.34737e+10	2.48158e+10	2.9332e+10	2.36428e+10	2.57914e+10	2.35503e+10	2.43032e+10	3.65459e+10	3.05095e+10	3.53745e+10	1.2554e+10	24567684786	2.9458e+10	25242040960	1.76531e+10	2.87631e+10	1.96178e+10	2.24394e+10	2.88209e+10	2.31895e+10	2.14988e+10	1.59525e+10	23708301782	3.74769e+10	2.12665e+10	2.50213e+10	2.27843e+10	21649401695	2.00122e+10
Com_1605_neg	2,4-Dihydroxybenzoic acid	C7 H6 O4	154.027	1.12309e+06	1.27944e+06	1.93281e+06	6.74255e+06	5.04607e+06	1.08404e+07	9.13518e+06	1.11131e+06	5.18739e+06	5.42715e+06	1.57561e+07	832672	4.57205e+06	2.7635e+06	6.06718e+06	1.10286e+06	3.74947e+06	7.21008e+06	1.30682e+06	1.9438e+06	4.25842e+06	4.61292e+06	651976	1.16028e+06	895902	4.15974e+06	3.39289e+06	3.52314e+06	4.7547e+06	5.40468e+06
Com_2730_neg	LPS 20:3	C26 H46 N O9 P	547.291	3.02325e+06	2.02185e+06	302302	261489	273442	327471	278656	479032	249071	251329	289460	262716	297065	292872	296416	281981	344599	459928	274427	1.74784e+06	246669	280874	245351	299694	282005	296370	364818	334211	256218	260980
Com_143_neg	Lauric acid	C12 H24 O2	200.178	1.88092e+07	1.9448e+07	2.33954e+07	6.91687e+07	8.60051e+07	5.6252e+07	7.55987e+07	1.35048e+08	1.01144e+07	9.16613e+06	1.34703e+08	1.74246e+08	1.06784e+08	1.17432e+08	1.10868e+08	8.28685e+08	4.02036e+07	7.77727e+07	8.21093e+07	5.26859e+07	2.39579e+07	3.41028e+07	6.69316e+08	4.32566e+08	3.70433e+08	1.25277e+08	1.78516e+08	1.16317e+08	1.52842e+08	1.33814e+08
Com_815_neg	Ribitol(Adonitol)	C5 H12 O5	152.068	3.75637e+07	4.13008e+07	3.10873e+07	2.30035e+07	2.78838e+07	6.8093e+06	8.4429e+06	2.60971e+07	4.32212e+07	4.01414e+07	1.01684e+07	3.4852e+07	1.35901e+07	1.99865e+07	1.2726e+07	1.44918e+07	1.26724e+07	8.88794e+06	2.1885e+07	2.5781e+07	3.17849e+07	2.22667e+07	6.12364e+06	1.28103e+07	1.32488e+07	1.85734e+07	1.20657e+07	8.716e+06	5.9712e+06	7.47854e+06
Com_1652_neg	LPE 20:3	C25 H46 N O7 P	503.301	1.0382e+07	7.67506e+06	703246	1.06917e+06	1.58162e+06	979447	3.12335e+06	4.85876e+06	1.085e+06	560523	5.52907e+06	4.49817e+06	1.78405e+06	682822	1.27148e+06	939330	1.56174e+06	4.45287e+06	1.30073e+06	5.45828e+06	2.0833e+06	4.17272e+06	1.21013e+06	2.1964e+06	5.69478e+06	2.90946e+06	793014	1.38996e+06	699768	619969
Com_950_neg	4-Pyridoxic acid	C8 H9 N O4	183.053	1.83451e+07	1.01509e+07	6.97239e+06	6.17998e+06	7.99658e+06	7.26147e+06	5.15395e+06	4.90797e+06	1.80311e+07	4.04245e+07	5.72175e+06	5.34631e+06	8.08772e+06	6.06242e+06	8.22341e+06	6.45616e+06	6.37388e+06	8.57718e+06	5.62398e+06	8.16721e+06	5.53693e+06	5.50804e+06	4.86405e+06	7.41971e+06	4.73516e+06	6.61849e+06	7.69978e+06	8.40028e+06	6.2198e+06	8.50976e+06
Com_2221_neg	4-(2-((4-Cyanophenyl)amino)oxazol-5-yl)benzonitrile	C17 H10 N4 O	286.087	5.40447e+06	2.99398e+06	8.82591e+06	325048	324171	368733	404265	303003	389596	401796	442745	365052	400374	399077	370395	492050	646895	615926	344615	431208	340859	795671	288034	390823	399603	375211	427541	379913	310519	320101
Com_1215_neg	Glu-Thr	C9 H16 N2 O6	248.1	1.89263e+07	1.06966e+07	2.40857e+06	2.40473e+06	2.36923e+06	2.76879e+06	7.19643e+06	3.16775e+06	2.28873e+07	2.51352e+07	5.01297e+06	3.33349e+06	3.96455e+06	2.67363e+06	3.12559e+06	4.04503e+06	3.79469e+06	2.41442e+06	2.84165e+06	4.25731e+06	2.44747e+06	3.67147e+06	3.18578e+06	4.40982e+06	4.40209e+06	6.52188e+06	3.52007e+06	5.76553e+06	3.11177e+06	3.14911e+06
Com_594_neg	cis-2-Decenoic acid	C10 H18 O2	170.131	5.08207e+06	2.88204e+06	6.81516e+06	9.00141e+06	7.36806e+06	4.8466e+06	6.96626e+06	6.59092e+06	4.42846e+06	4.52569e+06	8.46604e+06	1.2013e+07	1.25428e+07	4.2725e+06	5.81479e+06	4.82915e+07	5.32899e+06	5.76863e+06	8.1329e+06	5.41458e+06	6.8407e+06	2.42074e+06	7.70186e+07	1.32022e+07	7.94785e+06	3.61962e+06	6.15409e+06	3.46994e+06	5.86605e+06	5.21761e+06
Com_533_neg	Reduced nicotinamide adenine dinucleotide	C21 H29 N7 O14 P2	665.126	1.84521e+06	5.38807e+06	1.50182e+07	7.13935e+07	6.7908e+07	2.37167e+07	8.61808e+07	4.47699e+07	2.24808e+06	3.19659e+06	2.10549e+06	2.30242e+07	1.82505e+06	3.0608e+06	1.66666e+06	3.9293e+06	2.0558e+07	3.11764e+07	1.15014e+08	1.63125e+07	3.03742e+07	5.5676e+07	4.07099e+06	5.11207e+06	2.90966e+06	1.54748e+06	1.70801e+06	1.45064e+06	2.54056e+06	2.76247e+06
Com_30_neg	acetyl phospahte	C2 H5 O5 P	139.987	2.08677e+09	2.59395e+09	2.76386e+09	2.16741e+09	2.05377e+09	2.72069e+09	2.35168e+09	1.03417e+09	1.58832e+09	1.6596e+09	4.95821e+09	9.3873e+08	3.92388e+09	3.94248e+09	3.23226e+09	3.92676e+09	3.12772e+09	2.30047e+09	1.66216e+09	1.70515e+09	3.05281e+09	3.43945e+09	5.44166e+09	4.06999e+09	3.12402e+09	4.26556e+09	5.70273e+09	4.53761e+09	6.39735e+09	4.5939e+09
Com_2159_neg	Hippuric Acid	C9 H9 N O3	179.058	6.03527e+06	1.13895e+06	1.52938e+06	442855	395820	614511	511892	400683	603294	635989	616980	439862	480694	623417	749970	398478	491922	726063	665055	593471	549272	531469	397029	506516	556289	474532	554742	771233	442762	545490
Com_651_neg	Valeric acid	C5 H10 O2	102.068	1.57606e+07	1.90589e+07	2.38727e+07	2.62794e+07	2.57876e+07	3.14141e+07	3.4163e+07	4.24157e+07	2.30181e+07	2.61674e+07	5.36791e+07	3.57913e+07	2.18125e+07	2.25006e+07	2.18482e+07	5.89528e+07	2.87126e+07	2.85322e+07	3.51123e+07	6.16485e+07	1.76471e+07	1.96966e+07	5.41164e+07	8.32655e+07	4.95881e+07	4.92253e+07	4.79442e+07	4.57036e+07	6.69693e+07	6.18202e+07
Com_2850_neg	Cinnamoylglycine	C11 H11 N O3	205.074	1.89993e+06	1.52355e+06	790254	3.49627e+06	2.12629e+06	1.31273e+06	1.56082e+06	732505	1.92661e+06	2.12758e+06	1.61984e+06	1.20218e+06	1.95241e+06	1.19385e+06	3.10442e+06	357539	1.49344e+06	3.84031e+06	1.96777e+06	3.37235e+06	1.38239e+06	1.80941e+06	244221	3.3772e+06	1.7171e+06	1.95353e+06	1.51554e+06	1.63603e+06	2.06681e+06	2.14146e+06
Com_398_neg	LPA 16:0	C19 H39 O7 P	410.242	1.23977e+08	1.02601e+08	1.98451e+06	2.13212e+07	8.80416e+06	2.09199e+06	7.54823e+07	1.18078e+07	1.20637e+07	1.53051e+06	1.14569e+08	1.26432e+07	1.62191e+07	6.81627e+06	6.25863e+06	6.89874e+06	2.42361e+06	4.58643e+06	5.80481e+07	8.09311e+07	1.39406e+07	1.43871e+07	5.22817e+06	1.09476e+07	6.44353e+07	3.37493e+07	1.86966e+06	7.65008e+06	1.34795e+06	1.13588e+06
Com_355_neg	Malonic acid	C3 H4 O4	104.011	7.07278e+07	2.00094e+07	3.05725e+06	2.56765e+06	2.51075e+06	2.16195e+06	2.79304e+06	2.57539e+06	1.88433e+08	1.94656e+08	2.74166e+06	2.62279e+06	2.9774e+06	2.55894e+06	2.89157e+06	2.45341e+06	1.68041e+06	2.57622e+06	2.64088e+06	2.89525e+06	2.21418e+06	2.54537e+06	2.19159e+06	2.59256e+06	2.7293e+06	2.9158e+06	2.37514e+06	2.58865e+06	2.19657e+06	2.55473e+06
Com_2145_neg	D-(-)-Quinic acid	C7 H12 O6	96.0316	1.69954e+06	4.2536e+06	4.15761e+06	2.72988e+06	3.70801e+06	3.89354e+06	5.45241e+06	4.29058e+06	2.37648e+06	2.76381e+06	3.36564e+06	7.82441e+06	3.71696e+06	2.73407e+06	2.3029e+06	3.8653e+06	4.853e+06	3.90167e+06	3.78578e+06	5.89403e+06	4.59422e+06	2.92604e+06	2.59278e+06	4.24572e+06	8.66904e+06	2.9723e+06	5.21331e+06	3.90393e+06	7.01187e+06	4.29153e+06
Com_1946_neg	2-Butoxyacetic acid	C6 H12 O3	132.079	7.49413e+06	6.27203e+06	4.67777e+06	5.37525e+06	4.36256e+06	4.14961e+06	3.15845e+06	5.65404e+06	3.4739e+06	3.83598e+06	4.48534e+06	5.08707e+06	7.93823e+06	7.054e+06	5.94082e+06	5.82828e+06	6.87953e+06	7.50629e+06	5.69356e+06	1.17789e+07	4.80218e+06	5.2976e+06	5.32937e+06	6.19529e+06	3.40715e+06	8.74006e+06	1.0677e+07	9.76835e+06	8.41226e+06	1.06315e+07
Com_1358_neg	DL-Hexanoylcarnitine	C13 H25 N O4	259.178	540402	827927	782061	1.25455e+06	920720	707892	671495	2.549e+06	552805	608399	2.2569e+06	2.60281e+06	1.94427e+06	2.02883e+06	1.96689e+06	1.27938e+07	999640	850765	1.57674e+06	2.74062e+06	974020	785920	1.82105e+07	6.46282e+06	4.79695e+06	1.43225e+06	2.5055e+06	1.26092e+06	3.06607e+06	2.90378e+06
Com_1844_neg	13,14-Dihydro-15-keto Prostaglandin A2	C20 H30 O4	334.214	6.58032e+06	6.72417e+06	1.35607e+06	1.71033e+06	1.81847e+06	7.80301e+06	1.16322e+07	832013	720039	778564	3.58912e+06	881373	6.33787e+06	2.32504e+06	7.71012e+06	2.26658e+06	1.25892e+06	2.56582e+06	617817	1.50512e+06	2.07873e+06	1.78637e+06	1.53591e+06	4.23457e+06	2.49926e+06	1.26894e+06	1.26306e+06	1.196e+06	1.35087e+06	1.60314e+06
Com_18_neg	DL-Malic acid	C4 H6 O5	134.022	2.05858e+09	2.14988e+09	4.02588e+09	5.82781e+09	4.11083e+09	9.81771e+09	9.99445e+09	5.0651e+09	1.49846e+09	1.49739e+09	4.39118e+09	4.78115e+09	7.13712e+09	6.78412e+09	6674827126	8.5224e+09	7.45188e+09	7.87318e+09	6.9849e+09	7.90769e+09	6.75092e+09	7.17482e+09	5.99599e+09	11260121432	1.1251e+10	1.94246e+09	3.46791e+09	3.24745e+09	4.90354e+09	4.97336e+09
Com_551_neg	Crotonic acid	C4 H6 O2	86.0368	7.39533e+07	8.13005e+07	2.32374e+07	3.69798e+07	2.84324e+07	5.08659e+07	5.24269e+07	1.18151e+07	9.28406e+07	7.0788e+07	4.07562e+07	1.66118e+07	4.53579e+07	4.78663e+07	4.82659e+07	4.90195e+07	2.2222e+07	2.9688e+07	3.76385e+07	4.19974e+07	1.96439e+07	2.71184e+07	4.00904e+07	3.13896e+07	4.41797e+07	6.63728e+07	4.2693e+07	5.58e+07	2.20463e+07	3.30613e+07
Com_747_neg	Lysopc 16:0 (2N Isomer)	C24 H50 N O7 P	495.332	4.33242e+07	3.42777e+07	1.70032e+06	1.03499e+07	6.38184e+06	9.96792e+06	4.30363e+07	1.71183e+07	1.2115e+07	7.83051e+06	3.27951e+07	9.28395e+06	8.68894e+06	1.11827e+07	9.72843e+06	1.19459e+07	2.66643e+06	9.23115e+06	2.02372e+07	2.79165e+07	7.44403e+06	8.93893e+06	9.06268e+06	1.28411e+07	1.87975e+07	1.45036e+07	9.64696e+06	1.12787e+07	8.38893e+06	6.67e+06
Com_1253_neg	Heptanoic acid	C7 H14 O2	130.099	3.73201e+06	5.83897e+06	6.63121e+06	1.01652e+07	9.33328e+06	6.80892e+06	6.92363e+06	9.65574e+06	4.77755e+06	4.57647e+06	9.6341e+06	8.42671e+06	8.15737e+06	7.40208e+06	7.71841e+06	1.68361e+07	9.08993e+06	9.72058e+06	1.1841e+07	1.87979e+07	5.58178e+06	6.40183e+06	2.12973e+07	1.56522e+07	9.13097e+06	7.59596e+06	8.48944e+06	8.16984e+06	1.02117e+07	1.21322e+07
Com_1021_neg	O-Feruloyl Quinic Acid	C17 H20 O9	368.11	1.91164e+07	1.8052e+07	8.95587e+06	2.70879e+07	1.41002e+07	3.25618e+06	3.2959e+07	2.61138e+07	1.87178e+07	2.09113e+07	3.71195e+07	2.76187e+07	2.2191e+07	1.68698e+07	1.39395e+07	1.72437e+07	4.929e+06	3.05349e+07	2.90531e+07	1.62847e+07	1.56191e+07	9.55412e+06	2.12171e+07	2.37374e+07	3.5432e+07	2.77123e+07	3.19974e+06	4.92482e+06	1.94437e+07	2.10759e+07
Com_38_neg	Gluconic acid	C6 H12 O7	196.058	2.23583e+09	1.27146e+09	2.05591e+08	3.82058e+07	5.22505e+07	4.34521e+07	3.02465e+07	7.96576e+07	5.42738e+09	5.34262e+09	5.47046e+07	9.61478e+07	5.31159e+07	3.81525e+07	6.33695e+07	4.6243e+07	6.66153e+07	1.37506e+08	4.0907e+07	3.91239e+07	5.25164e+07	7.03229e+07	2.66266e+07	1.04882e+07	2.32853e+07	3.97602e+07	1.03313e+08	3.4974e+07	4.25013e+07	4.56261e+07
Com_23_neg	DL-β-Leucine	C6 H13 N O2	131.095	5.73523e+09	4.3235e+09	1.73118e+09	1.78168e+09	1.27365e+09	1.10605e+09	1.41933e+09	3.2614e+09	4.80735e+09	5.91351e+09	2.49194e+09	2.74699e+09	2.21683e+09	2.06232e+09	2.76721e+09	4.72708e+09	4.09924e+09	3.99674e+09	2.32818e+09	1.92047e+09	1.88308e+09	1.60842e+09	4.33478e+09	4.71716e+09	5.16186e+09	1.98965e+09	1.2788e+09	1.62187e+09	1.35965e+09	1.35345e+09
Com_1746_neg	ethyl 3-cyano-6-methyl-2-(phenylthio)isonicotinate	C16 H14 N2 O2 S	298.073	9.40609e+06	8.98683e+06	906449	391162	373452	450183	364966	564170	2.84449e+06	2.73615e+06	527463	578193	481338	479506	424465	390758	616976	374659	481678	1.93873e+06	398543	422377	326193	449040	452533	583824	521889	451858	685997	536907
Com_2589_neg	(+/-)-Cannabichromeorcin	C17 H22 O2	258.162	134340	180808	196789	175454	175304	232672	187890	170442	187772	198760	214525	192085	207238	218603	218000	1.49769e+06	2.67606e+06	234072	3.04266e+06	6.03694e+06	179823	212985	376000	224192	212581	211153	259291	233132	179441	192251
Com_2628_neg	LPG 16:1	C22 H43 O9 P	482.265	3.41696e+06	1.94352e+06	308776	471772	629869	516409	1.49195e+06	1.24672e+06	1.48637e+06	501761	956647	806563	784813	315665	1.05531e+06	2.3793e+06	584552	2.28911e+06	1.87545e+06	3.84097e+06	462417	552684	2.58216e+06	1.53286e+06	815655	1.66058e+06	784543	1.2074e+06	649884	995145
Com_39_neg	D-Erythrose 4-phosphate	C4 H9 O7 P	200.008	3.52608e+08	5.00989e+08	2.40334e+08	2.91631e+08	4.29155e+08	5.39662e+08	3.23678e+08	2.58648e+08	6.60855e+08	6.57939e+08	1.7606e+08	2.63459e+08	2.20793e+08	1.23779e+08	2.21031e+08	1.27334e+08	2.7867e+08	5.9466e+09	4.45591e+08	4.3287e+08	1.58053e+08	1.32206e+08	6.28008e+07	3.38972e+08	1.60563e+08	8.64929e+07	6.04248e+07	4.44742e+07	8.22904e+07	7.4118e+07
Com_102_neg	5-Aminovaleric acid	C5 H11 N O2	117.079	8.31543e+08	5.4265e+08	2.87971e+08	5.79614e+08	2.59729e+08	4.39927e+08	5.96856e+08	7.14381e+08	6.63617e+08	1.04798e+09	5.5625e+08	7.22707e+08	5.2221e+08	6.90283e+08	6.67209e+08	9.21525e+08	7.91282e+08	1.04215e+09	4.98181e+08	3.82888e+08	3.30861e+08	4.36562e+08	1.07362e+09	6.07073e+08	5.12855e+08	3.87219e+08	2.69904e+08	5.70582e+08	4.40169e+08	5.87269e+08
Com_246_neg	Uridine	C9 H12 N2 O6	244.069	1.65394e+08	1.6466e+08	4.73938e+07	1.80629e+07	1.04212e+07	6.67869e+07	3.46659e+07	1.90559e+07	1.22828e+08	1.32977e+08	3.78233e+07	3.78006e+07	1.64483e+08	6.51954e+07	1.68227e+08	3.48626e+08	3.67152e+07	2.09105e+07	2.16602e+07	1.49029e+08	4.96283e+07	5.55149e+07	9.86872e+07	9.78493e+07	4.26384e+07	1.13377e+08	1.46968e+08	1.82241e+08	7.78814e+07	8.04749e+07
Com_225_neg	Uridine monophosphate (UMP)	C9 H13 N2 O9 P	324.036	7.47998e+07	1.70827e+08	2.0836e+08	3.48069e+06	6.07055e+06	2.22329e+07	2.72797e+06	1.12945e+07	3.83973e+07	4.07962e+07	3.61846e+08	3.88246e+06	2.33209e+08	2.21707e+08	2.45647e+08	1.49309e+08	6.30782e+07	1.07894e+07	2.71078e+06	6.65354e+07	1.82705e+08	1.91224e+08	1.67806e+08	1.35826e+08	1.19774e+08	2.84371e+08	3.73355e+08	3.30665e+08	4.03847e+08	4.20452e+08
Com_627_neg	Argininosuccinic acid	C10 H18 N4 O6	290.122	5.59734e+06	7.09523e+07	7.42677e+06	1.46138e+07	1.3363e+07	1.63523e+07	1.67685e+07	4.63197e+07	4.52709e+06	4.36536e+06	9.86225e+06	5.37528e+07	1.55205e+07	1.31882e+07	1.50356e+07	1.32313e+07	2.37215e+07	4.15374e+07	8.18905e+07	9.56377e+07	7.57296e+07	4.98014e+07	1.58244e+07	1.88538e+07	1.77951e+07	1.26776e+07	1.19404e+07	1.49536e+07	1.57523e+07	6.53794e+06
Com_761_neg	LPS 18:1	C24 H46 N O9 P	523.291	1.7288e+07	1.21898e+07	640801	3.18841e+06	1.60218e+06	2.12751e+07	1.02785e+07	7.82964e+06	4.18015e+06	1.96306e+06	1.29849e+07	1.07342e+07	4.13177e+06	971253	4.74038e+06	4.6041e+06	2.72919e+06	6.80988e+06	7.15543e+06	6.93893e+07	2.19419e+06	2.17368e+06	3.36921e+06	8.00982e+06	4.1668e+06	5.68311e+06	1.4476e+06	2.79713e+06	2.97776e+06	2.64959e+06
Com_1155_neg	Ursolic acid	C30 H48 O3	456.36	2.13785e+07	6.47071e+06	555515	1.78051e+06	467266	598175	1.71258e+06	697148	418212	422334	667545	443618	1.46995e+06	505576	468078	834769	587990	1.69852e+06	571303	1.5885e+06	395517	500784	399474	516785	470815	472236	610682	576013	443561	448573
Com_3476_neg	Prostaglandin B2	C20 H30 O4	334.214	585701	415811	246485	231630	220377	544992	1.46889e+06	281328	269849	286066	1.18189e+06	250301	469836	292228	475326	381847	290105	263977	256283	414493	236439	262287	327380	751250	277556	272284	325928	285723	220804	259827
Com_2961_neg	ADBICA N-pentanoic acid metabolite	C20 H27 N3 O4	373.204	213873	352752	315485	292146	284090	356632	286132	278885	316704	431317	372849	319456	400146	1.27171e+06	1.3821e+06	539063	381910	300913	330106	752714	301947	333230	265405	3.47612e+06	620328	351543	407316	364711	1.40261e+06	1.35595e+06
Com_207_neg	Hexanoic acid	C6 H12 O2	116.084	1.27695e+07	2.03312e+07	2.49181e+07	3.71641e+07	3.35542e+07	2.30935e+07	2.70185e+07	5.91857e+07	1.24416e+07	1.19799e+07	4.34743e+07	6.32487e+07	5.85554e+07	4.96154e+07	4.30277e+07	2.95635e+08	2.82428e+07	2.87081e+07	3.46218e+07	5.61563e+07	2.45569e+07	2.33228e+07	3.93985e+08	1.53887e+08	1.09881e+08	3.42489e+07	4.94494e+07	3.89166e+07	7.37064e+07	6.1726e+07
Com_2000_neg	FAHFA (18:2/22:3)	C40 H68 O4	612.516	2.24203e+06	2.21708e+06	304180	270334	262596	354213	3.55645e+06	3.77738e+06	646093	254526	2.13003e+06	4.12108e+06	729968	305875	288402	9.81619e+06	1.98181e+06	5.62447e+06	2.58019e+06	6.08437e+06	531051	1.29808e+06	4.62396e+06	1.78599e+06	2.20212e+06	2.4239e+06	568773	1.73865e+06	1.736e+06	1.21593e+06
Com_277_neg	L-Threonic acid	C4 H8 O5	136.037	9.18853e+07	1.42334e+08	7.74536e+07	1.09678e+08	8.82136e+07	7.10464e+07	8.78765e+07	6.86962e+07	7.27402e+07	6.78124e+07	1.40487e+08	7.87242e+07	1.70517e+08	9.61433e+07	1.83591e+08	1.38259e+08	7.88603e+07	8.70973e+07	1.07358e+08	1.3622e+08	7.44403e+07	1.02664e+08	1.18664e+08	1.23999e+08	6.10349e+07	2.03216e+08	1.83665e+08	2.03275e+08	3.01508e+08	2.67725e+08
Com_46_neg	Succinic acid	C4 H6 O4	118.027	4.86059e+08	1.27018e+09	1.29419e+09	1.58405e+09	2.12216e+09	1.13535e+09	2.49487e+09	3.03229e+09	836170502	8.56044e+08	1.37708e+09	3.65094e+09	1.11696e+09	1.94499e+09	6.7049e+08	1.08628e+09	1.24557e+09	2.71743e+09	4.46169e+09	3.76528e+09	3.31653e+09	2.38353e+09	1.66614e+09	2.89406e+09	3.48253e+09	2.6864e+08	4.64861e+08	2.99602e+08	9.63623e+08	2.88305e+08
Com_3083_neg	Flavin Adenine Dinucleotide	C27 H33 N9 O15 P2	785.156	1.07716e+06	1.02724e+06	961914	1.40356e+06	1.6087e+06	1.50481e+06	2.46083e+06	2.27772e+06	346647	392048	1.25187e+06	2.00791e+06	1.20431e+06	438689	1.44217e+06	1.52462e+06	1.09748e+06	2.26733e+06	2.27313e+06	3.18616e+06	1.50608e+06	1.13872e+06	2.33993e+06	1.40963e+06	896301	1.81743e+06	2.14254e+06	1.01571e+06	1.90004e+06	2.40387e+06
Com_371_neg	Uridine 5'-diphosphate (UDP)	C9 H14 N2 O12 P2	404.002	2.91344e+06	3.45365e+06	1.03093e+07	3.77979e+07	3.76127e+07	5.73711e+07	3.2939e+07	2.38285e+07	1.12096e+07	9.08286e+06	3.29337e+07	1.94903e+07	4.98352e+07	8.39917e+07	4.05217e+07	1.76588e+07	1.53424e+08	8.48297e+07	3.39735e+07	2.26019e+08	5.86045e+06	1.76989e+06	1.05203e+08	9.83137e+07	1.50416e+08	2.09141e+07	1.2646e+07	1.74076e+07	2.80791e+07	1.50936e+07
Com_4135_neg	O-Anisic Acid	C8 H8 O3	152.048	698.078	475.544	12593.6	64218.6	82874.8	95267.2	61326.1	65897.3	79418	91272.2	100523	3969.71	1524.54	98201.9	90642.8	2778.36	128255	69524.9	114949	1973.55	304760	108106	69633.4	94326.2	74493.4	108837	127387	133199	102888	76963.5
Com_14_neg	L-Anserine	C10 H16 N4 O3	240.122	6.84199e+09	6.892e+09	1.12699e+10	1.06801e+10	1.09669e+10	1.29168e+10	1.42456e+10	9.63288e+09	6.11972e+09	5.06443e+09	1.03483e+10	1.01856e+10	1.7709e+10	1.54983e+10	1.17409e+10	1.09897e+10	2.10517e+10	2.03692e+10	1.11231e+10	6.10786e+09	8.72423e+09	9.0685e+09	9.31436e+09	8.42569e+09	9.72907e+09	1.23217e+10	1.14773e+10	1.30031e+10	9.77537e+09	1.32797e+10
Com_776_neg	Adenosine diphosphate ribose	C15 H23 N5 O14 P2	559.072	4.05495e+06	8.67285e+06	2.95196e+07	4.3052e+07	4.64132e+07	2.13097e+07	4.19571e+07	3.80989e+07	1.0815e+07	5.26777e+06	2.07279e+07	5.19048e+07	1.64288e+07	3.46999e+07	1.59937e+07	1.71336e+07	4.08323e+07	5.5393e+07	3.68727e+07	3.29605e+07	4.3966e+07	2.67055e+07	2.56309e+07	3.9339e+07	3.23001e+07	1.14633e+07	4.83571e+06	9.73508e+06	1.70416e+07	8.94376e+06
Com_464_neg	N-Acetyl-α-D-glucosamine 1-phosphate	C8 H16 N O9 P	301.056	4.61976e+07	6.5386e+07	6.38989e+07	1.0122e+08	8.98197e+07	1.17417e+08	1.10149e+08	4.66344e+07	4.72345e+07	5.10534e+07	1.05138e+08	6.60546e+07	1.45775e+08	5.77205e+07	1.24439e+08	5.21973e+07	7.04192e+07	5.69407e+07	9.95005e+07	7.54256e+07	5.01334e+07	7.02368e+07	5.95016e+07	8.60646e+07	4.69923e+07	6.53882e+07	6.14236e+07	6.61666e+07	8.27372e+07	7.43471e+07
Com_247_neg	N-Acetylaspartic acid	C6 H9 N O5	175.048	9.14116e+06	1.13399e+07	1.77697e+07	1.38287e+07	7.13729e+06	4.52384e+08	1.26612e+07	9.7445e+06	1.89302e+07	1.77096e+07	1.79853e+07	9.89299e+06	8.94703e+06	6.86497e+06	9.37688e+06	4.08348e+07	8.45786e+07	1.31283e+08	2.30518e+07	3.91607e+08	1.37323e+07	1.63432e+07	4.02281e+07	1.5774e+07	5.82165e+06	1.56345e+07	1.03177e+07	1.19604e+07	9.01502e+06	7.56121e+06
Com_271_neg	2-Anisic acid	C8 H8 O3	152.045	2.13339e+07	1.59816e+07	3.35315e+07	3.62219e+07	3.89145e+07	3.15385e+08	3.76527e+07	4.23702e+07	2.70545e+07	1.82797e+07	7.87881e+07	4.80969e+07	6.28479e+07	7.14986e+07	4.77847e+07	1.29369e+08	1.96591e+08	3.23307e+08	3.27489e+07	2.07327e+08	6.80566e+07	5.88243e+07	1.18305e+08	5.97476e+07	7.84371e+07	5.58491e+07	4.22698e+07	6.15211e+07	6.56256e+07	7.25895e+07
Com_963_neg	Asp-glu	C9 H14 N2 O7	262.079	2.29848e+07	1.76777e+07	8.63711e+06	5.09439e+06	5.60998e+06	7.40417e+06	7.68371e+06	8.96082e+06	3.88845e+07	3.86941e+07	8.10189e+06	8.16677e+06	1.10309e+07	7.56374e+06	7.88526e+06	1.70612e+07	1.12792e+07	1.403e+07	8.26378e+06	1.0971e+07	3.5392e+06	8.74526e+06	1.33478e+07	9.3133e+06	1.12709e+07	1.41652e+07	9.91906e+06	1.21072e+07	1.26334e+07	1.05425e+07
Com_2752_neg	Enterodiol	C18 H22 O4	302.151	181676	249125	268761	241191	233993	714332	1.11105e+06	231730	269232	273971	304557	416128	299376	302935	284215	252588	312942	502010	268171	315360	258396	276424	219438	296710	412478	740142	339960	356965	4.11699e+06	1.16593e+06
Com_148_neg	L-Aspartic acid	C4 H7 N O4	133.038	1.58126e+08	1.24216e+08	7.69461e+07	8.03046e+07	5.80573e+07	7.67455e+08	7.8696e+08	5.59746e+07	8.52123e+07	8.15443e+07	3.62956e+08	6.93785e+07	3.61584e+08	3.47936e+08	4.25265e+08	3.07497e+08	1.78476e+08	1.77033e+08	1.85037e+08	3.54659e+08	1.03934e+08	1.40149e+08	4.38073e+08	6.12884e+08	6.60791e+08	1.45047e+08	8.70329e+07	1.63307e+08	1.17032e+08	6.70178e+07
Com_510_neg	D-Glucarate	C6 H10 O8	210.037	3.05131e+07	3.80225e+07	1.22484e+07	1.20664e+07	7.95133e+06	7.46761e+06	1.04693e+07	9.49492e+06	1.57616e+07	1.70012e+07	1.3802e+07	1.0823e+07	2.29983e+07	2.30501e+07	2.77874e+07	1.17939e+08	2.17645e+07	2.05909e+07	5.68964e+06	9.54462e+06	2.29337e+07	2.35753e+07	5.18735e+07	2.40598e+07	2.53408e+07	6.84198e+07	4.62895e+07	4.98006e+07	6.86781e+07	6.13937e+07
Com_685_neg	4-Methylphenol	C7 H8 O	108.058	4.79452e+07	5.45137e+07	3.71937e+07	3.08116e+07	1.91173e+07	3.41325e+07	3.63682e+07	1.993e+07	5.07446e+07	4.68347e+07	3.67305e+07	2.7715e+07	2.66094e+07	2.46287e+07	3.63973e+07	1.33433e+07	2.7303e+07	6.67696e+07	6.1644e+07	8.52649e+07	1.97546e+07	2.05284e+07	1.53545e+07	3.22749e+07	2.2937e+07	2.44675e+07	2.33991e+07	2.2861e+07	2.61024e+07	2.93037e+07
Com_2604_neg	Cymarin	C30 H44 O9	548.295	3.56971e+06	1.27738e+06	420820	410343	404064	458564	403455	388582	1.58565e+06	1.5333e+06	569684	468420	509793	508184	454448	412190	493064	395585	446323	519325	451293	450906	348999	486457	492190	478600	526490	471646	378726	409720
Com_946_neg	trans-Cinnamic acid	C9 H8 O2	148.052	2.87371e+07	2.48445e+07	1.28574e+07	1.35955e+07	1.59022e+07	1.37374e+07	1.06999e+07	1.67465e+07	2.96625e+07	3.17322e+07	1.63605e+07	1.82979e+07	2.25924e+07	1.72712e+07	1.98906e+07	2.18953e+07	4.48735e+07	4.44017e+07	1.41088e+07	1.43786e+07	1.14501e+07	1.33031e+07	1.84174e+07	2.3995e+07	1.72887e+07	1.33698e+07	1.90086e+07	1.33385e+07	1.4889e+07	1.80607e+07
Com_190_neg	D-Sedoheptulose 7-phosphate	C7 H15 O10 P	290.04	1.86305e+08	3.45596e+08	1.01905e+08	4.8226e+07	4.92625e+07	1.17429e+08	6.77195e+07	3.08319e+07	4.06579e+08	4.93234e+08	1.50949e+08	2.08351e+07	2.7393e+08	2.13058e+08	2.51045e+08	3.30708e+08	1.1803e+08	7.42325e+07	2.60613e+07	1.11994e+08	1.15162e+08	1.4509e+08	1.52434e+08	2.15329e+08	1.73727e+08	5.82693e+08	4.09306e+08	4.6712e+08	4.00023e+08	4.11739e+08
Com_566_neg	Guanosine monophosphate (GMP)	C10 H14 N5 O8 P	363.058	6.39851e+06	2.00005e+07	4.89136e+07	3.70699e+06	3.70246e+06	5.01055e+06	3.69941e+06	3.41113e+06	6.66216e+06	7.82977e+06	1.69354e+07	3.4739e+06	2.87066e+07	2.04576e+07	3.39591e+07	5.00249e+07	1.02764e+07	3.85842e+06	3.75406e+06	5.08077e+06	2.0402e+07	2.95815e+07	1.89169e+07	8.08862e+06	8.72926e+06	6.26768e+07	1.4475e+08	1.33207e+08	6.12726e+07	5.18757e+07
Com_242_neg	γ-Glutamylglutamic acid	C10 H16 N2 O7	276.095	2.45646e+08	1.37011e+08	1.82774e+07	7.2285e+06	1.01465e+07	7.76389e+06	7.87552e+06	6.70758e+06	3.41504e+08	2.45725e+08	1.19409e+07	6.47632e+06	1.97581e+07	1.34664e+07	1.66797e+07	1.40359e+07	7.67235e+06	1.11758e+07	7.74237e+06	1.08394e+07	1.01199e+07	1.02831e+07	1.44064e+07	1.02299e+07	1.16262e+07	1.73751e+07	1.05294e+07	1.85572e+07	1.14048e+07	1.2679e+07
Com_3782_neg	Gamma-Caprolactone	C6 H10 O2	114.068	323223	189581	211876	309682	468503	539695	476371	164663	407807	236032	262975	175845	608734	568188	308450	212518	166493	467062	266528	247476	235382	156258	720731	188566	202525	178570	515346	219031	436152	239973
Com_141_neg	Fumaric acid	C4 H4 O4	116.011	1.45103e+08	1.876e+08	3.1716e+08	4.33173e+08	2.48637e+08	7.92791e+08	8.36118e+08	3.18359e+08	1.0026e+08	1.14552e+08	3.51806e+08	2.7382e+08	5.70149e+08	5.558e+08	5.24651e+08	7.83209e+08	5.59388e+08	6.57793e+08	5.24924e+08	6.44317e+08	5.9695e+08	5.13352e+08	1.72418e+08	9.22315e+08	6.94037e+08	1.84347e+08	3.34905e+08	3.17758e+08	5.97062e+08	4.87884e+08
Com_2339_neg	LPS 20:4	C26 H44 N O9 P	545.275	4.78279e+06	3.98486e+06	276771	441237	467554	317662	1.38761e+06	2.56555e+06	1.33833e+06	401452	1.86933e+06	2.02309e+06	717220	376283	631398	1.22998e+06	1.16803e+06	4.20721e+06	819604	3.21512e+06	879371	802578	1.15854e+06	1.25534e+06	744236	1.66494e+06	308838	1.00871e+06	553136	1.10261e+06
Com_28_neg	Pyrophosphate	H4 O7 P2	177.943	2.09868e+09	2.5539e+09	2.84503e+09	2.21738e+09	2.10693e+09	2.82389e+09	2.42305e+09	1.01468e+09	1.45865e+09	1.50292e+09	5.23968e+09	9.35e+08	4.11326e+09	4.1626e+09	3.34694e+09	4.16237e+09	3207246262	2.39072e+09	1.72385e+09	3.92024e+09	3.23816e+09	3.62669e+09	5.81788e+09	4.25143e+09	3.25513e+09	4.52197e+09	6.05606e+09	4.83051e+09	6.79866e+09	4.87788e+09
Com_742_neg	Tridecylic acid	C13 H26 O2	214.193	1.84487e+06	2.42974e+06	2.36379e+06	5.98585e+06	6.12046e+06	4.35828e+06	5.3003e+06	7.98255e+06	1.39897e+06	1.50714e+06	9.04644e+06	1.1591e+07	7.76458e+06	7.64922e+06	8.05357e+06	6.13686e+07	4.7849e+06	5.6175e+06	7.24405e+06	1.07878e+07	4.68645e+06	6.40561e+06	5.20924e+07	3.91292e+07	3.87481e+07	1.21458e+07	1.29631e+07	8.22805e+06	1.06523e+07	8.57465e+06
Com_518_neg	Mevalonic acid	C6 H12 O4	148.074	8.36404e+07	9.90619e+07	4.82151e+07	2.17462e+07	1.4767e+07	1.93346e+07	2.10035e+07	7.73995e+07	1.51443e+07	1.87658e+07	1.17898e+07	8.12652e+07	1.60186e+07	2.39271e+07	1.43737e+07	6.19259e+07	1.11297e+07	9.78866e+06	3.6791e+07	7.08319e+07	4.22944e+07	4.02736e+07	3.77689e+07	1.3417e+07	9.69081e+06	2.53938e+07	3.78218e+07	4.10146e+07	4.19205e+07	3.9496e+07
Com_9_neg	α-D-Glucose-1,6-bisphosphate	C6 H14 O12 P2	339.996	1.33795e+09	4.36287e+08	1.788e+09	1.58002e+10	1.61838e+10	2.04087e+09	4.9951e+09	3.74989e+10	7.5468e+08	1.05286e+09	4.46484e+08	3.56668e+10	4.18684e+08	3.5965e+08	2.97595e+08	1.71597e+09	8.52241e+08	1.8606e+09	6.31612e+09	1.18542e+09	3.82676e+09	1.72303e+09	1.31649e+09	5.3867e+08	4.44041e+08	2.83974e+08	1.79672e+08	1.7447e+08	2.64167e+08	2.65232e+08
Com_1221_neg	LPS 18:2	C24 H44 N O9 P	521.275	1.86723e+07	8.62312e+06	2.48867e+06	1.92959e+06	2.29522e+06	398273	4.31467e+06	6.57831e+06	5.44846e+06	998119	9.10768e+06	5.64553e+06	2.02315e+06	1.12227e+06	5.30406e+06	6.8345e+06	1.72956e+06	4.52277e+06	3.24761e+06	4.9314e+06	1.994e+06	2.12881e+06	4.915e+06	4.938e+06	2.39173e+06	6.40632e+06	1.31517e+06	2.49919e+06	2.11177e+06	3.13886e+06
Com_3339_neg	(5ξ,9ξ)-17-Hydroxykaur-15-en-19-oic acid	C20 H30 O3	318.218	1.30086e+06	1.01401e+06	489736	169426	358498	225418	888383	556861	1.39377e+06	567090	406847	864506	557367	274049	989057	814931	802486	1.13872e+06	821562	1.8852e+06	638830	608533	400547	290669	288904	612805	361805	370040	295763	361054
Com_1671_neg	Lysopc 15:0	C23 H48 N O7 P	481.317	1.01802e+07	4.75981e+06	1.44577e+06	3.40447e+06	2.17192e+06	2.10854e+06	7.10816e+06	5.54677e+06	1.64716e+06	1.10531e+06	7.45361e+06	3.0924e+06	2.91305e+06	3.01437e+06	2.60212e+06	4.68206e+06	1.56948e+06	3.10187e+06	6.85659e+06	8.43604e+06	2.26246e+06	3.75655e+06	3.36533e+06	4.13078e+06	5.7517e+06	6.50029e+06	1.58927e+06	2.80515e+06	1.16044e+06	1.13698e+06
Com_667_neg	Uridine 5'-diphosphogalactose	C15 H24 N2 O17 P2	566.055	838815	3.50159e+06	1.35591e+07	3.86539e+07	3.98139e+07	3.14835e+07	3.08108e+07	2.34114e+07	7.00125e+07	6.49516e+07	3.98372e+06	3.78994e+07	9.46954e+06	8.16631e+06	1.31532e+07	6.68815e+06	3.34875e+07	3.96642e+07	2.93742e+07	3.98394e+07	2.90077e+06	3.84736e+06	8.10081e+06	2.8607e+07	1.13844e+07	1.3044e+07	1.14935e+07	9.69958e+06	1.37852e+07	1.38402e+07
Com_544_neg	Tretinoin	C20 H28 O2	300.209	1.08611e+07	5.83333e+06	4.81326e+06	8.03205e+06	1.02526e+07	4.62443e+06	1.03286e+07	1.96223e+07	2.46099e+06	2.4609e+06	6.51027e+06	4.76457e+07	2.92475e+06	3.11674e+06	8.67469e+06	7.90604e+07	5.51176e+07	1.54995e+07	7.44786e+07	1.24825e+08	4.03582e+06	6.34587e+06	1.61176e+07	6.67653e+06	9.21058e+06	4.07647e+06	2.56197e+06	5.90124e+06	1.49225e+07	3.23195e+07
Com_347_neg	Glutaric acid	C5 H8 O4	132.042	1.25589e+08	1.8057e+08	8.89124e+07	1.69135e+08	1.90304e+08	1.01168e+08	1.25815e+08	2.98111e+07	1.5633e+08	1.60646e+08	1.51332e+08	9.65515e+07	1.06456e+08	8.9279e+07	9.41696e+07	1.10854e+08	1.50817e+08	2.17378e+08	1.00302e+08	1.10806e+08	9.8914e+07	3.84201e+07	1.20323e+08	1.17913e+08	9.38766e+07	1.28892e+08	1.16228e+08	1.17658e+08	1.26158e+08	1.49247e+08
Com_1394_neg	LPA 16:1	C19 H37 O7 P	408.228	1.46266e+07	1.17638e+07	2.5299e+06	2.11306e+06	769768	1.24956e+06	1.98911e+06	2.44872e+06	3.13453e+06	1.78071e+06	2.68273e+06	1.56301e+06	1.44421e+06	990645	1.03592e+06	1.25962e+06	720257	1.01661e+06	2.06417e+06	2.48807e+06	3.66332e+06	3.72489e+06	582369	1.24526e+06	1.3577e+06	1.59288e+06	760565	1.16651e+06	509033	553987
Com_1596_neg	Flavin adenine dinucleotide (FAD)	C27 H33 N9 O15 P2	785.16	7.61489e+06	6.98233e+06	7.89123e+06	6.35462e+06	8.10321e+06	1.05166e+07	1.45556e+07	1.39743e+07	1.70524e+06	2.2022e+06	6.20127e+06	1.30287e+07	6.96991e+06	6.55904e+06	7.88452e+06	1.32326e+07	5.88436e+06	8.82221e+06	1.17376e+07	1.65721e+07	8.4119e+06	6.93244e+06	8.62433e+06	1.08195e+07	5.0638e+06	1.12515e+07	7.60723e+06	6.78387e+06	1.01501e+07	1.25233e+07
Com_672_neg	Hydrocinnamic acid	C9 H10 O2	150.068	1.02408e+06	1.01937e+06	1.11862e+06	865662	1.19026e+06	1.3358e+06	1.3705e+06	750647	940183	805918	959957	697764	939969	985690	1.13463e+06	682724	1.36988e+06	1.79357e+06	1.25986e+06	1.97885e+06	901796	1.05939e+06	683452	1.75938e+06	7.42333e+07	7.12161e+07	8.0179e+06	1.77139e+07	2.2327e+06	1.25781e+07
Com_2287_neg	Adenosine 3'5'-cyclic monophosphate	C10 H12 N5 O6 P	329.052	1.84807e+06	1.59449e+06	2.74991e+06	2.10406e+06	2.38089e+06	6.73466e+06	2.90839e+06	2.54359e+06	1.28858e+06	1.63526e+06	2.83062e+06	3.49041e+06	4.80585e+06	3.91575e+06	4.79842e+06	2.69203e+06	4.61092e+06	3.59115e+06	2.71989e+06	8.47317e+06	2.69964e+06	2.81012e+06	2.7184e+06	4.71311e+06	3.41918e+06	7.65617e+06	3.29848e+06	6.90824e+06	3.68477e+06	6.69012e+06
Com_74_neg	Lauric acid ethyl ester	C14 H28 O2	228.209	5.62034e+07	5.51626e+07	4.16734e+07	1.50631e+08	1.49897e+08	6.30186e+07	1.36848e+08	3.53493e+08	1.6508e+07	1.07119e+07	3.31722e+08	3.71265e+08	2.94976e+08	2.9631e+08	2.97372e+08	2.03038e+09	8.81139e+07	6.98263e+07	1.37078e+08	1.20248e+08	6.16679e+07	8.03851e+07	1.64211e+09	1.65058e+09	1.65805e+09	3.47276e+08	3.6854e+08	3.19492e+08	3.07918e+08	2.32135e+08
Com_191_neg	Cholic acid	C24 H40 O5	408.288	2.79778e+08	2.89369e+08	1.60813e+08	6.51795e+07	5.9274e+07	8.00494e+07	9.14623e+07	3.27562e+07	2.09041e+07	1.97365e+07	3.25342e+07	3.05917e+07	2.51495e+07	1.42544e+07	3.72444e+07	4.66897e+07	1.68465e+08	5.55429e+08	2.43118e+07	3.54815e+07	4.89462e+07	4.73651e+07	3.41258e+07	9.87711e+06	1.0368e+07	2.01567e+07	1.12928e+07	1.07351e+07	1.21496e+07	1.18576e+07
Com_1650_neg	N-Carbamyl-L-glutamicacid	C6 H10 N2 O5	190.059	6.76336e+06	6.98506e+06	9.23732e+06	8.58365e+06	7.87643e+06	5.60364e+06	5.47448e+06	1.02155e+07	1.22746e+07	1.0945e+07	1.04862e+07	7.47806e+06	7.34953e+06	1.15379e+07	6.17778e+06	9.69939e+06	1.62137e+07	1.51516e+07	9.89037e+06	9.18276e+06	6.22067e+06	5.91451e+06	1.04449e+07	1.14688e+07	1.26823e+07	9.38472e+06	9.77827e+06	1.29081e+07	1.27754e+07	1.26446e+07
Com_8_neg	D-Glucose 6-phosphate	C6 H13 O9 P	260.029	17250848257	28646930120	1.35382e+10	1.81635e+10	1.4539e+10	1.42552e+10	1.99885e+10	1.64256e+10	4.40069e+10	3.79157e+10	4.48006e+09	1.53481e+10	1.3772e+10	9.37278e+09	1.22993e+10	2.5188e+08	1.49965e+10	1.26626e+10	2.16773e+10	2.61554e+10	5.69087e+09	7.6601e+09	2.68999e+08	16163737897	2.70771e+09	4.45239e+08	3.9703e+08	5.38212e+08	2.50756e+08	2.38214e+08
Com_1736_neg	Capryloylglycine	C10 H19 N O3	201.136	1.84261e+06	1.95796e+06	2.75922e+06	3.41386e+06	3.78509e+06	2.36864e+06	3.43805e+06	3.55516e+06	2.34887e+06	2.20061e+06	2.68817e+06	3.41382e+06	4.12945e+06	6.31608e+06	4.61503e+06	5.33559e+06	3.10863e+06	4.18635e+06	4.43524e+06	4.86731e+06	2.76311e+06	2.39036e+06	2.43599e+06	1.44752e+07	3.51324e+06	2.93689e+06	5.1166e+06	1.81549e+06	4.17975e+06	4.1756e+06
Com_80_neg	Arachidonic acid	C20 H32 O2	304.24	3.69589e+08	3.59998e+08	1.45911e+07	9.64402e+07	1.15632e+07	2.75092e+08	6.72737e+08	7.39653e+08	9.64301e+07	2.83733e+07	2.5809e+08	7.39469e+08	2.14039e+08	1.07508e+08	1.88663e+08	1.18071e+09	5.10934e+08	1.71031e+09	7.69352e+08	2.28132e+09	2.90684e+08	4.12116e+08	7.29594e+08	1.9802e+08	3.40123e+08	6.47053e+08	1.1393e+08	2.91611e+08	2.6111e+08	2.03886e+08
Com_180_neg	1-Methylhistidine	C7 H11 N3 O2	169.085	2.05259e+08	2.78605e+08	3.60849e+08	3.41968e+08	3.08435e+08	4.6139e+08	4.24113e+08	3.15466e+08	2.05548e+08	2.09701e+08	2.87476e+08	2.91857e+08	3.65688e+08	4.6049e+08	3.89091e+08	3.23001e+08	5.91455e+08	6.24789e+08	2.69296e+08	1.62389e+08	3.85776e+08	2.72437e+08	2.76666e+08	2.92858e+08	3.6751e+08	1.29582e+08	3.69409e+08	3.44228e+08	2.93794e+08	4.3924e+08
Com_2282_neg	Taurochenodeoxycholate	C26 H44 N Na O6 S	521.279	4.66552e+06	4.86894e+06	991337	187389	500268	836488	863125	900083	296286	301680	537620	903190	220511	224751	689631	416390	1.76388e+06	7.46311e+06	1.29732e+06	1.17969e+06	186713	212434	283653	217269	307004	2.15708e+06	2.06321e+06	411367	713773	1.08527e+06
Com_3_neg	Carnosine	C9 H14 N4 O3	226.106	4.93124e+10	3.26443e+10	4.74304e+10	42570973382	5.22169e+10	4.48056e+10	4.53328e+10	5.53001e+10	2.74699e+10	3.51352e+10	5.49202e+10	6.06604e+10	4.98557e+10	3.54856e+10	4.7619e+10	5.82737e+10	4.23634e+10	4.17676e+10	5.1063e+10	4.48812e+10	5.65945e+10	5.30789e+10	6.08798e+10	5.55492e+10	5.62524e+10	5.29681e+10	4.36274e+10	4.41368e+10	5.50184e+10	5.8423e+10
Com_981_neg	Carnitine	C7 H15 N O3	161.105	7.35074e+06	8.03627e+06	1.38211e+07	1.43308e+07	1.37944e+07	5.04822e+07	1.31422e+07	1.03473e+07	1.11682e+07	9.09499e+06	9.9352e+06	4.99556e+06	1.23569e+07	1.66454e+07	1.23177e+07	8.20945e+06	3.53688e+07	1.50965e+07	1.17461e+07	1.3352e+07	1.17836e+07	1.39943e+07	1.08809e+07	6.67021e+06	5.73619e+06	1.06666e+07	2.62835e+07	2.24005e+07	1.03725e+07	1.58239e+07
Com_250_neg	D-Methionine	C5 H11 N O2 S	149.051	2.46308e+08	1.75759e+08	5.92352e+07	6.08115e+07	5.68137e+07	9.42277e+07	7.81315e+07	5.57123e+07	2.12038e+08	2.29558e+08	5.87987e+07	6.66246e+07	9.95588e+07	1.06767e+08	1.01479e+08	1.4956e+08	3.2421e+08	2.29864e+08	9.93532e+07	2.38888e+08	6.44646e+07	7.29962e+07	1.25029e+08	1.18873e+08	9.80681e+07	8.49552e+07	9.93633e+07	1.09123e+08	8.00323e+07	7.57651e+07
Com_92_neg	3-Phosphoglyceric acid	C3 H7 O7 P	185.993	1.09995e+09	1.43362e+08	3.69279e+07	2.8081e+07	2.1081e+07	6.18166e+07	6.49348e+07	6.312e+07	1.31833e+07	9.99402e+06	3.18608e+07	9.66475e+07	5.41079e+07	4.36057e+07	3.51554e+07	5.10666e+07	5.29968e+07	5.77195e+07	4.68402e+07	3.81137e+07	8.33824e+07	4.6233e+07	3.21346e+07	6.0883e+07	9.65449e+07	1.3172e+07	3.75997e+07	2.85901e+07	3.85355e+07	4.27964e+07
Com_462_neg	N-(1-Carboxymethyl)-L-lysine	C8 H16 N2 O4	204.111	4.29347e+07	4.63366e+07	9.627e+06	2.49526e+06	2.78373e+06	4.12171e+06	2.59548e+06	2.41108e+06	8.49132e+07	1.31112e+08	5.82155e+06	2.13734e+06	9.36199e+06	6.67058e+06	1.13209e+07	3.95176e+06	7.19835e+06	4.45128e+06	2.36404e+06	3.66683e+06	4.87629e+06	6.4647e+06	4.05529e+06	4.63612e+06	5.51511e+06	1.47139e+07	1.08556e+07	2.13936e+07	9.11554e+06	1.38733e+07
Com_206_neg	N-Acetyl-1-aspartylglutamic acid	C11 H16 N2 O8	304.09	3.04859e+07	2.56958e+07	5.12895e+07	4.8094e+07	5.53749e+07	4.66386e+08	5.95154e+07	6.80837e+07	4.17486e+07	3.06898e+07	1.15647e+08	7.25232e+07	9.0402e+07	1.05218e+08	6.46601e+07	1.90042e+08	2.94407e+08	4.8148e+08	5.21048e+07	3.48583e+08	9.88305e+07	8.83094e+07	1.76982e+08	8.34242e+07	1.1627e+08	7.82798e+07	6.12497e+07	8.89698e+07	1.00379e+08	1.08089e+08
Com_576_neg	Docosahexaenoic acid	C22 H32 O2	328.24	2.77804e+07	2.59492e+07	314012	6.78691e+06	642060	8.56595e+06	2.0424e+07	2.97063e+07	1.01493e+07	3.25741e+06	8.296e+06	2.43876e+07	8.12524e+06	5.76058e+06	6.77932e+06	9.57637e+07	1.81873e+07	5.77635e+07	3.58569e+07	6.50034e+07	9.50818e+06	1.42792e+07	7.85952e+07	1.40839e+07	2.39674e+07	1.70096e+07	7.10596e+06	9.62272e+06	6.69037e+06	8.83879e+06
Com_1934_neg	3-Methylglutaric acid	C6 H10 O4	146.058	6.45989e+06	8.45005e+06	8.07085e+06	8.05321e+06	5.86948e+06	7.6057e+06	8.66928e+06	7.85383e+06	7.36308e+06	8.12532e+06	1.0757e+07	8.89433e+06	7.6583e+06	7.35839e+06	1.06648e+07	9.77186e+06	5.78329e+06	6.69339e+06	8.56462e+06	1.05129e+07	8.44697e+06	6.86388e+06	8.39446e+06	9.24971e+06	8.29091e+06	6.9593e+06	5.72893e+06	9.15545e+06	7.31412e+06	7.76017e+06
Com_73_neg	2-Methylsuccinic Acid	C5 H8 O4	132.042	2.77605e+08	1.10527e+08	2.50108e+08	8.38444e+08	1.2916e+09	5.52101e+08	7.74798e+08	1.95859e+09	2.6556e+08	2.4282e+08	1.80717e+08	2.01376e+09	1.43223e+08	1.53317e+08	1.43894e+08	9.35124e+08	3.71494e+08	5.41536e+08	9.91785e+08	3.82245e+08	6.5857e+08	3.62677e+08	7.506e+08	2.756e+08	2.53172e+08	1.9147e+08	1.47036e+08	7.00944e+07	1.25371e+08	1.28358e+08
Com_15_neg	Glycerol 3-phosphate	C3 H9 O6 P	172.014	2.59107e+08	5.09561e+08	7.42217e+09	4.19075e+09	5.43349e+09	1.87687e+09	3.99752e+09	8.8285e+09	2.03902e+08	3.42867e+08	5.62544e+08	9.02948e+09	1.70591e+09	6.5245e+09	7.03309e+08	1.14591e+09	3.37953e+09	2.64413e+09	6.11556e+09	7.23299e+09	1.30891e+10	9.66428e+09	1.65296e+09	3.07377e+09	3.41918e+09	8.27287e+07	1.84288e+08	9.52873e+07	7.57844e+08	3.62358e+08
Com_3697_neg	ADP-ribose	C15 H23 N5 O14 P2	559.073	710724	490251	397588	402400	438159	384452	395190	542539	574800	558677	526767	404980	450479	439917	378561	412833	397517	353576	535673	444691	414924	434618	371066	591759	604309	379578	430352	420092	363331	411393
Com_429_neg	5-(tert-butyl)-2-methyl-N-(5-methyl-3-isoxazolyl)-3-furamide	C14 H18 N2 O3	262.131	1.09126e+08	7.88603e+07	1.09785e+07	2.07091e+06	2.47884e+06	2.08598e+06	2.57331e+06	4.09435e+06	9.66687e+07	8.79293e+07	3.88489e+06	3.19827e+06	7.04317e+06	4.04324e+06	1.41879e+07	4.83406e+06	4.59945e+06	6.34655e+06	2.82784e+06	4.20134e+06	3.65434e+06	5.10349e+06	3.46836e+06	1.07448e+07	3.45733e+06	1.32442e+07	3.70037e+06	5.81799e+06	9.4933e+06	8.85484e+06
Com_987_neg	Guanosine	C10 H13 N5 O5	283.091	2.78875e+07	2.83621e+07	4.77674e+06	1.03102e+06	1.49126e+06	1.75364e+06	1.17055e+06	1.25025e+06	8.58481e+06	1.0391e+07	2.19127e+06	1.10363e+06	5.52908e+06	2.74923e+06	6.77138e+06	5.11044e+06	1.80357e+06	3.28179e+06	1.27537e+06	5.30686e+06	4.69746e+06	4.64812e+06	1.94784e+06	2.24544e+06	2.02276e+06	6.61512e+06	2.88576e+06	8.40065e+06	3.90581e+06	4.06235e+06
Com_1743_neg	Pregnenolone	C21 H32 O2	316.242	4.76446e+06	4.94384e+06	643997	664340	6.2143e+06	864350	3.0867e+06	3.84946e+06	1.21655e+06	812466	6.1832e+06	8.2175e+06	6.06778e+06	1.08284e+06	3.38344e+06	9.47621e+06	2.9688e+06	4.16965e+06	4.66885e+06	1.56539e+07	1.8025e+06	2.95423e+06	5.88073e+06	7.65288e+06	2.73721e+06	5.35194e+06	2.97976e+06	2.86683e+06	2.75472e+06	2.74668e+06
Com_335_neg	LPE 18:2	C23 H44 N O7 P	477.285	1.59635e+08	1.28309e+08	2.46013e+07	2.70706e+07	2.35048e+07	1.51289e+07	5.17946e+07	8.04996e+07	2.96307e+07	1.4849e+07	7.02728e+07	3.85906e+07	2.59584e+07	1.45124e+07	2.07461e+07	3.19871e+07	1.07312e+07	2.20907e+07	3.14246e+07	4.05514e+07	1.73151e+07	1.72123e+07	2.62398e+07	2.69404e+07	4.02199e+07	4.11414e+07	9.10046e+06	1.95507e+07	1.17514e+07	1.17388e+07
Com_1351_neg	LPE 18:3	C23 H42 N O7 P	475.27	1.53088e+07	1.0405e+07	3.5364e+06	1.9496e+06	2.0594e+06	3.36347e+06	6.73138e+06	6.48048e+06	9.02888e+06	6.46464e+06	3.55601e+06	3.68194e+06	2.42983e+06	1.67922e+06	2.17178e+06	4.10565e+06	1.52476e+06	3.22677e+06	3.23362e+06	2.57589e+06	2.52569e+06	3.06376e+06	3.72859e+06	1.80299e+06	2.31645e+06	2.56928e+06	732949	1.09337e+06	651841	849372
Com_1274_neg	Glycyl-L-Proline	C7 H12 N2 O3	172.084	1.27843e+07	1.40585e+07	9.66449e+06	1.28485e+07	8.78177e+06	4.45313e+06	7.63835e+06	8.59305e+06	1.16185e+07	9.15702e+06	5.94482e+06	8.71659e+06	7.70998e+06	5.04543e+06	5.12348e+06	6.21933e+06	4.50718e+06	5.08415e+06	1.00142e+07	2.85636e+07	5.71683e+06	4.94767e+06	7.91267e+06	6.06877e+06	4.33682e+06	1.08465e+07	4.28421e+06	6.49939e+06	1.10777e+07	8.36561e+06
Com_345_neg	8Z,11Z,14Z-Eicosatrienoic acid	C20 H34 O2	306.256	2.44695e+07	3.04712e+07	792204	9.35647e+06	7.65767e+06	2.96938e+07	9.25496e+07	7.91452e+07	3.59363e+06	1.43436e+06	3.69883e+07	5.53031e+07	1.60906e+07	7.91184e+06	1.04728e+07	1.87432e+08	4.43043e+07	1.53918e+08	1.03025e+08	2.5295e+08	2.4303e+07	3.00611e+07	1.10163e+08	3.04604e+07	4.3304e+07	6.77472e+07	1.47146e+07	2.73226e+07	3.6311e+07	2.77924e+07
Com_98_neg	Taurine	C2 H7 N O3 S	125.015	5.21764e+08	8.00767e+08	8.94752e+08	2.63896e+08	3.89832e+08	1.43427e+08	1.16606e+08	4.40611e+08	2.73413e+08	3.03501e+08	5.14284e+08	3.64698e+08	7.5636e+08	8.58656e+08	9.84243e+08	1.07181e+09	9.96695e+07	1.78473e+08	2.7262e+08	1.95308e+08	3.45533e+08	4.62909e+08	9.15474e+08	5.07208e+08	3.47675e+08	1.12595e+09	1.4083e+09	1.12098e+09	1.43794e+09	1.50482e+09
Com_417_neg	Adenosine diphosphate (ADP)	C10 H15 N5 O10 P2	427.029	5.74523e+06	8.1762e+06	1.05615e+07	4.5633e+07	3.29784e+07	1.79661e+08	6.99659e+07	9.89604e+06	7.71075e+06	7.97223e+06	1.41457e+07	1.06763e+07	1.92585e+07	1.85942e+07	2.19595e+07	7.3781e+06	1.62912e+08	1.67869e+08	8.64849e+07	1.76667e+08	7.82513e+06	8.90246e+06	6.42891e+07	3.65145e+07	2.16551e+07	8.72823e+06	2.14176e+07	1.90932e+07	1.05096e+07	8.64984e+06
Com_2643_neg	Testosterone	C19 H28 O2	288.21	2.19169e+06	2.34544e+06	2.008e+06	226269	2.80784e+06	292010	324901	549033	608890	233077	1.87681e+06	1.7762e+06	4.48794e+06	447362	2.72966e+06	955493	631819	644574	1.13415e+06	5.5734e+06	766148	823878	676979	1.11749e+06	377175	1.5527e+06	1.67725e+06	1.11681e+06	738318	907303
Com_36_neg	β-Alanine	C3 H7 N O2	89.0478	3.09265e+09	4.57495e+09	4.7205e+09	4.80236e+09	4.33376e+09	6.70659e+09	5.46628e+09	4.5775e+09	4.10255e+09	4.19578e+09	4.5669e+09	4.46128e+09	4.37517e+09	4.64571e+09	4.32693e+09	4.9038e+09	6.0938e+09	5.84183e+09	5.39789e+09	6.92841e+09	4.17551e+09	4.38864e+09	4.18816e+09	4.85438e+09	5.83522e+09	4.38942e+09	6.06393e+09	5.56271e+09	4.36857e+09	4.71805e+09
Com_2044_neg	2-Aminooctanoic acid	C8 H17 N O2	159.126	1.43377e+06	905187	1.43458e+06	1.44586e+06	1.01629e+06	782929	1.61805e+06	1.49835e+06	1.4709e+06	1.15848e+06	1.55301e+06	1.36272e+06	1.63712e+06	1.27419e+06	1.31612e+06	1.3075e+06	1.70126e+06	2.69274e+06	3.33455e+06	1.11943e+07	3.26291e+06	2.32217e+06	1.51473e+06	2.24584e+06	1.99168e+06	2.28703e+06	1.04807e+06	1.04441e+06	1.43996e+06	1.61229e+06
Com_75_neg	D-glyceraldehdye-3-phosphate	C3 H7 O6 P	169.998	2.88954e+08	1.25946e+08	2.64143e+08	8.63692e+08	1.2857e+09	5.64053e+08	8.05235e+08	1822301866	2.66553e+08	2.43598e+08	1.92233e+08	1.86857e+09	1.5903e+08	1.70629e+08	1.80927e+08	1.03397e+09	3.90281e+08	4.84388e+08	1.04136e+09	4.24262e+08	7.0134e+08	3.81391e+08	8.16963e+08	3.00732e+08	2.78214e+08	1.91039e+08	1.14029e+08	8.85868e+07	1.70441e+08	1.66831e+08
Com_793_neg	N-Acetylhistamine	C7 H11 N3 O	153.09	2.07783e+07	3.07637e+07	2.3168e+07	2.76081e+07	2.48021e+07	3.69337e+07	3.38744e+07	3.09179e+07	2.8524e+07	3.08256e+07	2.57481e+07	1.77782e+07	3.30793e+07	3.07718e+07	2.69898e+07	5.47814e+07	2.68638e+07	2.8211e+07	2.6841e+07	3.15007e+07	2.78855e+07	2.39952e+07	4.15347e+07	2.79364e+07	2.86968e+07	4.01883e+07	3.55547e+07	2.30207e+07	2.50985e+07	4.06993e+07
Com_573_neg	3-Hydroxy-3-Methyl Butyric Acid	C5 H10 O3	118.063	6.97537e+07	4.51943e+07	3.68145e+07	3.46732e+07	2.88237e+07	2.16428e+07	2.10676e+07	4.13906e+07	3.48391e+07	3.73451e+07	4.49634e+07	4.36555e+07	4.85555e+07	6.04588e+07	4.14756e+07	5.97968e+07	5.99215e+07	4.27624e+07	2.15384e+07	2.9692e+07	3.53081e+07	3.87891e+07	5.36636e+07	4.5323e+07	4.50523e+07	3.30541e+07	3.97695e+07	3.70059e+07	1.28643e+07	3.52613e+07
Com_1028_neg	N-Oleoyl Glycine	C20 H37 N O3	339.277	1.08974e+07	8.8825e+06	3.86093e+06	7.65499e+06	7.61465e+06	4.44665e+06	1.25409e+07	3.19144e+07	1.27045e+07	5.6556e+06	2.47172e+07	1.47445e+07	7.47977e+06	5.8569e+06	5.18159e+06	8.38306e+06	6.15683e+06	1.04554e+07	9.28854e+06	2.32694e+07	5.73616e+06	6.63595e+06	8.18843e+06	1.36319e+07	2.97805e+07	6.28218e+06	2.44771e+06	3.6709e+06	6.61276e+06	3.59269e+06
Com_158_neg	mesaconic acid	C5 H6 O4	130.027	5.26402e+08	5.2539e+08	1.65286e+08	2.47336e+08	2.08015e+08	4.5927e+08	3.90328e+08	1.23603e+08	5.10992e+08	3.74043e+08	3.91183e+08	1.39599e+08	4.37477e+08	3.39317e+08	4.79283e+08	3.31537e+08	1.84751e+08	1.94542e+08	3.10488e+08	2.77672e+08	1.62379e+08	2.17128e+08	5.15662e+08	3.07266e+08	1.94263e+08	7.50052e+08	3.42789e+08	5.53467e+08	1.91629e+08	2.6261e+08
Com_648_neg	LPE 18:1	C23 H46 N O7 P	479.301	5.53816e+07	4.89102e+07	3.73233e+06	9.23797e+06	1.23416e+07	1.58383e+07	4.40923e+07	3.50144e+07	2.52034e+07	4.40843e+06	5.9672e+07	1.96468e+07	1.62369e+07	7.45093e+06	8.91542e+06	9.31934e+06	6.05096e+06	1.0022e+07	3.12426e+07	6.778e+07	1.03947e+07	1.06951e+07	8.23275e+06	1.28561e+07	2.19666e+07	1.59922e+07	3.41169e+06	7.63587e+06	3.65529e+06	5.46369e+06
Note: ID, the ID of the metabolite; Name_des, the description information of the metabolite; Formula, the molecular formula of the metabolite; Molecular Weight, molecular weight of metabolite; the others are the relative quantitative information of each sample.

## Sheet: C (meta_pos_kegg_anno_categroy)
Metabolites of KEGG pathway annotations in positive ion mode
KO_Pathway_Level1	KO_Pathway_Level	Meta_Num	Metabolites
Cellular Processes	Cell growth and death	2	Com_1620_pos Com_2070_pos
Environmental Information Processing	Membrane transport	10	Com_27_pos Com_655_pos Com_8971_pos Com_9276_pos Com_6_pos Com_202_pos Com_296_pos Com_10044_pos Com_2230_pos Com_91_pos
Environmental Information Processing	Signal transduction	5	Com_176_pos Com_1065_pos Com_251_pos Com_772_pos Com_1620_pos
Environmental Information Processing	Signaling molecules and interaction	4	Com_176_pos Com_7745_pos Com_4147_pos Com_1232_pos
Genetic Information Processing	Translation	7	Com_272_pos Com_118_pos Com_27_pos Com_9276_pos Com_6_pos Com_202_pos Com_193_pos
Metabolism	Amino acid metabolism	38	Com_1954_pos Com_201_pos Com_27_pos Com_1232_pos Com_853_pos Com_6_pos Com_202_pos Com_1648_pos Com_588_pos Com_2230_pos Com_2718_pos Com_272_pos Com_223_pos Com_1177_pos Com_146_pos Com_11669_pos Com_304_pos Com_688_pos Com_10550_pos Com_193_pos Com_9276_pos Com_547_pos Com_1273_pos Com_4402_pos Com_296_pos Com_8792_pos Com_118_pos Com_252_pos Com_640_pos Com_19_pos Com_1565_pos Com_1050_pos Com…
Metabolism	Biosynthesis of other secondary metabolites	4	Com_193_pos Com_139_pos Com_1666_pos Com_21572_pos
Metabolism	Carbohydrate metabolism	6	Com_4875_pos Com_655_pos Com_3279_pos Com_1273_pos Com_193_pos Com_588_pos
Metabolism	Energy metabolism	2	Com_8792_pos Com_193_pos
Metabolism	Global and overview maps	74	Com_6973_pos Com_1413_pos Com_201_pos Com_655_pos Com_6877_pos Com_853_pos Com_19_pos Com_829_pos Com_604_pos Com_202_pos Com_7748_pos Com_1648_pos Com_5951_pos Com_758_pos Com_588_pos Com_2230_pos Com_251_pos Com_2718_pos Com_612_pos Com_27_pos Com_272_pos Com_5534_pos Com_1666_pos Com_9603_pos Com_296_pos Com_2803_pos Com_1177_pos Com_14068_pos Com_2_pos Com_193_pos Com_1050_pos Com_139_pos Com…
Metabolism	Lipid metabolism	21	Com_6991_pos Com_176_pos Com_1129_pos Com_5534_pos Com_5130_pos Com_9603_pos Com_8043_pos Com_5244_pos Com_2070_pos Com_655_pos Com_1273_pos Com_4147_pos Com_345_pos Com_4627_pos Com_296_pos Com_5951_pos Com_13132_pos Com_6163_pos Com_110_pos Com_982_pos Com_492_pos
Metabolism	Metabolism of cofactors and vitamins	16	Com_2803_pos Com_16_pos Com_118_pos Com_383_pos Com_978_pos Com_83_pos Com_193_pos Com_8971_pos Com_6877_pos Com_781_pos Com_14068_pos Com_2_pos Com_7748_pos Com_8342_pos Com_2323_pos Com_6335_pos
Metabolism	Metabolism of other amino acids	10	Com_2980_pos Com_202_pos Com_383_pos Com_196_pos Com_9276_pos Com_781_pos Com_2_pos Com_193_pos Com_304_pos Com_2230_pos
Metabolism	Nucleotide metabolism	17	Com_612_pos Com_1413_pos Com_251_pos Com_1620_pos Com_772_pos Com_781_pos Com_829_pos Com_336_pos Com_604_pos Com_2_pos Com_11201_pos Com_24_pos Com_758_pos Com_139_pos Com_1666_pos Com_86_pos Com_8792_pos
Organismal Systems	Aging	2	Com_251_pos Com_1620_pos
Organismal Systems	Circulatory system	2	Com_1620_pos Com_100_pos
Organismal Systems	Digestive system	21	Com_176_pos Com_612_pos Com_16_pos Com_272_pos Com_4147_pos Com_202_pos Com_383_pos Com_110_pos Com_27_pos Com_8971_pos Com_6877_pos Com_296_pos Com_9276_pos Com_547_pos Com_6_pos Com_2453_pos Com_345_pos Com_4043_pos Com_1232_pos Com_1065_pos Com_2230_pos
Organismal Systems	Endocrine system	13	Com_176_pos Com_5534_pos Com_5130_pos Com_9603_pos Com_655_pos Com_5244_pos Com_2070_pos Com_4147_pos Com_6003_pos Com_1065_pos Com_251_pos Com_6163_pos Com_8043_pos
Organismal Systems	Excretory system	3	Com_4147_pos Com_4627_pos Com_6163_pos
Organismal Systems	Immune system	3	Com_2803_pos Com_1620_pos Com_1232_pos
Organismal Systems	Nervous system	6	Com_176_pos Com_10550_pos Com_655_pos Com_6003_pos Com_1232_pos Com_296_pos
Organismal Systems	Sensory system	6	Com_176_pos Com_772_pos Com_1565_pos Com_4043_pos Com_1232_pos Com_251_pos

## Sheet: D (meta_neg_kegg_anno_categroy)
Metabolites of KEGG pathway annotations in negtive ion mode
KO_Pathway_Level1	KO_Pathway_Level	Meta_Num	Metabolites
Cellular Processes	Cell growth and death	2	Com_518_neg Com_80_neg
Environmental Information Processing	Membrane transport	4	Com_98_neg Com_5_neg Com_981_neg Com_250_neg
Environmental Information Processing	Signal transduction	2	Com_533_neg Com_2719_neg
Environmental Information Processing	Signaling molecules and interaction	2	Com_98_neg Com_2719_neg
Metabolism	Amino acid metabolism	19	Com_658_neg Com_3_neg Com_347_neg Com_148_neg Com_21_neg Com_102_neg Com_117_neg Com_2159_neg Com_255_neg Com_976_neg Com_1324_neg Com_141_neg Com_180_neg Com_793_neg Com_946_neg Com_236_neg Com_46_neg Com_39_neg Com_981_neg
Metabolism	Carbohydrate metabolism	11	Com_158_neg Com_117_neg Com_21_neg Com_632_neg Com_190_neg Com_510_neg Com_68_neg Com_141_neg Com_39_neg Com_46_neg Com_8_neg
Metabolism	Energy metabolism	6	Com_533_neg Com_28_neg Com_98_neg Com_141_neg Com_46_neg Com_5_neg
Metabolism	Global and overview maps	39	Com_2719_neg Com_533_neg Com_255_neg Com_510_neg Com_143_neg Com_632_neg Com_8_neg Com_5_neg Com_987_neg Com_322_neg Com_98_neg Com_3_neg Com_2643_neg Com_976_neg Com_950_neg Com_191_neg Com_141_neg Com_39_neg Com_685_neg Com_80_neg Com_246_neg Com_158_neg Com_1988_neg Com_518_neg Com_3809_neg Com_3083_neg Com_1743_neg Com_148_neg Com_21_neg Com_946_neg Com_1324_neg Com_190_neg Com_68_neg Com_261…
Metabolism	Lipid metabolism	18	Com_322_neg Com_2719_neg Com_80_neg Com_86_neg Com_347_neg Com_542_neg Com_199_neg Com_261_neg Com_2282_neg Com_2643_neg Com_98_neg Com_191_neg Com_576_neg Com_143_neg Com_1743_neg Com_3476_neg Com_3507_neg Com_1128_neg
Metabolism	Metabolism of cofactors and vitamins	9	Com_3083_neg Com_148_neg Com_946_neg Com_950_neg Com_68_neg Com_141_neg Com_39_neg Com_46_neg Com_1473_neg
Metabolism	Metabolism of other amino acids	6	Com_3_neg Com_117_neg Com_148_neg Com_98_neg Com_355_neg Com_3507_neg
Metabolism	Nucleotide metabolism	10	Com_987_neg Com_3809_neg Com_355_neg Com_246_neg Com_1121_neg Com_1988_neg Com_455_neg Com_1024_neg Com_3697_neg Com_776_neg
Organismal Systems	Digestive system	11	Com_542_neg Com_2719_neg Com_658_neg Com_1389_neg Com_685_neg Com_2282_neg Com_191_neg Com_3083_neg Com_8_neg Com_5_neg Com_3507_neg
Organismal Systems	Endocrine system	6	Com_2719_neg Com_1743_neg Com_533_neg Com_80_neg Com_2643_neg Com_8_neg
Organismal Systems	Immune system	1	Com_80_neg
Organismal Systems	Nervous system	3	Com_2719_neg Com_80_neg Com_3476_neg
Organismal Systems	Sensory system	2	Com_2719_neg Com_80_neg

## Sheet: E (pos-diff)
Differential metabolites of each muscle sample in positive ion mode
ID	Name_des	Formula	Molecular Weight	CN1	CN2	CN3	CN4	CN5	CN6	CN7	CN8	CN9	CN10	CN11	CN12	CN13	CN14	CN15	RE1	RE2	RE3	RE4	RE5	RE6	RE7	RE8	RE9	RE10	RE11	RE12	RE13	RE14	RE15	log2FC	Pvalue	Up.Down
Com_2437_pos	3-(3,4-Dihydroxyphenyl)-2-Methylalanine	C10 H13 N O4	211.084	2.60356e+07	7.47779e+06	3.60457e+06	717713	679017	634327	701916	816753	2.49225e+07	4.03064e+07	981146	770326	1.07024e+06	936993	1.61996e+06	599313	687313	947064	459017	626736	1.03016e+06	931223	503430	421131	642361	1.56755e+06	1.13868e+06	537606	678801	906072	-3.25246	0.0136066	down
Com_1728_pos	LPE 16:1	C21 H42 N O7 P	451.27	5.74726e+07	1.97113e+07	2.64299e+06	1.47622e+06	1.35467e+06	2.72201e+06	1.68479e+06	1.08716e+06	5.81868e+07	5.47688e+07	3.52042e+06	1.45819e+06	1.47087e+06	1.50988e+06	1.57577e+06	1.06509e+06	1.06214e+06	1.11638e+06	2.81902e+06	3.39998e+06	2.20783e+06	2.35072e+06	1.20288e+06	995217	1.0382e+06	1.67549e+06	1.1788e+06	1.85316e+06	1.06222e+06	1.5853e+06	-3.09734	0.0250706	down
Com_1900_pos	S-Lactoylglutathione	C13 H21 N3 O8 S	379.105	2.28039e+06	2.16758e+06	1.64285e+06	4.32692e+07	1.17894e+07	3.06087e+06	1.0301e+07	5.20429e+07	1.81253e+06	2.00731e+06	1.38876e+06	6.46153e+07	1.48613e+06	1.35902e+06	1.56462e+06	1.36538e+06	2.04245e+06	1.27593e+06	7.09548e+06	1.28912e+06	1.67326e+06	1.65745e+06	1.16407e+06	1.12943e+06	1.12917e+06	1.61908e+06	1.65016e+06	1.51358e+06	1.31122e+06	1.41705e+06	-2.87696	0.0148581	down
Com_4284_pos	Milbemycin A3 oxime	C31 H43 N O7	541.311	3.28319e+06	2.5344e+06	625143	309734	316187	325955	355196	287827	1.38207e+07	1.10936e+07	329719	363106	347491	332048	380334	297000	292386	326173	324086	327697	334100	392906	292190	296041	279614	370390	346536	596275	333079	346098	-2.7512	0.0404323	down
Com_2453_pos	Fexofenadine	C32 H39 N O4	501.285	3.17127e+07	7.52967e+06	892789	945869	1.54227e+06	1.73701e+06	1.61591e+06	3.62575e+06	2.05592e+07	1.56839e+07	2.37672e+06	1.05249e+06	861489	1.16649e+06	1.10653e+06	866879	659163	1.11327e+06	2.37497e+06	2.86262e+06	1.12913e+06	1.30554e+06	679793	1.29216e+06	1.37353e+06	1.61296e+06	575767	1.82226e+06	712197	793436	-2.2689	0.021672	down
Com_419_pos	Monoolein	C21 H40 O4	356.292	7.3736e+07	2.34158e+08	5.99818e+07	5.09978e+07	7.82054e+08	2.87963e+07	4.59456e+07	1.56753e+07	4.25362e+07	3.95501e+07	66226437	3.38555e+07	5.59464e+07	4.9192e+07	1.07964e+07	4.63382e+06	2.25791e+07	8.68797e+06	3.65784e+07	3.42804e+07	9.31465e+07	1.10815e+08	5.11091e+06	1.30345e+07	2.41128e+07	1.47117e+07	1.19483e+07	2.09827e+07	4.81796e+06	4.95145e+06	-1.95345	0.00335311	down
Com_5270_pos	8,8-dimethyl-2-phenyl-4H,8H-pyrano[2,3-h]chromen-4-one	C20 H16 O3	304.109	7.54861e+06	2.38285e+06	634242	548414	454559	462629	650541	403796	8.92864e+06	9.96119e+06	3.6288e+06	512541	2.26108e+06	2.74976e+06	942240	443357	1.1613e+06	458605	705231	780362	552660	484612	447781	1.19835e+06	1.65355e+06	558903	504827	1.17913e+06	710587	678093	-1.86898	0.0336976	down
Com_145_pos	PC (16:2e/2:0)	C26 H50 N O7 P	519.332	2779790029	1860567148	1523774674	2.13366e+08	2.71324e+08	9.09392e+07	9.75048e+07	2.85838e+08	6.56601e+08	5.32958e+08	4.41196e+08	2.27573e+08	2.774e+08	3.13116e+08	2.00239e+08	1.11836e+08	1.86634e+08	9.46959e+07	1.86605e+08	1.32951e+08	4.7946e+08	4.82052e+08	1.29635e+08	8.70433e+07	138183311	2.35604e+08	9.41279e+07	2.45856e+08	8.75197e+07	114451670	-1.79983	0.00610714	down
Com_2562_pos	PC (20:4e/2:0)	C30 H54 N O7 P	571.364	2.92293e+07	2.37367e+07	3.32936e+06	1.10069e+06	2.42777e+06	793981	1.04653e+06	1.87447e+06	2.1335e+06	2.41311e+06	2.84372e+06	1.26897e+06	2.46619e+06	2.62823e+06	1.60384e+06	756509	1.50233e+06	1.83656e+06	2.0872e+06	2.67071e+06	2.52032e+06	3.20192e+06	681540	893769	1.00591e+06	1.75796e+06	852802	1.68336e+06	673794	726038	-1.78772	0.0341454	down
Com_1333_pos	Gly-Val	C7 H14 N2 O3	174.1	5.78515e+07	3.94727e+07	1.12696e+07	9.55285e+06	8.97608e+06	8.1987e+06	7.52654e+06	4.83709e+06	1.04931e+08	7.55057e+07	9.17722e+06	4.95853e+06	9.55834e+06	5.51178e+06	1.02197e+07	3.49251e+06	7.53464e+06	4.05893e+06	4.15614e+06	6.37927e+06	7.55918e+06	5.80353e+06	4.61753e+06	3.47813e+06	4.36939e+06	1.09459e+07	1.51015e+07	9.10421e+06	7.0689e+06	1.82759e+07	-1.71513	0.0191747	down
Com_151_pos	PC (16:1e/2:0)	C26 H52 N O7 P	521.348	2513261339	2098969291	5.60113e+08	1.59426e+08	2.21909e+08	1.53023e+08	2.70602e+08	2.92422e+08	6.88599e+08	6.02472e+08	4.19177e+08	2.30678e+08	312285183	2.95078e+08	1.30163e+08	7.00896e+07	1.12197e+08	7.75257e+07	3.35873e+08	2.93783e+08	3.59494e+08	4.56642e+08	7.37644e+07	1.26649e+08	2.15407e+08	2.34804e+08	8.68317e+07	2.05574e+08	5.34928e+07	6.09712e+07	-1.69531	0.00257631	down
Com_628_pos	4-methylpyridine-3-sulfonic acid	C6 H7 N O3 S	173.015	1.87765e+08	8.17463e+07	1.7232e+08	2.36097e+08	1.20972e+08	1.35549e+08	1.98342e+08	2.1679e+08	3.56934e+07	3.6736e+07	1.12021e+07	3.91233e+08	2.85994e+07	1.82026e+07	5.34497e+07	1.59484e+07	7.13593e+07	8.2912e+06	8.82128e+07	3.73213e+07	1.36507e+08	1.49235e+08	1.30887e+07	1.59774e+07	8.23898e+06	1.44899e+07	3.25992e+06	2.184e+07	1.33563e+07	1.65457e+07	-1.64909	0.00279201	down
Com_3970_pos	CYM-5442	C23 H27 N3 O4	409.2	1.3436e+07	4.81495e+06	1.17483e+06	841812	901936	917948	955764	784241	6.77085e+06	5.89571e+06	968435	1.01698e+06	1.02903e+06	992102	1.16491e+06	879709	809795	909965	859758	846583	921928	961567	831573	791278	746343	1.10898e+06	1.00168e+06	964127	988645	881797	-1.62549	0.0250293	down
Com_2683_pos	LPE 22:5	C27 H46 N O7 P	527.301	2.68742e+07	2.31352e+07	5.4972e+06	1.90864e+06	3.45108e+06	2.16e+06	3.39736e+06	2.10629e+06	5.58606e+06	5.36269e+06	3.47557e+06	2.57594e+06	3.62783e+06	3.05214e+06	2.31405e+06	837821	2.54415e+06	1.3071e+06	2.18441e+06	3.83347e+06	4.17473e+06	5.67171e+06	1.16501e+06	1.41871e+06	3.53397e+06	1.47369e+06	692497	1.25202e+06	758411	825397	-1.57743	0.00222507	down
Com_1243_pos	PC (20:5e/2:0)	C30 H52 N O7 P	569.348	1.00305e+08	94501267	2.3403e+07	4.44129e+06	8.47048e+06	3.19474e+06	7.1215e+06	6.74741e+06	7.98718e+06	9.11032e+06	4.3325e+06	7.25749e+06	7.84307e+06	6.7699e+06	5.11509e+06	1.17768e+06	9.18117e+06	6.99809e+06	9.43785e+06	1.11498e+07	2.31701e+07	2.50035e+07	3.1678e+06	2.4161e+06	2.77879e+06	3.33798e+06	1.50024e+06	3.90763e+06	1.10783e+06	1.71795e+06	-1.48374	0.0366868	down
Com_1129_pos	Phosphocholine	C5 H14 N O4 P	183.066	1.18067e+08	8.27482e+07	6.80864e+07	1.15682e+07	1.54805e+07	7.46934e+06	7.5066e+06	1.57734e+07	3.43529e+07	2.96058e+07	2.04615e+07	1.26438e+07	1.36081e+07	1.52176e+07	9.54252e+06	5.778e+06	1.09391e+07	9.77499e+06	1.04192e+07	8.86064e+06	2.91277e+07	3.20675e+07	6.76689e+06	4.84457e+06	8.43395e+06	1.14609e+07	6.96083e+06	9.34666e+06	3.94929e+06	6.62981e+06	-1.4827	0.00575027	down
Com_282_pos	Maltol	C6 H6 O3	126.032	404542793	7.8737e+08	6.63062e+08	5.02488e+08	4.1941e+08	4.64528e+08	6.58305e+08	450094431	1376765819	1164771233	221984906	4.89652e+08	5.00471e+08	148879706	7.31766e+08	4.31883e+07	3.80167e+08	3.35379e+08	5.63361e+08	4.39651e+08	2.59107e+08	2.84078e+08	4.34505e+07	4.92189e+08	1.56409e+08	5.63675e+07	5.87863e+07	6.52388e+07	3.98628e+07	3.9404e+07	-1.46399	0.000284999	down
Com_2004_pos	3-[1-(phenylsulfonyl)-2-pyrrolidinyl]pyridine	C15 H16 N2 O2 S	288.088	2.79553e+07	3.29226e+07	7.24285e+07	7.95637e+06	1.15175e+07	1.96074e+07	1.21421e+07	8.46202e+06	4.0495e+07	5.73762e+07	1.64855e+07	9.37687e+06	2.84344e+07	2.01284e+07	4.18673e+07	3.40589e+06	1.67359e+07	7.95006e+06	5.51571e+06	9.22371e+06	1.78392e+07	3.13948e+07	3.70363e+06	1.10035e+07	1.68483e+07	7.72351e+06	4.15817e+06	7.17902e+06	3.3895e+06	3.38183e+06	-1.44589	0.000482936	down
Com_739_pos	LPC 18:3	C26 H48 N O7 P	517.316	2.30986e+08	1.6925e+08	1.68814e+08	2.22058e+07	3.00472e+07	2.41056e+07	2.15522e+07	3.28632e+07	6.52516e+07	7.72002e+07	3.11996e+07	2.20535e+07	2.93751e+07	3.47454e+07	2.11948e+07	1.65496e+07	2.57614e+07	1.2494e+07	2.58717e+07	1.68391e+07	8.7398e+07	8.01503e+07	2.03347e+07	6.66247e+06	8.42823e+06	1.87872e+07	9.97586e+06	1.83623e+07	5.71811e+06	8.74667e+06	-1.43771	0.00323909	down
Com_7395_pos	2-(Dimethylamino)Guanosine	C12 H17 N5 O5	311.123	3.67956e+06	2.31275e+06	427232	2.35218e+06	2.943e+06	347102	345557	603734	561931	702112	2.3049e+06	903980	469440	338486	614899	411542	297613	1.39908e+06	333032	513431	362152	619057	289637	375083	290168	388422	754434	361231	366146	413085	-1.39804	0.00927303	down
Com_489_pos	PC (18:4e/2:0)	C28 H50 N O7 P	543.332	4.80546e+08	3.76045e+08	1.30646e+08	3.38754e+07	6.04341e+07	31072916	3.26886e+07	4.03676e+07	8.09707e+07	7.79386e+07	4.95622e+07	4.95281e+07	4.29923e+07	4.32383e+07	3.9057e+07	8.95772e+06	1.07015e+08	7.69688e+07	2.01259e+07	2.77196e+07	1.3179e+08	1.06055e+08	5.21812e+06	1.18826e+07	2.41519e+07	2.77099e+07	1.81671e+07	3.0916e+07	6.91224e+06	1.29178e+07	-1.34762	0.00911215	down
Com_5789_pos	1-Phenyl-3-methyl-5-pyrazolone	C10 H10 N2 O	174.079	6.44628e+06	3.65133e+06	1.1788e+06	1.1845e+06	414510	975200	911370	621551	5.53357e+06	7.03978e+06	666764	1.40001e+06	631584	967764	2.18056e+06	810281	433409	690078	691833	575727	615799	686887	575728	561374	604091	1.18328e+06	1.22062e+06	1.7388e+06	1.4659e+06	1.47704e+06	-1.34241	0.0319845	down
Com_2919_pos	3-Hydroxypicolinic acid	C6 H5 N O3	139.027	1.68809e+07	1.30298e+07	5.81313e+06	3.02502e+06	3.38458e+06	3.40064e+06	4.1596e+06	3.86077e+06	2.28073e+07	2.91106e+07	3.10572e+06	3.37713e+06	3.24375e+06	3.1956e+06	3.47845e+06	3.16636e+06	3.31522e+06	3.409e+06	3.30943e+06	2.99958e+06	3.68741e+06	3.57694e+06	3.35614e+06	2.3887e+06	2.54984e+06	3.93197e+06	3.52668e+06	3.02389e+06	3.16821e+06	2.70721e+06	-1.34077	0.0168854	down
Com_805_pos	LPE 20:4	C25 H44 N O7 P	501.285	2.02383e+08	1.36852e+08	5.66198e+07	2.65332e+07	4.43781e+07	1.49421e+07	1.87355e+07	2.9103e+07	7.20622e+07	5.62041e+07	4.51888e+07	3.40107e+07	4.67249e+07	3.33146e+07	3.68773e+07	8.07058e+06	3.60491e+07	3.08267e+07	2.79973e+07	2.60073e+07	4.78679e+07	4.82371e+07	1.05395e+07	16578331	2.19219e+07	2.06207e+07	1.4162e+07	1.87176e+07	5.93424e+06	9.71173e+06	-1.31489	0.00159805	down
Com_984_pos	PC (14:1e/3:0)	C25 H50 N O7 P	507.332	1.44841e+08	1.00593e+08	3.79312e+07	1.01096e+07	1.44699e+07	1.92845e+07	1.99418e+07	1.52592e+07	4.55109e+07	3.94972e+07	2.03069e+07	1.20474e+07	1.61666e+07	1.53216e+07	7.64936e+06	3.9244e+06	1.28191e+07	8.78634e+06	2.174e+07	1.66675e+07	4.21814e+07	54042629	6.31126e+06	5.12077e+06	7.68982e+06	1.40663e+07	5.94338e+06	1.03965e+07	3.61405e+06	7.09891e+06	-1.2354	0.0108215	down
Com_4272_pos	D-Sphingosine	C18 H37 N O2	299.282	4.78143e+06	4.22698e+06	4.06188e+06	3.60622e+06	2.69552e+06	2.81866e+06	5.78477e+06	3.81777e+06	1.12368e+07	1.49355e+07	1.37563e+07	1.7327e+06	4.22944e+06	4.42453e+06	3.57307e+06	2.5389e+06	3.38263e+06	2.46664e+06	2.06515e+06	2.52635e+06	2.03906e+06	1.93374e+06	2.60944e+06	2.63961e+06	4.23414e+06	2.0283e+06	2.3708e+06	1.80259e+06	1.99745e+06	1.76931e+06	-1.23488	0.000578007	down
Com_3240_pos	3-hydroxy-2-[5-nitro-2-(1-pyrrolidinyl)benzyl]propanenitrile	C14 H17 N3 O3	275.127	5.17634e+06	4.8892e+06	4.82446e+06	1.97347e+07	2.22516e+07	3.06229e+06	3.38379e+06	6.24405e+06	1.24864e+07	1.16824e+07	2.41491e+07	6.3609e+06	3.79995e+06	5.15679e+06	3.29336e+06	4.04097e+06	5.16259e+06	3.83526e+06	3.24911e+06	2.58549e+06	2.99657e+06	2.46729e+06	4.82525e+06	3.91437e+06	4.12294e+06	4.3148e+06	4.52687e+06	4.75566e+06	3.07112e+06	5.16042e+06	-1.20936	0.0063782	down
Com_4354_pos	LPE 20:5	C25 H42 N O7 P	499.27	1.14516e+07	8.72318e+06	3.1261e+06	1.70479e+06	2.49171e+06	1.24172e+06	1.60663e+06	1.29683e+06	2.31018e+06	1.83776e+06	1.74084e+06	2.12589e+06	1.67009e+06	1.5866e+06	1.95881e+06	644206	2.26187e+06	1.81561e+06	2.31933e+06	1.77038e+06	3.10175e+06	3.77306e+06	1.04886e+06	492148	903660	467324	274882	320093	301733	391346	-1.17407	0.00371061	down
Com_3675_pos	N,N-Dimethylsphingosine	C20 H41 N O2	327.314	3.31783e+06	2.83188e+06	1.3964e+06	1.88156e+06	706098	2.20984e+06	3.98235e+06	1.74511e+07	1.07307e+06	1.10199e+06	2.31851e+06	2.08498e+06	1.50701e+06	1.73851e+06	1.17946e+06	1.04551e+06	641068	1.40025e+06	1.47359e+06	1.96438e+06	818456	828915	1.06048e+06	1.11344e+06	3.51162e+06	1.42077e+06	830919	1.27814e+06	1.51809e+06	970196	-1.17186	0.0263596	down
Com_3452_pos	2,6-Dimethyl-γ-pyrone	C7 H8 O2	124.052	1.71714e+07	9.93457e+06	9.56296e+06	2.36528e+06	5.86279e+06	2.73728e+06	3.81178e+06	2.98483e+06	1.69107e+06	2.06413e+06	2.40026e+06	7.9157e+06	4.9504e+06	1.90201e+06	5.58081e+06	2.35155e+06	2.15174e+06	2.16803e+06	2.63995e+06	3.34459e+06	2.47132e+06	2.22917e+06	2.49812e+06	2.81711e+06	1.9441e+06	2.85759e+06	2.91362e+06	2.5059e+06	1.58048e+06	1.62837e+06	-1.1647	0.00706775	down
Com_2980_pos	Phosphonoacetic acid	C2 H5 O5 P	139.988	1.11171e+07	1.11316e+07	2.25221e+07	1.57132e+07	7.66732e+06	9.97182e+06	1.96628e+07	1.52942e+07	2.10226e+07	2.80333e+07	4.89198e+06	9.62996e+06	7.5319e+06	7.42713e+06	1.50921e+07	3.22288e+06	3.62481e+06	6.42503e+06	1.47155e+07	7.90709e+06	1.06338e+07	8.1277e+06	3.75816e+06	9.83332e+06	4.38759e+06	5.98116e+06	4.62296e+06	3.43041e+06	3.62151e+06	3.50028e+06	-1.14006	0.000120718	down
Com_1615_pos	Indirubin	C16 H10 N2 O2	262.074	1.4066e+07	3.20017e+07	5.63879e+07	3.59294e+07	4.24765e+07	5.20917e+07	3.93284e+07	3.72767e+06	7.55783e+07	8.01153e+07	1.0145e+07	3.63168e+06	3.34548e+07	4.41245e+07	2.12796e+07	1.20996e+06	2.38938e+07	1.77011e+07	1.95429e+07	5.01825e+07	2.53785e+07	4.24162e+07	1.27664e+06	1.92038e+07	4.1506e+07	3.06878e+06	4.89362e+06	4.26059e+06	1.11125e+07	3.65434e+06	-1.01528	0.0289817	down
Com_1855_pos	6-Ketoprostaglandin F1α	C20 H34 O6	352.225	3.57934e+07	2.58008e+07	2.67136e+07	5.66537e+06	7.99698e+06	2.26491e+07	1.34229e+07	10317304	1.34355e+07	1.26551e+07	9.2182e+06	5.79341e+06	4.97961e+07	2.43946e+07	7.88142e+07	3.19848e+06	1.95032e+07	3.43426e+07	7.67063e+06	1.22058e+07	9.50495e+06	1.25482e+07	2.85067e+06	8.71587e+06	5.58446e+06	2.41848e+07	1.21224e+07	1.58308e+07	4.26082e+06	4.22775e+06	-0.954242	0.0335325	down
Com_467_pos	α-Linolenic acid	C18 H30 O2	278.225	5.37575e+08	449607533	4.99095e+08	6.11384e+08	5.74713e+08	3.6118e+08	4.05316e+08	4.40279e+08	3.67675e+08	3.26308e+08	2.88432e+08	3.19107e+08	300019580	2.47304e+08	3.90047e+08	1.19518e+08	3.34997e+08	3.54006e+08	3.32042e+08	2.74712e+08	2.29286e+08	3.47723e+08	3.52891e+07	1.58881e+08	1.62236e+07	2.14069e+08	2.02477e+08	1.86002e+08	231852260	1.79339e+08	-0.927615	0.00249638	down
Com_6877_pos	Riboflavin	C17 H20 N4 O6	376.138	4.39798e+06	5.20068e+06	6.62643e+06	2.1956e+06	2.76245e+06	5.16893e+06	2.99814e+06	848444	3.09929e+06	4.71599e+06	2.35258e+06	1.27975e+06	4.22904e+06	4.01904e+06	6.05275e+06	2.37256e+06	1.98404e+06	2.61654e+06	1.10322e+06	2.11948e+06	2.0893e+06	2.2741e+06	2.6445e+06	2.20979e+06	1.08731e+06	1.6781e+06	2.32325e+06	1.70288e+06	1.92952e+06	1.38005e+06	-0.922633	0.00357044	down
Com_5630_pos	9,10-Dihome	C18 H34 O4	314.246	6.86366e+06	1.84372e+06	1.62062e+06	1.3384e+06	6.00726e+06	1.08019e+06	1.617e+06	1.17933e+06	1.08455e+06	864926	2.71845e+06	1.31943e+06	1.52242e+06	1.22496e+06	5.78127e+06	1.00579e+06	1.17105e+06	862998	941534	937162	1.12939e+06	1.66314e+06	973298	1.2045e+06	4.05223e+06	1.20717e+06	987523	1.17455e+06	1.49073e+06	956594	-0.868234	0.0372992	down
Com_3790_pos	Glycerophospho-N-palmitoyl ethanolamine	C21 H44 N O7 P	453.285	1.33327e+07	1.73317e+07	3.99979e+06	6.85069e+06	8.40496e+06	1.86933e+07	1.52688e+07	4.5945e+06	1.61311e+07	1.37639e+07	1.4345e+07	2.8604e+06	4.53316e+06	4.39213e+06	6.58536e+06	2.84162e+06	3.46818e+06	5.66902e+06	1.26706e+07	1.83383e+07	2.91402e+06	4.09044e+06	3.16116e+06	4.41411e+06	5.06836e+06	6.90384e+06	3.38946e+06	6.85818e+06	2.86844e+06	3.66893e+06	-0.807538	0.0158224	down
Com_4822_pos	α-Eleostearic acid	C18 H30 O2	278.225	6.68524e+06	4.90094e+06	1.0953e+07	1.17011e+07	8.57139e+06	8.36627e+06	5.42148e+06	8.33291e+06	3.01555e+06	3.24802e+06	6.13406e+06	4.79028e+06	5.5294e+06	4.64551e+06	5.17806e+06	3.31561e+06	4.27188e+06	4.50691e+06	3.77023e+06	4.09619e+06	2.92495e+06	4.06073e+06	3.1659e+06	4.03902e+06	3.46608e+06	3.11597e+06	2.74352e+06	2.99111e+06	5.64343e+06	3.78265e+06	-0.802307	0.000274019	down
Com_3302_pos	2-Deoxy-D-galactose	C6 H12 O5	164.068	1.84774e+07	2.21357e+07	2.34462e+07	1.71875e+07	1.53408e+07	2.0196e+07	1.90536e+07	1.3879e+07	1.55302e+07	1.48162e+07	1.19577e+07	1.88686e+07	1.20082e+07	1.12523e+07	1.3982e+07	6.19514e+06	9.07977e+06	1.03494e+07	1.74632e+07	1.05067e+07	1.34796e+07	1.52261e+07	6.15531e+06	6.21813e+06	1.05256e+07	7.58666e+06	8.40996e+06	1.14876e+07	7.08625e+06	6.09754e+06	-0.76645	1.94e-05	down
Com_5037_pos	D-Fructose 6-Phosphate-Disodium Salt	C6 H11 Na2 O9 P	303.994	5.67017e+06	8.12583e+06	2.76625e+06	5.02234e+06	3.22409e+06	7.35663e+06	6.24055e+06	2.7299e+06	8.81566e+06	8.92639e+06	1.65811e+06	4.6289e+06	2.60098e+06	1.4403e+06	7.29369e+06	1.19747e+06	1.0039e+07	9.07114e+06	5.96624e+06	9.44943e+06	2.24397e+06	2.09824e+06	1.21627e+06	5.62813e+06	938886	1.30603e+06	1.30004e+06	1.1604e+06	1.10336e+06	1.21454e+06	-0.504283	0.0412806	down
Com_3007_pos	N~5~-(1,3,5-trimethyl-1H-pyrazol-4-yl)-1H-1,2,4-triazole-3,5-diamine	C8 H13 N7	207.126	393550	444512	491357	4.5314e+06	4.10843e+06	2.87398e+07	2.72542e+07	772191	3.12077e+06	3.90815e+06	793485	446515	1.43132e+06	1.27481e+06	1.12119e+06	2.25737e+06	1.74689e+07	1.80287e+07	1.12515e+07	1.35767e+07	8.26859e+06	8.58949e+06	2.24667e+06	2.11571e+06	1.71462e+06	3.19387e+06	3.81507e+06	2.94136e+06	2.85545e+06	3.56507e+06	0.370152	0.0272469	up
Com_4814_pos	Lysopc 18:3	C26 H48 N O7 P	517.316	9.51046e+06	8.7369e+06	6.36391e+06	2.48626e+06	2.42715e+06	2.34048e+06	3.96165e+06	4.65448e+06	2.30803e+06	2.40331e+06	2.67831e+06	4.80551e+06	1.83634e+06	3.62386e+06	3.39432e+06	6.42735e+06	6.19279e+06	4.82481e+06	6.96579e+06	4.69161e+06	5.54621e+06	6.19708e+06	5.77356e+06	2.87323e+06	3.76976e+06	8.94591e+06	4.5514e+06	6.61096e+06	5.93978e+06	5.12939e+06	0.456608	0.0108684	up
Com_4147_pos	Cortisol	C21 H30 O5	362.209	1.24827e+07	1.00996e+07	8.79038e+06	4.85042e+06	3.50146e+06	1.23047e+07	8.8254e+06	1.19517e+06	1.1739e+06	1.38519e+06	1.39201e+06	1.37364e+06	1.25518e+06	1.09916e+06	1.46351e+06	6.80655e+06	6.13055e+06	7.10706e+06	3.49255e+06	3.26995e+06	8.12977e+06	7.64537e+06	8.26405e+06	1.94376e+06	2.1046e+06	1.09692e+07	9.6398e+06	1.1361e+07	4.72137e+06	6.34415e+06	0.460025	0.0386475	up
Com_1232_pos	Histamine	C5 H9 N3	111.08	1.84509e+07	3.32714e+07	1.11901e+08	3.27497e+07	3.09537e+07	7.71516e+07	4.41793e+07	2.39754e+07	5.7366e+06	4.06267e+06	2.99934e+07	3.21407e+07	8.28898e+07	3.85759e+07	9.12172e+07	3.66723e+07	8.25213e+07	1.14076e+08	6.80128e+07	127529081	6.68374e+07	8.7989e+07	3.8642e+07	4.27828e+07	2.37369e+07	6.22974e+07	5.8086e+07	4.90053e+07	5.77505e+07	5.49143e+07	0.562813	0.0308725	up
Com_1183_pos	1,4-Dihydro-1-Methyl-4-Oxo-3-Pyridinecarboxamide	C7 H8 N2 O2	152.059	1.81447e+07	3.33793e+07	8.50083e+07	4.7882e+07	4.9559e+07	4.96037e+07	7.88717e+07	4.67493e+07	2.688e+07	2.99596e+07	4.02242e+07	4.1158e+07	1.33279e+08	8.9369e+07	7.74541e+07	1.21773e+08	1.19182e+08	1.37916e+08	9.02049e+07	4.81471e+07	6.9632e+07	8.03105e+07	1.04969e+08	5.83643e+07	5.66223e+07	117104678	1.0637e+08	8.93615e+07	7.60578e+07	1.24446e+08	0.724579	0.0013102	up
Com_2477_pos	N'1-(6-methylpyridazin-3-yl)-4-chlorobenzene-1-carbohydrazide	C12 H11 Cl N4 O	262.062	3.56431e+06	4.38279e+06	2.48097e+06	2.79952e+06	2.32511e+06	5.08657e+06	6.73801e+06	5.74238e+06	3.13064e+06	3.05235e+06	1.23816e+07	4.54079e+06	1.5198e+07	8.64767e+06	4.67796e+07	3.16173e+07	5.13356e+06	4.01689e+06	1.12136e+07	1.89208e+07	2.64018e+06	3.59058e+06	3.51659e+07	1.89991e+07	9.02443e+06	9.14401e+06	5.25373e+06	1.51496e+07	2.12773e+07	2.62561e+07	0.777245	0.0376709	up
Com_1341_pos	N1-(2-pyridyl)-2-(3,5-difluorophenyl)acetamide	C13 H10 F2 N2 O	496.152	5.90562e+06	1.63922e+07	3.26451e+07	3.44186e+07	2.9768e+07	4.28563e+07	5.17632e+07	5.26243e+07	1.86169e+07	1.62564e+07	3.94479e+07	4.96918e+07	4.8549e+07	4.63341e+07	3.60199e+07	8.70243e+07	3.30877e+07	3.97546e+07	5.75507e+07	3.21536e+07	5.01249e+07	5.52151e+07	9.99085e+07	4.85689e+07	5.10711e+07	8.22867e+07	6.09566e+07	6.19769e+07	6.11774e+07	7.38592e+07	0.779346	0.00213197	up
Com_2177_pos	3-(1-benzylpiperidin-4-yl)-3H-[1,2,3]triazolo[4,5-b]pyridine	C17 H19 N5	293.163	716262	1.05788e+06	968508	1.36417e+07	2.09512e+07	3.50092e+07	5.57632e+07	1.46461e+06	632469	631825	1.40936e+07	1.10341e+06	5.74252e+06	7.19992e+06	3.44415e+06	2.21596e+06	2.69835e+07	2.45833e+07	2.49698e+07	2.33408e+07	2.63e+07	2.32505e+07	1.21957e+06	3.75024e+06	2.80802e+06	1.03536e+07	2.78878e+07	1.35881e+07	4.05667e+07	3.18691e+07	0.804566	0.0236069	up
Com_9626_pos	5-[(8Z,11Z)-pentadeca-8,11-dien-1-yl]benzene-1,3-diol	C21 H32 O2	316.236	315684	342238	447751	566478	345568	574718	466194	331038	434630	488630	364586	392970	365894	670291	384584	298364	1.805e+06	2.43151e+06	692797	380501	1.29489e+06	1.02542e+06	482771	409415	483246	394809	556861	573226	322051	791002	0.879459	0.0248608	up
Com_826_pos	ACar 20:3	C27 H48 N O4	449.35	2.37889e+07	1.38022e+07	1.6802e+07	2.37065e+07	2.75825e+07	5.17923e+07	6.47463e+07	60296493	6.56176e+06	5.08285e+06	9.94633e+07	4.4109e+07	7.63493e+07	9.97396e+07	1.0113e+08	1.73587e+08	1.14567e+08	1.08301e+08	5.58798e+07	1.05252e+08	2.81429e+07	5.78944e+07	2.17112e+08	1.2587e+08	8.77363e+07	5.40523e+07	5.08811e+07	6.13339e+07	6.29232e+07	3.76315e+07	0.907566	0.00898746	up
Com_6518_pos	ACar 19:3	C26 H46 N O4	435.334	659131	706446	807359	1.11565e+06	1.81465e+06	1.92841e+06	941749	1.26013e+06	363373	463404	2.17028e+06	991547	2.90262e+06	2.41158e+06	2.07949e+06	5.72191e+06	2.39799e+06	1.28219e+06	815678	1.86249e+06	1.76207e+06	2.19838e+06	4.72646e+06	5.25605e+06	5.32869e+06	1.51733e+06	1.9081e+06	1.92871e+06	1.46615e+06	1.10193e+06	0.929827	0.0091244	up
Com_7942_pos	ACar 21:3	C28 H50 N O4	463.366	382902	385395	609524	403136	450269	484729	869114	591959	374693	390489	2.15982e+06	455130	1.54331e+06	1.18639e+06	1.09524e+06	3.53012e+06	1.22864e+06	818298	533245	803495	529361	1.74638e+06	2.73869e+06	2.84291e+06	3.24327e+06	936170	628968	1.31136e+06	502416	657281	0.954052	0.0170133	up
Com_758_pos	Adenine	C5 H5 N5	135.055	1.63509e+07	1.89651e+07	2.00216e+07	2.48166e+07	2.0308e+07	4.74516e+07	3.21255e+07	1.92141e+07	2.08191e+07	1.73604e+07	1.08469e+08	2.74829e+07	1.15361e+08	6.75739e+07	101445897	4.96481e+07	1.28928e+08	4.68795e+07	3.68891e+07	1.67998e+08	2.69951e+07	2.62819e+07	2.52034e+08	2.00506e+08	1.74761e+08	4.77848e+07	2.88765e+07	3.20221e+07	4.22888e+07	3.87679e+07	0.9836	0.0352924	up
Com_5244_pos	Androstenedione	C19 H26 O2	286.197	2.85559e+06	2.43832e+06	1.60133e+06	4.86723e+06	6.38117e+06	3.74546e+06	4.24792e+06	1.94669e+06	1.32032e+06	1.38775e+06	2.42951e+06	2.18656e+06	2.00879e+06	1.83414e+06	2.05093e+06	1.79743e+06	6.75661e+06	7.55122e+06	6.89256e+06	1.00555e+07	6.17615e+06	8.13585e+06	1.58743e+06	1.08843e+06	618200	4.62605e+06	6.96474e+06	5.43176e+06	7.88892e+06	7.15168e+06	1.00208	0.0378894	up
Com_7658_pos	Ginkgoic acid	C22 H34 O3	346.251	469574	531501	700375	634108	658824	974342	918566	1.01627e+06	519036	818339	1.27024e+06	845603	1.04395e+06	1.21389e+06	1.22102e+06	3.10336e+06	2.0133e+06	1.68034e+06	868019	794989	710347	786390	3.26395e+06	3.10485e+06	3.7347e+06	951308	1.22374e+06	1.19209e+06	1.37215e+06	1.10453e+06	1.01302	0.00233708	up
Com_6025_pos	Dehydroepiandrosterone (DHEA)	C19 H28 O2	288.205	904999	879707	820644	1.30367e+06	1.66591e+06	1.56553e+06	1.0719e+06	948364	1.04765e+06	1.10514e+06	729602	1.00422e+06	1.24762e+06	1.23437e+06	962676	950050	4.77773e+06	7.51393e+06	2.72247e+06	2.69222e+06	2.20285e+06	2.41343e+06	1.33975e+06	890101	716878	1.62366e+06	1.23402e+06	1.29228e+06	1.52847e+06	1.58937e+06	1.02184	0.00773077	up
Com_3712_pos	PC (8:0/13:1)	C29 H56 N O8 P	577.374	3.08865e+06	3.86217e+06	2.19419e+06	2.334e+06	2.81792e+06	1.46818e+06	1.92017e+06	4.498e+06	654547	624504	1.85472e+06	2.85074e+06	1.74452e+06	1.87971e+06	2.51084e+06	2.99316e+06	1.52663e+07	1.91758e+07	3.6363e+06	2.62934e+06	3.28746e+06	6.16179e+06	4.08454e+06	1.81859e+06	2.30824e+06	2.72931e+06	1.40295e+06	2.22076e+06	2.26768e+06	2.05711e+06	1.07046	0.034755	up
Com_6397_pos	Glutamine	C5 H10 N2 O3	146.07	694301	664448	898541	1.39712e+06	846942	1.42206e+06	1.50839e+06	893189	891396	994016	1.02219e+06	693077	892718	901792	698907	1.17338e+06	5.54315e+06	6.56208e+06	945434	1.63666e+06	1.02068e+06	742555	1.73431e+06	1.19739e+06	694956	1.48406e+06	1.65617e+06	1.50616e+06	2.22535e+06	2.69415e+06	1.09572	0.00561128	up
Com_963_pos	D-Ribose5-phophate	C5 H11 O8 P	230.019	2.00036e+07	2.90912e+07	3.44384e+07	2.21175e+07	2.16555e+07	4.07581e+07	2.64894e+07	1.72835e+07	36504052	4.11086e+07	3.388e+07	2.04571e+07	6.55054e+07	4.45301e+07	7.62876e+07	6.24284e+07	3.21823e+07	4.24494e+07	1.65417e+07	2.3959e+07	4.41125e+07	5.21478e+07	3.80209e+07	4.10688e+07	4.07106e+07	2.1435e+08	1.49688e+08	1.54867e+08	1.21256e+08	1.12627e+08	1.11276	0.0135421	up
Com_1113_pos	ACar 22:5	C29 H48 N O4	473.351	2.16707e+07	1.04492e+07	7.74579e+06	9.66246e+06	1.18301e+07	2.21389e+07	2.83584e+07	2.27186e+07	3.44799e+06	3.44023e+06	4.74632e+07	1.47299e+07	3.43956e+07	3.29951e+07	2.71159e+07	8.83877e+07	8.30059e+07	9.1875e+07	2.64186e+07	3.15316e+07	1.39076e+07	2.29479e+07	1.35616e+08	4.02139e+07	4.73815e+07	1.43666e+07	11017607	1.68405e+07	1.68158e+07	9.25168e+06	1.12341	0.0333106	up
Com_4493_pos	ACar 8:2	C15 H26 N O4	283.178	611834	377717	1.50681e+06	4.25798e+06	6.21721e+06	3.36626e+06	3.54989e+06	2.33605e+06	1.28513e+06	1.75617e+06	2.98077e+06	2.597e+06	1.44687e+06	1.67914e+06	2.03963e+06	520765	1.23315e+07	1.36619e+07	3.05481e+06	5.79285e+06	5.0805e+06	5.08431e+06	826100	1.93984e+06	1.07809e+06	5.46015e+06	6.42096e+06	5.40493e+06	6.92479e+06	7.03529e+06	1.16275	0.0368696	up
Com_5507_pos	N-(4-chlorophenyl)-5-hex-1-ynylnicotinamide	C18 H17 Cl N2 O	312.1	373033	404653	631153	468129	489023	569821	566586	480570	491063	654628	659387	591421	655193	670785	759638	875820	678340	763448	670744	743081	684816	718375	858328	779002	8.02278e+06	963510	946665	850422	873958	954545	1.19526	0.00530728	up
Com_2605_pos	4-(2-Hydroxyethyl)-2-methoxyphenyl β-D-glucopyranoside	C15 H22 O8	352.109	1.03944e+06	827571	1.18294e+06	768329	872664	1.35922e+06	1.61413e+06	765553	1.11015e+06	1.35138e+06	7.6346e+06	951140	8.93315e+06	3.96768e+06	1.45492e+07	1.2884e+07	3.5206e+06	877468	3.45958e+06	8.464e+06	917126	948515	3.19445e+07	1.74723e+07	4.81559e+06	3.2973e+06	1.03497e+06	5.67628e+06	7.299e+06	7.53471e+06	1.23092	0.0326182	up
Com_251_pos	Adenosine 5'-monophosphate	C10 H14 N5 O7 P	347.063	3.00293e+07	3.6362e+07	2.57056e+07	5.68492e+07	4.92182e+07	2.50941e+08	1.37786e+08	2.33655e+07	36455212	3.47951e+07	4.94805e+08	2.7979e+07	5.14643e+08	7.57884e+08	3.84935e+08	4.90633e+08	6.06122e+08	1.49316e+08	6.47758e+07	6.98564e+08	5.62512e+07	5.73431e+07	9.71148e+08	1148342876	1535035924	2.27903e+08	1.36365e+08	1.4436e+08	2.34341e+08	2.16194e+08	1.23514	0.0173838	up
Com_4627_pos	Cortisone	C21 H28 O5	360.194	2.53773e+06	2.35238e+06	1.80221e+06	2.1086e+06	3.02327e+06	1.2298e+06	1.39877e+06	1.03826e+06	1.085e+06	902763	1.73382e+06	870122	791705	677362	769230	1.95985e+06	1.17666e+07	9.23225e+06	1.58657e+06	1.84431e+06	814018	1.17838e+06	2.00823e+06	1.12258e+06	972328	3.02988e+06	4.85386e+06	3.70406e+06	5.52828e+06	4.37986e+06	1.27405	0.012128	up
Com_369_pos	ACar 12:1	C19 H36 N O4	341.257	2.17666e+07	1.56988e+07	2.77689e+07	5.17949e+07	7.67473e+07	2.90786e+07	2.81168e+07	9.32432e+07	6.44493e+06	5.81223e+06	1.24845e+08	2.30889e+08	2.86429e+08	1.68583e+08	2.87571e+08	8.07956e+08	5.51462e+07	4.02256e+07	5.11744e+07	6.28949e+07	2.92361e+07	4.37373e+07	874519426	3.56361e+08	3.25499e+08	2.06701e+08	3.90272e+08	1.98685e+08	9.41619e+07	6.95197e+07	1.30962	0.0383895	up
Com_7362_pos	ACar 24:5	C31 H52 N O4	501.382	369274	348538	517790	424895	475831	411137	431310	369324	378124	439750	440062	441100	446992	468627	531389	3.1365e+06	440956	479754	445532	434177	500990	501999	4.2013e+06	1.46548e+06	1.94983e+06	488959	488897	502320	630202	621621	1.32664	0.0121017	up
Com_1443_pos	α-Linolenoyl ethanolamide	C20 H35 N O2	321.267	1.76299e+07	2.47627e+07	9.87665e+06	8.26878e+06	9.42534e+06	4.81819e+07	5.46304e+07	8.84936e+06	6.69561e+06	8.57013e+06	9.3191e+06	3.12485e+07	1.89204e+07	1.36563e+07	2.35867e+07	9.14434e+07	5.28237e+07	6.69341e+07	5.99616e+07	6.08426e+07	3.46174e+07	5.06239e+07	6.96074e+07	1.01659e+07	7.71597e+06	5.5122e+07	4.11746e+07	6.4024e+07	2.41545e+07	5.06485e+07	1.33329	0.00053357	up
Com_1838_pos	ACar 22:4	C29 H50 N O4	475.366	4.39761e+06	3.23055e+06	1.53435e+06	4.20935e+06	4.82116e+06	5.46375e+06	7.58199e+06	1.24694e+07	826804	821541	2.2377e+07	5.50339e+06	14320359	1.41177e+07	1.11531e+07	4.97541e+07	1.59181e+07	1.51821e+07	8.60612e+06	1.09346e+07	3.2981e+06	5.12142e+06	5.96929e+07	3.21365e+07	42863837	9.03923e+06	1.10992e+07	1.00917e+07	1.4194e+07	6.28223e+06	1.38274	0.00660122	up
Com_44_pos	Hexanoylcarnitine	C13 H25 N O4	259.178	2.33205e+08	4.69597e+08	7.82129e+08	1465508318	1452989239	7.12369e+08	8.97542e+08	2738284121	5.04968e+07	5.15927e+07	1651084644	2894975385	2895315140	2826605787	2238556463	10538510682	1252889740	8.67778e+08	1592073146	2042508665	7.52269e+08	8.58201e+08	15684829063	5110994263	3935135326	1229926549	4582444046	2108504018	3722972714	3191806441	1.4279	0.0152505	up
Com_344_pos	ACar 13:0	C20 H40 N O4	357.288	1.34464e+08	126671298	1.08652e+08	1.84724e+08	1.5983e+08	3.23427e+08	3.47922e+08	2.79511e+08	2.27076e+07	2.27466e+07	2.05268e+08	2.88283e+08	2.26293e+08	2.46873e+08	2.319e+08	3.2862e+08	6.89335e+08	6.63233e+08	6.72733e+08	1061784387	4.96444e+08	6.365e+08	291942029	1.88235e+08	1.51015e+08	6.83447e+08	6.09139e+08	6.68757e+08	5.62326e+08	5.77581e+08	1.50916	0.000160537	up
Com_294_pos	ACar 17:1	C24 H46 N O4	411.335	2.95614e+07	2.05517e+07	3.58866e+07	8.19012e+07	8.65128e+07	1.29373e+08	1.71438e+08	1.87642e+08	1.50361e+07	1.45535e+07	1.6196e+08	1.75871e+08	1.8063e+08	2.23778e+08	175779989	1122979612	8.35427e+07	6.1415e+07	1.34297e+08	184184649	5.48797e+07	8.99552e+07	3.45301e+08	9.63247e+08	1184984837	1.13516e+08	2.23649e+08	1.35847e+08	1.50932e+08	9.62515e+07	1.54854	0.0255348	up
Com_1461_pos	Anandamide (AEA)	C22 H37 N O2	347.282	1.6396e+07	1.90188e+07	772699	4.12288e+06	3.05777e+06	1.79932e+07	3.68142e+07	2.43361e+07	2.15652e+06	613137	4.25335e+06	2.58333e+07	6.61498e+06	5.47151e+06	1.8976e+06	6.99864e+07	5.18894e+07	9.78337e+07	5.73111e+07	5.4268e+07	1.47934e+07	2.67006e+07	6.08233e+07	7.09628e+06	7.21519e+06	1.48906e+07	7.10982e+06	1.32747e+07	8.15637e+06	8.00132e+06	1.56003	0.00485361	up
Com_4961_pos	ACar 22:3	C29 H52 N O4	477.382	449155	461654	639582	519534	516524	692442	1.58316e+06	1.82909e+06	434631	468356	1.66733e+06	702233	1.65243e+06	1.92585e+06	934521	7.45932e+06	917466	622730	692244	941419	492515	564280	9.08075e+06	7.36826e+06	9.9854e+06	1.19265e+06	1.12962e+06	1.60924e+06	1.66728e+06	754927	1.61938	0.0436144	up
Com_492_pos	Docosapentaenoic acid	C22 H34 O2	330.256	5.79812e+07	8.32534e+07	8.79549e+06	1.3805e+07	1.38133e+07	8.15938e+07	1.82712e+08	1.37613e+08	1.04979e+07	3.86222e+06	3.76852e+07	1.40513e+08	3.10961e+07	2.90045e+07	2.39239e+07	4.53137e+08	3.24697e+08	6.08668e+08	3.43107e+08	346584237	8.51842e+07	1.45432e+08	3.87249e+08	3.56708e+07	4.88805e+07	8.33137e+07	4.18317e+07	7.91201e+07	5.46862e+07	5.12702e+07	1.85113	0.00161339	up
Com_550_pos	ACar 15:1	C22 H42 N O4	383.303	1.66088e+07	1.62364e+07	1.67161e+07	8.19493e+07	8.67195e+07	4.32886e+07	4.64254e+07	4.36067e+07	7.03856e+06	8.16983e+06	6.24629e+07	4.5867e+07	7.75401e+07	8.04806e+07	8.47038e+07	3.92698e+08	8.38907e+07	5.87306e+07	9.34022e+07	1.77927e+08	7.18942e+07	9.72348e+07	4.33291e+08	3.21581e+08	3.09802e+08	1.12498e+08	234098401	1.5433e+08	1.0156e+08	9.09111e+07	1.92925	3.32e-05	up
Com_686_pos	ACar 20:2	C27 H50 N O4	451.366	5.29777e+06	8.09442e+06	3.50749e+06	1.67826e+07	1.51866e+07	5.41382e+06	1.15737e+07	6.76365e+07	1.57406e+06	1.6224e+06	5.03366e+07	3.74535e+07	2.25312e+07	5.37358e+07	2.35268e+07	2.643e+08	1.18669e+07	5.31996e+06	1.49646e+07	1.69114e+07	4.22819e+06	4.89882e+06	3.0536e+08	1.64387e+08	2.93677e+08	3.80267e+07	4.48373e+07	5.74369e+07	3.82135e+07	2.01909e+07	1.98606	0.0489328	up
Com_756_pos	ACar 19:1	C26 H50 N O4	439.366	2.7918e+06	5.46467e+06	847725	1.21819e+07	8.9616e+06	6.47181e+06	1.89485e+07	3.28311e+07	1.60769e+06	1.21649e+06	2.99089e+07	1.80592e+07	1.94831e+07	3.1665e+07	2.14765e+07	1.49124e+08	1.1865e+07	5.40452e+06	1.85343e+07	1.41683e+07	3.98439e+06	6.74295e+06	1.57069e+08	1.59068e+08	2.48714e+08	1.84057e+07	2.02261e+07	3.01128e+07	2.68625e+07	1.54784e+07	2.06342	0.0213675	up
Com_15_pos	Palmitoylcarnitine	C23 H45 N O4	399.335	6.20057e+08	7.61274e+08	5.36037e+08	1928100722	1577927646	1072084832	1906854800	5676715851	3.85719e+08	2.9026e+08	5223428606	3808981463	5560785129	8570011589	6166556081	37955858030	1754294428	9.04855e+08	1915922120	1097894294	6.83162e+08	9.89229e+08	39139809883	33426951134	39105114470	6231848553	7445468593	8502512734	6488050104	3345054116	2.09993	0.0385729	up
Com_129_pos	ACar 17:0	C24 H48 N O4	413.35	4.61045e+07	6.10736e+07	2.00466e+07	1.37866e+08	8.26477e+07	6.92943e+07	1.56349e+08	3.60154e+08	1.34748e+07	1.7212e+07	4.44279e+08	202415773	284147661	4.04987e+08	3.10994e+08	2463151840	127945901	6.11388e+07	1.29493e+08	8.17152e+07	3.9276e+07	5.70006e+07	2654802524	2224695772	3607121296	4.20669e+08	3.06056e+08	4.73056e+08	3.93388e+08	2.24302e+08	2.3448	0.0297645	up
Com_2070_pos	Progesterone	C21 H30 O2	314.225	1.17883e+06	1.05225e+06	2.28461e+06	872580	913577	2.98589e+06	2.60152e+06	960958	827016	930056	1.24779e+06	992563	2.20487e+06	1.19707e+06	1.55402e+06	1.73598e+06	1.24419e+06	1.50138e+06	1.35244e+06	1.60425e+06	5.7423e+07	55509645	1.84591e+06	1.65352e+06	1.66911e+06	2.98491e+06	4.84842e+06	2.93353e+06	1.31139e+06	1.52777e+06	2.67396	0.0333374	up
Com_4389_pos	11-Deoxy prostaglandin F1α	C20 H36 O4	362.241	153984	154627	224564	193645	458966	233189	307421	296487	158342	188899	574412	269833	280494	354925	349101	1.29842e+07	225759	269070	230927	206710	214017	211702	6.697e+06	2.551e+06	6.09239e+06	532035	621763	688161	375205	391557	2.94307	0.0179954	up
Com_268_pos	Tangeritin	C20 H20 O7	372.121	1.66678e+07	7.73363e+06	9.27657e+06	1.31585e+06	2.19807e+06	6.07904e+06	8.78288e+06	2.59712e+06	1.20005e+06	1.47466e+06	2.74786e+06	6.75313e+06	2.19648e+06	1.84399e+06	3.60871e+06	9.84732e+06	5.84515e+07	7.97874e+06	6.4142e+06	3.87181e+06	5.84299e+06	9.56706e+06	3.93875e+06	1.82451e+08	1399994265	4.34716e+06	2.58462e+06	4.26745e+06	9.29e+06	5.68686e+06	4.5249	0.0235511	up
Note: ID, the ID of the metabolite; Name_des, the description information of the metabolite; Formula, the molecular formula of the metabolite; Molecular Weight, molecular weight of metabolite; the others are the relative quantitative information of each sample.

## Sheet: F (neg-diff)
Different metabolites of each muscle sample in negative ion mode
ID	Name_des	Formula	Molecular Weight	CN1	CN2	CN3	CN4	CN5	CN6	CN7	CN8	CN9	CN10	CN11	CN12	CN13	CN14	CN15	RE1	RE2	RE3	RE4	RE5	RE6	RE7	RE8	RE9	RE10	RE11	RE12	RE13	RE14	RE15	log2FC	Pvalue	Up.Down
Com_706_neg	Delta-Tridecalactone	C13 H24 O2	212.177	3.86566e+06	3.43711e+06	2.14024e+06	2.67482e+07	20316907	7.5569e+06	1.06979e+07	6.38069e+06	1.75896e+06	1.53838e+06	9.21665e+06	8.15969e+06	6.50057e+06	4.03492e+06	7.57091e+06	2.34853e+07	3.10209e+07	4.6462e+07	4.29992e+07	8.27994e+07	1.42222e+07	1.58357e+07	1.94375e+07	1.99976e+07	1.69103e+07	2.63673e+07	1.6371e+07	1.62682e+07	1.77632e+07	2.00674e+07	1.77353	9.6e-06	up
Com_632_neg	D-Ribulose 1,5-bisphosphate	C5 H12 O11 P2	309.985	8.66404e+06	7.72811e+06	1.81232e+07	2.74006e+07	2.20913e+07	2.85712e+07	2.54119e+07	1.19394e+07	9.86835e+06	9.30652e+06	4.36151e+07	1.34867e+07	1.44745e+07	2.20588e+07	1.31679e+07	4.688e+07	4.32442e+07	3.27162e+07	2.77629e+07	3.94897e+07	1.29526e+07	2.19857e+07	4.78925e+07	2.4135e+07	2.40538e+07	3.9019e+07	2.76245e+07	4.71626e+07	7.0704e+07	8.41278e+07	1.09592	0.000181487	up
Com_8_neg	D-Glucose 6-phosphate	C6 H13 O9 P	260.029	17250848257	28646930120	13538200336	18163488624	14539036105	14255183157	19988479128	16425635510	44006875059	37915669392	4480063307	15348079227	13772035926	9372775758	12299286211	2.5188e+08	14996549347	12662605897	21677278919	26155383665	5690872263	7660095469	2.68999e+08	16163737897	2707708954	4.45239e+08	3.9703e+08	5.38212e+08	2.50756e+08	2.38214e+08	-1.34657	0.00103576	down
Com_742_neg	Tridecylic acid	C13 H26 O2	214.193	1.84487e+06	2.42974e+06	2.36379e+06	5.98585e+06	6.12046e+06	4.35828e+06	5.3003e+06	7.98255e+06	1.39897e+06	1.50714e+06	9.04644e+06	1.1591e+07	7.76458e+06	7.64922e+06	8.05357e+06	6.13686e+07	4.7849e+06	5.6175e+06	7.24405e+06	1.07878e+07	4.68645e+06	6.40561e+06	5.20924e+07	3.91292e+07	3.87481e+07	1.21458e+07	1.29631e+07	8.22805e+06	1.06523e+07	8.57465e+06	1.76492	0.00154384	up
Com_1351_neg	LPE 18:3	C23 H42 N O7 P	475.27	1.53088e+07	1.0405e+07	3.5364e+06	1.9496e+06	2.0594e+06	3.36347e+06	6.73138e+06	6.48048e+06	9.02888e+06	6.46464e+06	3.55601e+06	3.68194e+06	2.42983e+06	1.67922e+06	2.17178e+06	4.10565e+06	1.52476e+06	3.22677e+06	3.23362e+06	2.57589e+06	2.52569e+06	3.06376e+06	3.72859e+06	1.80299e+06	2.31645e+06	2.56928e+06	732949	1.09337e+06	651841	849372	-1.21348	0.00303558	down
Com_345_neg	8Z,11Z,14Z-Eicosatrienoic acid	C20 H34 O2	306.256	2.44695e+07	3.04712e+07	792204	9.35647e+06	7.65767e+06	2.96938e+07	9.25496e+07	7.91452e+07	3.59363e+06	1.43436e+06	3.69883e+07	5.53031e+07	1.60906e+07	7.91184e+06	1.04728e+07	1.87432e+08	4.43043e+07	1.53918e+08	1.03025e+08	2.5295e+08	2.4303e+07	3.00611e+07	1.10163e+08	3.04604e+07	4.3304e+07	6.77472e+07	1.47146e+07	2.73226e+07	3.6311e+07	2.77924e+07	1.5071	0.00364365	up
Com_1132_neg	5-amino-1-phenyl-1H-pyrazole-4-carbonitrile	C10 H8 N4	184.073	2.2159e+07	2.51164e+07	1.06456e+06	1.99024e+07	7.49747e+06	809514	971943	1.31787e+07	1.07586e+07	2.61495e+07	2.30741e+07	7.9796e+06	2.09478e+06	3.21074e+06	790953	756385	806283	743414	1.53002e+06	912040	2.00474e+07	1.173e+06	823426	1.9258e+06	2.66956e+07	962254	997172	741362	746973	865095	-1.46392	0.00616982	down
Com_510_neg	D-Glucarate	C6 H10 O8	210.037	3.05131e+07	3.80225e+07	1.22484e+07	1.20664e+07	7.95133e+06	7.46761e+06	1.04693e+07	9.49492e+06	1.57616e+07	1.70012e+07	1.3802e+07	1.0823e+07	2.29983e+07	2.30501e+07	2.77874e+07	117938869	2.17645e+07	2.05909e+07	5.68964e+06	9.54462e+06	2.29337e+07	2.35753e+07	5.18735e+07	2.40598e+07	2.53408e+07	6.84198e+07	4.62895e+07	4.98006e+07	6.86781e+07	6.13937e+07	1.25186	0.00663757	up
Com_2044_neg	2-Aminooctanoic acid	C8 H17 N O2	159.126	1.43377e+06	905187	1.43458e+06	1.44586e+06	1.01629e+06	782929	1.61805e+06	1.49835e+06	1.4709e+06	1.15848e+06	1.55301e+06	1.36272e+06	1.63712e+06	1.27419e+06	1.31612e+06	1.3075e+06	1.70126e+06	2.69274e+06	3.33455e+06	1.11943e+07	3.26291e+06	2.32217e+06	1.51473e+06	2.24584e+06	1.99168e+06	2.28703e+06	1.04807e+06	1.04441e+06	1.43996e+06	1.61229e+06	0.97014	0.00868896	up
Com_672_neg	Hydrocinnamic acid	C9 H10 O2	150.068	1.02408e+06	1.01937e+06	1.11862e+06	865662	1.19026e+06	1.3358e+06	1.3705e+06	750647	940183	805918	959957	697764	939969	985690	1.13463e+06	682724	1.36988e+06	1.79357e+06	1.25986e+06	1.97885e+06	901796	1.05939e+06	683452	1.75938e+06	7.42333e+07	7.12161e+07	8.0179e+06	1.77139e+07	2.2327e+06	1.25781e+07	3.70537	0.00940733	up
Com_206_neg	N-Acetyl-1-aspartylglutamic acid	C11 H16 N2 O8	304.09	3.04859e+07	2.56958e+07	5.12895e+07	4.8094e+07	5.53749e+07	4.66386e+08	5.95154e+07	6.80837e+07	4.17486e+07	3.06898e+07	1.15647e+08	7.25232e+07	9.0402e+07	1.05218e+08	6.46601e+07	1.90042e+08	2.94407e+08	4.8148e+08	5.21048e+07	3.48583e+08	9.88305e+07	8.83094e+07	1.76982e+08	8.34242e+07	1.1627e+08	7.82798e+07	6.12497e+07	8.89698e+07	1.00379e+08	1.08089e+08	0.836426	0.0108131	up
Com_271_neg	2-Anisic acid	C8 H8 O3	152.045	2.13339e+07	1.59816e+07	3.35315e+07	3.62219e+07	3.89145e+07	3.15385e+08	3.76527e+07	4.23702e+07	2.70545e+07	1.82797e+07	7.87881e+07	4.80969e+07	6.28479e+07	7.14986e+07	4.77847e+07	1.29369e+08	1.96591e+08	3.23307e+08	3.27489e+07	2.07327e+08	6.80566e+07	5.88243e+07	1.18305e+08	5.97476e+07	7.84371e+07	55849087	4.22698e+07	6.15211e+07	6.56256e+07	7.25895e+07	0.810133	0.0108688	up
Com_2000_neg	FAHFA (18:2/22:3)	C40 H68 O4	612.516	2.24203e+06	2.21708e+06	304180	270334	262596	354213	3.55645e+06	3.77738e+06	646093	254526	2.13003e+06	4.12108e+06	729968	305875	288402	9.81619e+06	1.98181e+06	5.62447e+06	2.58019e+06	6.08437e+06	531051	1.29808e+06	4.62396e+06	1.78599e+06	2.20212e+06	2.4239e+06	568773	1.73865e+06	1.736e+06	1.21593e+06	1.04275	0.0116327	up
Com_80_neg	Arachidonic acid	C20 H32 O2	304.24	3.69589e+08	3.59998e+08	1.45911e+07	9.64402e+07	1.15632e+07	2.75092e+08	6.72737e+08	7.39653e+08	9.64301e+07	2.83733e+07	2.5809e+08	7.39469e+08	2.14039e+08	107507557	1.88663e+08	1180712199	5.10934e+08	1710312340	7.69352e+08	2281318147	2.90684e+08	4.12116e+08	7.29594e+08	1.9802e+08	3.40123e+08	6.47053e+08	113930498	2.91611e+08	2.6111e+08	2.03886e+08	1.25254	0.0117466	up
Com_463_neg	Dl-Proline	C5 H9 N O2	115.063	6.52064e+06	1.06461e+07	1.50964e+07	7.69186e+06	8.68819e+06	3.01656e+07	2.44621e+07	1.39368e+07	1.07914e+07	7.84642e+06	1.44471e+07	1.09661e+07	1.59807e+07	1.79774e+07	1.6937e+07	2.66982e+07	9.1087e+07	142281735	1.79918e+07	1.72492e+07	1.70101e+07	2.01951e+07	2.3729e+07	1.79478e+07	1.17454e+07	1.71321e+07	1.71555e+07	2.1547e+07	1.48832e+07	1.31169e+07	1.14684	0.0130337	up
Com_1358_neg	DL-Hexanoylcarnitine	C13 H25 N O4	259.178	540402	827927	782061	1.25455e+06	920720	707892	671495	2.549e+06	552805	608399	2.2569e+06	2.60281e+06	1.94427e+06	2.02883e+06	1.96689e+06	1.27938e+07	999640	850765	1.57674e+06	2.74062e+06	974020	785920	1.82105e+07	6.46282e+06	4.79695e+06	1.43225e+06	2.5055e+06	1.26092e+06	3.06607e+06	2.90378e+06	1.60188	0.015048	up
Com_207_neg	Hexanoic acid	C6 H12 O2	116.084	1.27695e+07	2.03312e+07	2.49181e+07	3.71641e+07	3.35542e+07	2.30935e+07	2.70185e+07	5.91857e+07	1.24416e+07	1.19799e+07	4.34743e+07	6.32487e+07	5.85554e+07	4.96154e+07	4.30277e+07	2.95635e+08	2.82428e+07	2.87081e+07	3.46218e+07	5.61563e+07	2.45569e+07	2.33228e+07	3.93985e+08	1.53887e+08	1.09881e+08	3.42489e+07	4.94494e+07	3.89166e+07	7.37064e+07	6.1726e+07	1.43504	0.0174916	up
Com_38_neg	Gluconic acid	C6 H12 O7	196.058	2235832860	1271460189	2.05591e+08	3.82058e+07	5.22505e+07	4.34521e+07	3.02465e+07	7.96576e+07	5427378244	5342622351	5.47046e+07	9.61478e+07	5.31159e+07	3.81525e+07	6.33695e+07	4.6243e+07	6.66153e+07	1.37506e+08	4.0907e+07	3.91239e+07	5.25164e+07	7.03229e+07	2.66266e+07	1.04882e+07	2.32853e+07	3.97602e+07	1.03313e+08	3.4974e+07	4.25013e+07	4.56261e+07	-4.26879	0.0181656	down
Com_2589_neg	()-Cannabichromeorcin	C17 H22 O2	258.162	134340	180808	196789	175454	175304	232672	187890	170442	187772	198760	214525	192085	207238	218603	218000	1.49769e+06	2.67606e+06	234072	3.04266e+06	6.03694e+06	179823	212985	376000	224192	212581	211153	259291	233132	179441	192251	2.44754	0.018212	up
Com_576_neg	Docosahexaenoic acid	C22 H32 O2	328.24	2.77804e+07	2.59492e+07	314012	6.78691e+06	642060	8.56595e+06	2.0424e+07	2.97063e+07	1.01493e+07	3.25741e+06	8.296e+06	2.43876e+07	8.12524e+06	5.76058e+06	6.77932e+06	9.57637e+07	1.81873e+07	5.77635e+07	3.58569e+07	6.50034e+07	9.50818e+06	1.42792e+07	7.85952e+07	1.40839e+07	2.39674e+07	1.70096e+07	7.10596e+06	9.62272e+06	6.69037e+06	8.83879e+06	1.3063	0.0197519	up
Com_1295_neg	Undecanoic acid	C11 H22 O2	186.162	1.44541e+06	1.92587e+06	2.05264e+06	3.56902e+06	3.90872e+06	2.88524e+06	4.19582e+06	6.20608e+06	1.46479e+06	1.7015e+06	5.26411e+06	6.05302e+06	3.71751e+06	3.93256e+06	4.35539e+06	2.27767e+07	4.05659e+06	3.00939e+06	4.39282e+06	3.42292e+06	3.00679e+06	3.02588e+06	1.78938e+07	1.27906e+07	9.05355e+06	4.17549e+06	4.63832e+06	3.21098e+06	4.47279e+06	3.24944e+06	0.969845	0.0254994	up
Com_143_neg	Lauric acid	C12 H24 O2	200.178	1.88092e+07	1.9448e+07	2.33954e+07	6.91687e+07	8.60051e+07	5.6252e+07	7.55987e+07	1.35048e+08	1.01144e+07	9.16613e+06	1.34703e+08	1.74246e+08	1.06784e+08	1.17432e+08	1.10868e+08	8.28685e+08	4.02036e+07	7.77727e+07	8.21093e+07	5.26859e+07	2.39579e+07	3.41028e+07	6.69316e+08	4.32566e+08	3.70433e+08	1.25277e+08	1.78516e+08	1.16317e+08	1.52842e+08	1.33814e+08	1.53266	0.0263354	up
Com_199_neg	Caprylic acid	C8 H16 O2	144.115	1.37804e+07	1.93469e+07	2.20531e+07	4.48661e+07	4.44603e+07	2.83399e+07	4.11571e+07	6.46097e+07	1.62145e+07	1.55864e+07	5.34008e+07	6.84182e+07	5.36916e+07	5.22999e+07	5.3946e+07	3.39923e+08	3.86378e+07	3.40666e+07	4.70177e+07	4.9612e+07	2.50895e+07	2.70607e+07	421289599	1.6189e+08	1.33775e+08	3.4984e+07	5.75865e+07	3.50831e+07	6.63669e+07	5.59978e+07	1.36792	0.027376	up
Com_114_neg	6-Phosphogluconic acid	C6 H13 O10 P	276.024	7.97247e+08	2.10048e+08	1.97483e+07	2.25003e+07	2.5013e+07	1.36892e+07	1.35581e+07	22536251	8.70613e+08	8.79548e+08	1.14185e+08	3.20329e+07	3.4312e+07	1.89031e+07	2.326e+07	1.6882e+07	1.23072e+07	1.10302e+07	1.44102e+07	2.239e+07	2.96582e+07	2.31596e+07	1.3163e+07	2.19142e+07	9.5776e+06	2.89883e+07	2.38451e+07	3.80741e+07	4.80238e+07	5.14919e+07	-3.08533	0.0302578	down
Com_37_neg	Ethyl myristate	C16 H32 O2	256.24	7.97878e+07	9.6496e+07	7.21471e+07	2.28309e+08	1.34969e+08	1.23217e+08	2.29906e+08	5.30434e+08	7.60891e+07	5.00043e+07	5.72951e+08	3.45582e+08	3.6983e+08	4.33891e+08	3.6342e+08	4016895535	2.2539e+08	1.07526e+08	1.88555e+08	2.10843e+08	1.26863e+08	1.33925e+08	3475087307	3366968843	5821930456	4.53141e+08	3.82704e+08	373224208	3.41773e+08	1.96136e+08	2.38928	0.031445	up
Com_74_neg	Lauric acid ethyl ester	C14 H28 O2	228.209	5.62034e+07	5.51626e+07	4.16734e+07	1.50631e+08	1.49897e+08	6.30186e+07	1.36848e+08	3.53493e+08	1.6508e+07	1.07119e+07	3.31722e+08	3.71265e+08	2.94976e+08	2.9631e+08	2.97372e+08	2030378080	8.81139e+07	6.98263e+07	137078378	1.20248e+08	6.16679e+07	8.03851e+07	1642111269	1650575853	1658051942	3.47276e+08	3.6854e+08	3.19492e+08	3.07918e+08	2.32135e+08	1.7953	0.0323805	up
Com_355_neg	Malonic acid	C3 H4 O4	104.011	7.07278e+07	2.00094e+07	3.05725e+06	2.56765e+06	2.51075e+06	2.16195e+06	2.79304e+06	2.57539e+06	1.88433e+08	1.94656e+08	2.74166e+06	2.62279e+06	2.9774e+06	2.55894e+06	2.89157e+06	2.45341e+06	1.68041e+06	2.57622e+06	2.64088e+06	2.89525e+06	2.21418e+06	2.54537e+06	2.19159e+06	2.59256e+06	2.7293e+06	2.9158e+06	2.37514e+06	2.58865e+06	2.19657e+06	2.55473e+06	-3.75994	0.0347539	down
Com_1394_neg	LPA 16:1	C19 H37 O7 P	408.228	1.46266e+07	1.17638e+07	2.5299e+06	2.11306e+06	769768	1.24956e+06	1.98911e+06	2.44872e+06	3.13453e+06	1.78071e+06	2.68273e+06	1.56301e+06	1.44421e+06	990645	1.03592e+06	1.25962e+06	720257	1.01661e+06	2.06417e+06	2.48807e+06	3.66332e+06	3.72489e+06	582369	1.24526e+06	1.3577e+06	1.59288e+06	760565	1.16651e+06	509033	553987	-1.14243	0.0417622	down
Com_566_neg	Guanosine monophosphate (GMP)	C10 H14 N5 O8 P	363.058	6.39851e+06	2.00005e+07	4.89136e+07	3.70699e+06	3.70246e+06	5.01055e+06	3.69941e+06	3.41113e+06	6.66216e+06	7.82977e+06	1.69354e+07	3.4739e+06	2.87066e+07	2.04576e+07	3.39591e+07	5.00249e+07	1.02764e+07	3.85842e+06	3.75406e+06	5.08077e+06	2.0402e+07	2.95815e+07	1.89169e+07	8.08862e+06	8.72926e+06	6.26768e+07	144750005	1.33207e+08	6.12726e+07	5.18757e+07	1.52474	0.0429896	up
Com_3703_neg	(R)-()-2-Pyrrolidone-5-carboxylic acid	C5 H7 N O3	129.043	311765	827898	6622.35	5514.78	4932.47	7626.48	813253	71390.3	4692.23	6566.47	6139.25	902199	8635.39	7689.31	7054.89	6988.88	7790.48	15710.2	7235.96	10309.2	5586.76	6585.72	4907.16	8097.04	7007.25	8049.58	9145.1	12132.9	5434.02	6335.17	-4.62426	0.04549	down
Com_2519_neg	(1E)-1,7-bis(4-hydroxyphenyl)hept-1-en-3-one	C19 H20 O3	592.286	3.96476e+06	2.16032e+06	455118	443083	424825	495310	412693	433654	4.43282e+06	5.27807e+06	584718	482901	542121	540958	493577	438065	540470	454758	474924	543369	467321	479566	386877	525400	516997	517305	580884	509175	408817	447407	-1.53606	0.0479141	down
Com_544_neg	Tretinoin	C20 H28 O2	300.209	1.08611e+07	5.83333e+06	4.81326e+06	8.03205e+06	1.02526e+07	4.62443e+06	1.03286e+07	1.96223e+07	2.46099e+06	2.4609e+06	6.51027e+06	4.76457e+07	2.92475e+06	3.11674e+06	8.67469e+06	7.90604e+07	5.51176e+07	1.54995e+07	7.44786e+07	1.24825e+08	4.03582e+06	6.34587e+06	1.61176e+07	6.67653e+06	9.21058e+06	4.07647e+06	2.56197e+06	5.90124e+06	1.49225e+07	3.23195e+07	1.60643	0.0491954	up
Note: ID, the ID of the metabolite; Name_des, the description information of the metabolite; Formula, the molecular formula of the metabolite; Molecular Weight, molecular weight of metabolite; the others are the relative quantitative information of each sample.
