# Supplementary material for: Effects of Herbal Tea Residue on Growth Performance, Meat Quality, Muscle Metabolome, and Rumen Microbiota Characteristics in Finishing Steers
Source: Front Microbiol. 2022 Jan 18;12:821293. doi: 10.3389/fmicb.2021.821293 (PMC8804378; doi:10.3389/fmicb.2021.821293)
Supplement: Supplementary file 7 [file Table_4.XLSX]

## Sheet: A
Quality control and preprocessing of metagenomic datasets
Sample_name	Total_reads	Combined_reads	Percent_combined(%)	Base(nt)	AvgLen(nt)	Q20	Q30	GC%	Effective%
CN1	113234	96395	85.13	28093848	418	97.3	91.91	52.94	59.4
CN2	71268	66596	93.44	18902879	411	97.03	90.91	52.64	64.47
CN3	61764	55312	89.55	15752222	420	96.88	90.66	52.77	60.77
CN4	73059	60722	83.11	17792722	415	97.26	91.53	52.72	58.71
CN5	57456	53346	92.85	15431712	416	96.88	90.62	53.17	64.62
CN6	72306	59760	82.65	17740730	416	97.19	91.23	52.48	58.95
CN7	76921	64186	83.44	18422605	415	96.99	90.86	51.32	57.75
CN8	72764	63488	87.25	18069631	403	96.93	90.83	53.04	61.64
CN9	109657	96029	87.57	27767626	420	97.18	91.58	52.65	60.26
CN10	115889	102828	88.73	29017357	421	97.41	92.1	52.59	59.5
CN11	74814	66321	88.65	19792911	416	96.89	90.68	54.74	63.56
CN12	80012	70494	88.1	20653464	410	96.78	90.33	51.49	62.98
CN13	77459	69038	89.13	18237783	414	97.09	91.21	50.2	56.82
CN14	60676	53426	88.05	16095239	415	97.07	91.09	50.83	63.98
CN15	102642	93089	90.69	25328233	414	97.33	91.95	49.88	59.63
RE1	72774	58776	80.77	17626454	415	97	90.83	50.17	58.39
RE2	77137	66136	85.74	20259915	408	97.02	91.01	48.31	64.39
RE3	78125	69137	88.5	20181926	412	97.09	91.21	49.63	62.77
RE4	67934	60274	88.72	17388359	412	97.11	91.2	50.14	62.12
RE5	98606	91833	93.13	25105664	415	97.48	92.23	52.58	61.28
RE6	100786	88985	88.29	26234697	420	97.36	92.12	52.45	62.05
RE7	105509	95733	90.73	27887817	417	97.51	92.36	51.54	63.35
RE8	81329	67401	82.87	20100939	414	97.1	91.24	51.36	59.65
RE9	67200	56802	84.53	16073124	415	96.95	90.89	51.39	57.58
RE10	61923	54864	88.6	15471431	415	96.86	90.72	51.04	60.21
RE11	64784	59076	91.19	17562138	420	96.94	90.67	52.02	64.58
RE12	97090	82231	84.7	24924665	413	96.84	90.62	48.25	62.14
RE13	94142	76446	81.2	23034932	414	96.91	90.7	46.13	59.03
RE14	80860	67920	84	21044768	411	96.88	90.69	48.67	63.39
RE15	74753	65764	87.98	18484000	421	97.15	91.13	52.05	58.67
Note: Total_reads, original sequencing; Combined_reads, tag sequence after splicing; Percent_combined, the percentage of Combined_reads in Total_reads; Base, the total base number of effective tags; AvgLen, the average length of effective tags; Q20, the percentage of effective tags with the Q value of each base ≥ 20 (sequencing error rate ≤ 1%); Q30, the percentage of effective tags with the Q va…

## Sheet: B
Sequence composition of each sample at each level in the Greengenes database
OTU_num	CN1	CN2	CN3	CN4	CN5	CN6	CN7	CN8	CN9	CN10	CN11	CN12	CN13	CN14	CN15	RE1	RE2	RE3	RE4	RE5	RE6	RE7	RE8	RE9	RE10	RE11	RE12	RE13	RE14	RE15	Taxonomy
Total_tag	67264	45949	37531	42891	37129	42627	44421	44852	66078	68951	47554	50388	44012	38822	61208	42492	49665	49038	42199	60429	62538	66839	48516	38692	37285	41838	60327	55576	51260	43861
Uniq_tag	6907	3774	4386	6966	6905	7133	7134	2547	7262	7266	2692	2651	3527	3616	4648	2963	3738	5348	4160	11875	13300	9934	4464	5158	5826	2959	2418	2366	2563	4308
Tax_tag	60349	42175	33144	35914	30222	35476	37277	42305	58816	61683	44860	47737	40484	35206	56560	39516	45922	43690	38039	48554	49234	56902	43992	33531	31457	38879	57900	53181	48678	39553
Unclassified_tag	8	0	1	11	2	18	10	0	0	2	2	0	1	0	0	13	5	0	0	0	4	3	60	3	2	0	9	29	19	0
OTU_1	37	32	18	491	326	1055	2001	50	454	402	101	107	85	133	134	97	12123	5378	2021	276	1857	2981	22	196	299	16	798	337	475	26	k__Bacteria;p__Gracilibacteria
OTU_2	1822	5527	283	1621	662	1523	1129	17511	2365	1276	3452	10087	65	159	99	153	30	415	64	653	268	2463	1964	809	93	1843	16	419	48	331	k__Archaea;p__Euryarchaeota;c__Methanobacteria;o__Methanobacteriales;f__Methanobacteriaceae;g__Methanobrevibacter;s__
OTU_3	6	10	111	101	125	27	128	9	48	29	93	163	6803	2365	9155	259	203	71	186	229	103	149	409	178	208	227	4023	133	2116	254	k__Bacteria;p__Bacteroidetes;c__Bacteroidia;o__Bacteroidales;f__Prevotellaceae;g__;s__
OTU_4	11	12	20	31	32	87	395	32	152	34	24	29	372	220	596	307	964	284	576	51	190	264	602	375	496	502	12709	1798	14367	299	k__Bacteria;p__Firmicutes;c__Clostridia;o__Clostridiales;f__Ruminococcaceae
OTU_5	130	31	4	2	1	2	14	32	9	10	1	6	1	0	0	17	17	49	18	1	44	81	105	56	78	38	3918	17105	2243	45	k__Bacteria;p__Tenericutes;c__Mollicutes;o__Mycoplasmatales;f__Mycoplasmataceae;g__Mycoplasma
OTU_6	8	8	32	24	23	503	22	8	178	262	1	2	4	4	2	154	5	7	4	73	226	263	398	223	220	10112	357	472	392	8029	k__Bacteria;p__Bacteroidetes;c__Bacteroidia;o__Bacteroidales;f__Prevotellaceae;g__;s__
OTU_7	876	2779	78	513	383	166	309	63	85	80	109	217	3470	2292	5689	150	540	1654	880	317	413	613	101	226	271	79	474	87	186	47	k__Bacteria;p__unidentified_Bacteria;c__unidentified_Bacteria;o__unidentified_Bacteria;f__unidentified_Bacteria;g__Candidatus_Saccharimonas;s__
OTU_8	1139	384	1984	195	155	343	441	142	469	926	183	464	393	225	397	361	221	4340	1914	886	1867	3329	761	375	333	2181	1431	357	445	2890	k__Bacteria;p__Bacteroidetes;c__Bacteroidia;o__Bacteroidales;f__unidentified_Bacteroidales;g__unidentified_Bacteroidales;s__rumen_bacterium_YS3
OTU_9	6075	2885	326	1098	781	465	361	154	2695	2154	164	783	92	266	132	86	28	93	180	340	626	893	263	1951	1931	2094	319	146	269	1251	k__Bacteria;p__Bacteroidetes;c__Bacteroidia;o__Bacteroidales;f__Prevotellaceae
OTU_10	314	30	9	30	72	13	14	1348	11	14	17944	135	90	107	90	116	59	129	70	147	140	10	1	2	6	0	0	36	0	1	k__Bacteria;p__Bacteroidetes;c__Bacteroidia;o__Bacteroidales;f__unidentified_Bacteroidales;g__unidentified_Bacteroidales;s__Bacteroidales_bacterium_Bact_22
OTU_11	16	24	107	212	156	26	44	160	30	19	87	239	392	544	788	109	100	294	248	125	91	162	290	2569	3446	68	134	219	161	86	k__Bacteria;p__Firmicutes;c__Clostridia;o__Clostridiales;f__Lachnospiraceae;g__unidentified_Lachnospiraceae;s__bacterium_VCB2013
OTU_12	1022	304	350	622	464	901	1463	36	647	621	44	96	167	277	397	82	53	339	838	1142	520	761	345	3552	3912	932	288	126	227	603	k__Bacteria;p__Bacteroidetes;c__Bacteroidia;o__Bacteroidales;f__Prevotellaceae;g__unidentified_Prevotellaceae
OTU_13	211	62	149	136	70	351	113	22	5426	4037	0	1	5	17	19	64	13	1	49	76	91	115	192	320	300	4180	524	188	324	2737	k__Bacteria;p__Bacteroidetes;c__Bacteroidia;o__Bacteroidales;f__Prevotellaceae;g__;s__
OTU_14	363	207	564	237	171	460	642	45	21	45	114	171	1079	1939	1531	106	59	122	68	264	1968	3159	234	216	152	213	86	47	40	184	k__Bacteria;p__Bacteroidetes;c__Bacteroidia;o__Bacteroidales;f__Rikenellaceae;g__;s__
OTU_15	177	71	25	622	467	850	672	41	227	311	18	21	2	10	9	55	14	2	6	242	109	130	189	315	162	2027	200	440	166	7696	k__Bacteria;p__Bacteroidetes;c__Bacteroidia;o__Bacteroidales;f__Prevotellaceae;g__;s__
OTU_16	0	1	0	0	2	0	17	11	2	3	0	0	1	0	0	0	15	18	9	0	23	22	39	27	35	24	2834	2826	1765	29	k__Bacteria;p__Proteobacteria;c__Alphaproteobacteria;o__Rickettsiales;f__;g__;s__
OTU_17	249	252	78	640	503	386	428	230	457	520	211	236	99	168	176	128	43	62	136	2235	85	161	207	153	94	421	43	77	65	473	k__Bacteria;p__Firmicutes;c__Clostridia;o__Clostridiales;f__Ruminococcaceae;g__Saccharofermentans;s__
OTU_18	0	1	2	0	0	2	20	2	12	4	1	0	0	0	1	0	16	8	143	14	38	46	34	38	21	24	3212	1329	2340	26	k__Bacteria;p__Proteobacteria;c__Alphaproteobacteria;o__Rickettsiales;f__;g__;s__
OTU_19	36	145	24	14	16	52	69	1427	69	55	1407	7594	110	73	111	114	68	140	79	43	22	143	6	18	31	9	80	53	19	11	k__Bacteria;p__Tenericutes;c__Mollicutes;o__;f__;g__;s__
OTU_20	1183	278	115	371	252	250	280	46	3963	9170	27	79	56	171	138	19	5	7	31	171	1522	2397	55	197	134	265	57	30	148	455	k__Bacteria;p__Bacteroidetes;c__Bacteroidia;o__Bacteroidales;f__Prevotellaceae;g__;s__
OTU_21	77	29	112	196	198	113	149	57	218	214	77	95	492	488	828	232	164	742	1588	646	67	83	184	492	759	47	96	127	125	51	k__Bacteria;p__Firmicutes;c__Clostridia;o__Clostridiales;f__Lachnospiraceae;g__unidentified_Lachnospiraceae;s__Lachnospiraceae_bacterium_G41
OTU_22	18	34	17	26	12	42	6	329	16	8	181	1321	116	75	58	1262	23	45	76	43	23	73	3427	106	89	35	33	50	43	37	k__Bacteria;p__Proteobacteria;c__Gammaproteobacteria;o__unidentified_Gammaproteobacteria;f__Neisseriaceae;g__;s__
OTU_23	110	31	42	75	26	62	38	7	3169	2150	2	1	11	30	19	8	0	1	56	34	5	11	11	7	7	283	15	32	75	329	k__Bacteria;p__Bacteroidetes;c__Bacteroidia;o__Bacteroidales;f__Prevotellaceae;g__;s__
OTU_24	129	40	28	248	241	162	89	11	2965	2611	7	1	2	12	8	11	3	0	36	731	304	110	2	7	9	8	3	4	71	97	k__Bacteria;p__Bacteroidetes;c__Bacteroidia;o__Bacteroidales;f__Prevotellaceae;g__;s__
OTU_25	179	38	101	189	144	118	161	140	177	165	160	328	822	952	1472	257	112	544	760	540	69	106	262	331	478	44	73	81	68	48	k__Bacteria;p__Firmicutes;c__Clostridia;o__Clostridiales;f__Lachnospiraceae;g__Pseudobutyrivibrio;s__
OTU_26	0	0	0	1	0	0	7	6	0	0	0	0	0	1	1	0	4	29	5	0	14	20	35	20	33	11	447	4324	393	12	k__Bacteria;p__Proteobacteria;c__Alphaproteobacteria;o__Rickettsiales;f__;g__;s__
OTU_27	153	51	52	69	30	81	44	22	2330	3323	9	25	3	0	1	4	1	3	25	52	628	999	28	37	45	39	19	9	80	88	k__Bacteria;p__Bacteroidetes;c__Bacteroidia;o__Bacteroidales;f__Prevotellaceae;g__;s__
OTU_28	4245	1482	1174	373	330	296	279	17	1319	1039	29	15	39	52	18	8	4	2	17	241	169	67	69	42	24	55	12	25	35	251	k__Bacteria;p__Bacteroidetes;c__Bacteroidia;o__Bacteroidales;f__Prevotellaceae;g__;s__
OTU_29	75	167	31	86	68	52	61	847	18	35	612	1715	79	90	106	72	41	142	56	84	24	115	17	51	32	21	13	67	13	105	k__Bacteria;p__Firmicutes;c__Clostridia;o__Clostridiales;f__Ruminococcaceae;g__unidentified_Ruminococcaceae;s__Ruminococcus_flavefaciens
OTU_30	32	51	17	73	34	193	313	10	75	64	26	27	1556	1039	2229	136	421	563	318	110	242	392	109	117	133	22	517	47	533	34	k__Bacteria;p__unidentified_Bacteria;c__unidentified_Bacteria;o__unidentified_Bacteria;f__unidentified_Bacteria;g__Candidatus_Saccharimonas;s__
OTU_31	0	3	0	1	2	15	127	26	0	0	38	43	67	57	60	75	3325	1333	53	21	6	18	0	0	0	1	93	71	0	1	k__Bacteria;p__Firmicutes;c__Clostridia;o__Clostridiales;f__Ruminococcaceae;g__unidentified_Ruminococcaceae;s__Clostridiales_bacterium_canine_oral_taxon_123
OTU_32	6	4	12	25	14	125	88	10	59	49	25	28	162	89	165	3791	565	280	571	89	16	35	892	8	17	75	50	30	59	17	k__Bacteria;p__Firmicutes;c__Clostridia;o__Clostridiales;f__Ruminococcaceae
OTU_33	119	331	67	181	15	306	29	117	19	41	155	385	105	126	22	342	22	181	26	52	118	344	152	113	14	206	32	338	40	49	k__Bacteria;p__Firmicutes;c__Limnochordia;o__Limnochordales;f__Limnochordaceae;g__;s__
OTU_34	667	2334	45	77	65	57	45	24	18	23	31	83	14	25	27	4	6	2	7	35	17	72	7	2	4	4	0	3	1	3	k__Bacteria;p__Firmicutes;c__Clostridia;o__Clostridiales;f__Ruminococcaceae;g__unidentified_Ruminococcaceae;s__rumen_bacterium_R-21
OTU_35	9	6	41	56	35	170	1	3	6	7	21	21	70	21	14	1901	3	44	153	255	94	149	4230	22	28	50	23	26	39	41	k__Bacteria;p__Bacteroidetes;c__Bacteroidia;o__Bacteroidales;f__Rikenellaceae;g__;s__
OTU_36	13	5	38	68	37	9	25	2	1	2	37	34	578	750	1141	30	23	76	42	40	5	8	33	26	16	0	3	5	1	0	k__Bacteria;p__Firmicutes;c__Clostridia;o__Clostridiales;f__Ruminococcaceae;g__Candidatus_Soleaferrea;s__
OTU_37	3	3	9	18	16	84	213	4	54	48	15	11	1257	783	2327	31	1151	283	161	39	234	416	14	12	16	1	15	5	6	0	k__Bacteria;p__Gracilibacteria
OTU_38	600	337	584	665	211	123	51	189	3077	4842	107	31	20	23	10	11	1	3	35	50	21	14	22	11	11	16	3	6	34	161	k__Bacteria;p__Firmicutes;c__Negativicutes;o__Selenomonadales;f__Acidaminococcaceae;g__Succiniclasticum;s__
OTU_39	4197	1588	105	140	79	103	42	11	359	284	32	19	8	5	0	1	0	0	5	17	378	213	10	98	83	11	4	6	22	35	k__Bacteria;p__Bacteroidetes;c__Bacteroidia;o__Bacteroidales;f__Prevotellaceae
OTU_40	0	0	0	83	56	0	3	2	1	0	3	4	3	104	120	8	222	101	8	2	44	55	120	1261	2039	52	171	110	134	23	k__Bacteria;p__Firmicutes;c__Clostridia;o__Clostridiales;f__Ruminococcaceae
OTU_41	0	0	0	0	2	8	60	15	3	0	19	16	30	21	20	47	2244	572	71	12	3	8	3	1	2	1	80	35	42	0	k__Bacteria;p__Firmicutes;c__Clostridia;o__Clostridiales;f__Ruminococcaceae;g__unidentified_Ruminococcaceae
OTU_42	0	0	0	0	0	0	4	6	0	0	1	0	4	1	1	0	7	15	5	0	12	30	40	28	22	12	697	1866	319	23	k__Bacteria;p__Proteobacteria;c__Alphaproteobacteria;o__Rickettsiales;f__;g__;s__
OTU_43	17	28	5	12	12	13	8	818	5	3	680	1305	24	21	18	28	16	49	13	4	2	14	7	0	0	0	0	7	0	0	k__Bacteria;p__Chloroflexi;c__Anaerolineae;o__Anaerolineales;f__Anaerolineaceae;g__Flexilinea;s__
OTU_44	266	76	40	207	207	106	38	608	5751	3426	552	52	5	11	7	11	5	18	67	94	2752	380	26	10	15	15	6	35	93	69	k__Bacteria;p__Bacteroidetes;c__Bacteroidia;o__Bacteroidales;f__Rikenellaceae;g__;s__
OTU_45	163	44	81	59	56	106	139	129	86	63	119	359	197	297	330	507	647	684	1078	293	34	58	154	206	227	62	373	76	208	48	k__Bacteria;p__Firmicutes;c__Clostridia;o__Clostridiales;f__Lachnospiraceae
OTU_46	1	3	7	1	1	2	16	4	11	0	2	6	26	26	51	3	32	13	26	4	84	122	43	11	17	28	1345	196	1273	30	k__Bacteria;p__Tenericutes;c__Mollicutes;o__Anaeroplasmatales;f__Anaeroplasmataceae;g__Anaeroplasma;s__
OTU_47	55	31	163	120	64	83	73	40	1646	930	20	32	208	377	390	31	15	29	75	99	26	33	52	96	25	214	15	26	45	105	k__Bacteria;p__Proteobacteria;c__Gammaproteobacteria;o__Aeromonadales;f__Succinivibrionaceae;g__Succinivibrio
OTU_48	3	14	72	21	14	39	41	11	12	23	12	12	25	40	40	50	14	40	45	338	93	115	65	63	29	1241	31	38	23	353	k__Bacteria;p__Proteobacteria;c__Gammaproteobacteria;o__Aeromonadales;f__Succinivibrionaceae;g__Ruminobacter;s__
OTU_49	45	26	51	158	147	172	228	43	99	144	36	82	75	150	134	39	33	52	133	1188	56	92	197	173	101	17	25	20	19	27	k__Bacteria;p__Firmicutes;c__Clostridia;o__Clostridiales;f__Lachnospiraceae;g__unidentified_Lachnospiraceae
OTU_50	372	248	7571	168	124	291	177	26	105	187	6	3	152	32	12	3	1	0	1	14	451	271	327	30	6	9	8	5	8	24	k__Bacteria;p__Bacteroidetes;c__Bacteroidia;o__Bacteroidales;f__Prevotellaceae;g__;s__
OTU_51	22	20	51	117	59	52	42	90	80	118	40	82	15	35	35	27	6	8	32	126	35	42	57	342	189	287	35	74	41	260	k__Bacteria;p__Firmicutes;c__Clostridia;o__Clostridiales;f__Ruminococcaceae;g__Saccharofermentans;s__
OTU_52	0	1	3	3	1	23	3	0	1	0	2	8	14	10	11	1841	9	11	7	9	5	3	1090	112	82	18	10	11	5	6	k__Bacteria;p__Bacteroidetes;c__Ignavibacteria;o__;f__;g__;s__
OTU_53	0	0	0	0	0	0	0	6	1	0	0	0	0	0	1	0	1	9	4	0	3	3	10	9	11	1	210	2110	114	5	k__Bacteria;p__Proteobacteria;c__Alphaproteobacteria;o__Rickettsiales;f__;g__;s__
OTU_54	44	13	13	27	20	12	8	8	24	55	33	74	906	949	1334	170	19	64	36	39	369	567	646	373	243	53	22	24	22	80	k__Bacteria;p__Firmicutes;c__Erysipelotrichia;o__Erysipelotrichales;f__Erysipelotrichaceae;g__;s__
OTU_55	10	7	3	4	14	23	47	3	12	8	9	12	215	156	353	269	138	191	73	18	35	38	133	54	63	629	3354	112	1367	169	k__Bacteria;p__Proteobacteria;c__Gammaproteobacteria;o__Aeromonadales;f__Succinivibrionaceae;g__;s__
OTU_56	104	38	59	110	61	198	166	21	1148	1723	7	11	67	70	98	85	23	100	176	187	58	93	122	81	64	1012	547	79	267	847	k__Bacteria;p__Bacteroidetes;c__Bacteroidia;o__Bacteroidales;f__Prevotellaceae
OTU_57	211	85	20	93	46	228	10	1068	20	25	1386	301	20	48	21	37	12	35	15	109	431	198	9	44	6	20	3	36	7	69	k__Bacteria;p__Bacteroidetes;c__Bacteroidia;o__Bacteroidales;f__Rikenellaceae;g__;s__
OTU_58	236	532	1	5	6	15	0	150	1	0	107	903	0	1	1	15	1	14	0	4	4	31	32	1	3	417	2	11	1	49	k__Archaea;p__Euryarchaeota;c__Methanobacteria;o__Methanobacteriales;f__Methanobacteriaceae;g__Methanobrevibacter;s__Methanobrevibacter_sp_AbM4
OTU_59	0	1	0	0	0	0	1	7	15	8	0	0	0	0	0	0	2	8	0	0	10	15	7	14	7	5	320	1399	185	7	k__Bacteria;p__Proteobacteria;c__Alphaproteobacteria;o__Rickettsiales;f__;g__;s__
OTU_60	0	1	0	71	57	168	249	4	9	3	5	9	2	11	3	8	581	140	193	46	224	380	2	2	6	2	73	12	55	0	k__Bacteria;p__Gracilibacteria;c__unidentified_Gracilibacteria;o__unidentified_Gracilibacteria;f__unidentified_Gracilibacteria;g__unidentified_Gracilibacteria
OTU_61	47	74	26	58	42	36	27	853	18	17	243	816	65	42	52	70	30	116	42	29	15	55	110	28	19	18	5	71	8	6	k__Bacteria;p__Firmicutes;c__Clostridia;o__Clostridiales;f__unidentified_Clostridiales;g__Mogibacterium;s__
OTU_62	680	640	143	438	298	224	253	871	153	171	556	1012	166	136	111	160	62	119	194	310	128	260	573	322	185	76	49	118	50	51	k__Bacteria;p__Firmicutes;c__Clostridia;o__Clostridiales;f__Ruminococcaceae;g__unidentified_Ruminococcaceae;s__rumen_bacterium_NK4A214
OTU_63	0	0	0	0	0	0	3	3	2	0	0	1	0	0	1	0	4	2	4	0	9	25	11	11	13	14	193	1202	242	8	k__Bacteria;p__Proteobacteria;c__Alphaproteobacteria;o__Rickettsiales;f__;g__;s__
OTU_64	0	0	0	6	4	0	0	0	3	4	1	6	284	284	729	5	11	13	58	7	7	7	18	10	13	0	0	0	9	3	k__Bacteria;p__Proteobacteria;c__Alphaproteobacteria
OTU_65	132	79	63	47	34	392	38	12	54	14	173	98	89	37	48	463	46	8	67	11	110	75	94	26	32	179	56	25	84	7	k__Bacteria;p__Firmicutes;c__Bacilli;o__Bacillales;f__Paenibacillaceae;g__Ammoniibacillus;s__Ammoniibacillus_agariperforans
OTU_66	0	0	0	0	1	0	2	1	2	1	0	0	0	0	0	0	0	9	6	0	8	6	7	11	6	1	333	1048	315	6	k__Bacteria;p__Proteobacteria;c__Alphaproteobacteria;o__Rickettsiales;f__;g__;s__
OTU_67	1	0	2	136	72	35	116	3	9	4	0	7	2	12	10	6	783	178	284	35	87	121	3	2	2	0	9	11	17	0	k__Bacteria;p__Gracilibacteria
OTU_68	0	0	6	0	0	48	0	0	0	0	12	11	27	19	6	2053	23	12	8	3	3	3	388	0	4	17	6	8	2	2	k__Bacteria;p__Tenericutes;c__Mollicutes;o__;f__;g__;s__
OTU_69	157	31	23	150	218	60	109	45	454	318	20	26	23	27	33	16	6	25	50	213	52	54	73	40	21	14	10	8	17	27	k__Bacteria;p__Firmicutes;c__Clostridia;o__Clostridiales;f__Ruminococcaceae;g__;s__
OTU_70	43	22	63	90	77	56	110	95	99	69	98	162	67	71	75	20	17	20	88	734	39	54	85	98	42	7	7	24	11	28	k__Bacteria;p__Firmicutes;c__Clostridia;o__Clostridiales;f__Lachnospiraceae;g__unidentified_Lachnospiraceae;s__Lachnospiraceae_bacterium_RM29
OTU_71	84	31	39	141	322	109	44	34	387	790	23	15	22	54	45	20	14	4	20	935	121	63	10	13	21	4	4	4	14	20	k__Bacteria;p__Firmicutes;c__Clostridia;o__Clostridiales;f__Ruminococcaceae;g__;s__
OTU_72	2	1	14	4	2	19	8	1	5	1	11	16	47	14	18	446	10	13	278	48	6	24	412	6	2	31	8	16	16	6	k__Bacteria;p__Elusimicrobia;c__unidentified_Elusimicrobia;o__Elusimicrobiales;f__Elusimicrobiaceae;g__Elusimicrobium;s__
OTU_73	316	185	14	485	534	144	14	6	7	27	3	5	3	5	9	1	0	0	1	40	349	71	4	11	20	1	1	0	2	6	k__Bacteria;p__Bacteroidetes;c__Bacteroidia;o__Bacteroidales;f__Prevotellaceae;g__;s__
OTU_74	124	49	10	17	33	9	9	53	7	7	52	170	107	131	176	32	15	21	117	51	31	60	28	4	14	50	35	14	23	26	k__Bacteria;p__Firmicutes;c__Clostridia;o__Clostridiales;f__Lachnospiraceae
OTU_75	181	64	159	51	44	257	48	5	20	17	214	80	301	35	35	314	52	17	39	23	137	86	303	24	33	151	64	17	44	26	k__Bacteria;p__Firmicutes;c__Bacilli;o__Bacillales;f__Bacillaceae;g__Bacillus;s__Bacillaceae_bacterium_NS1-3
OTU_76	354	644	13	68	83	19	16	30	13	15	21	35	0	1	7	0	1	0	0	0	10	27	3	1	2	0	0	1	1	0	k__Bacteria;p__Firmicutes;c__Clostridia;o__Clostridiales;f__Ruminococcaceae;g__unidentified_Ruminococcaceae
OTU_77	0	0	6	1	0	1	2	4	0	0	6	5	153	86	265	9	154	684	3	1	2	2	3	1	2	0	18	13	6	0	k__Bacteria;p__Spirochaetes;c__Spirochaetia;o__Spirochaetales;f__Spirochaetaceae
OTU_78	306	281	37	271	163	98	59	807	38	58	526	214	30	30	31	22	10	59	15	115	54	36	12	14	11	6	1	50	3	8	k__Bacteria;p__Firmicutes;c__Clostridia;o__Clostridiales;f__Ruminococcaceae;g__;s__
OTU_79	8	15	124	84	67	27	35	44	27	34	40	80	115	104	122	76	46	103	297	215	22	45	74	100	125	34	81	31	70	33	k__Bacteria;p__Firmicutes;c__Clostridia;o__Clostridiales
OTU_80	0	0	14	3	1	20	0	0	2	5	8	6	45	21	20	237	1	6	66	216	17	24	1524	8	8	36	11	15	11	47	k__Bacteria;p__Bacteroidetes;c__Bacteroidia;o__Bacteroidales;f__Rikenellaceae;g__;s__
OTU_81	349	74	176	43	27	121	89	1	39	32	6	4	10	44	21	1	3	6	1	16	345	275	16	26	6	4	8	2	4	11	k__Bacteria;p__Bacteroidetes;c__Bacteroidia;o__Bacteroidales;f__Prevotellaceae;g__;s__
OTU_82	66	41	66	71	42	87	56	6	9	48	5	8	5	25	7	14	2	2	11	351	178	234	94	523	147	284	39	41	45	747	k__Bacteria;p__Bacteroidetes;c__Bacteroidia;o__Bacteroidales
OTU_83	1	2	6	15	10	7	9	2	0	0	14	21	765	532	927	117	17	40	48	30	64	89	94	55	61	8	15	8	10	17	k__Bacteria;p__Firmicutes;c__Erysipelotrichia;o__Erysipelotrichales;f__Erysipelotrichaceae;g__;s__
OTU_84	4	5	68	30	9	24	8	26	42	20	33	31	182	362	316	16	8	23	64	82	12	42	58	22	10	5	2	4	7	4	k__Bacteria;p__Bacteroidetes;c__Bacteroidia;o__Bacteroidales;f__Rikenellaceae;g__;s__
OTU_85	0	0	4	5	6	1	2	1	0	0	7	9	500	233	490	16	23	5	12	5	17	57	26	8	8	1	29	8	27	1	k__Bacteria;p__Tenericutes;c__Mollicutes;o__Anaeroplasmatales;f__Anaeroplasmataceae;g__Anaeroplasma;s__
OTU_86	223	93	262	175	85	161	173	9	61	104	30	51	259	319	346	64	23	40	41	152	262	328	210	1068	729	404	114	56	80	325	k__Bacteria;p__Bacteroidetes;c__Bacteroidia;o__Bacteroidales;f__Prevotellaceae
OTU_87	32	24	87	45	8	181	37	33	44	7	49	50	152	34	19	165	54	54	112	9	40	59	171	18	18	57	43	73	120	10	k__Bacteria;p__Firmicutes;c__Bacilli;o__Bacillales;f__Bacillaceae;g__Bacillus;s__[Bacillus]_thermocloacae
OTU_88	2	0	5	4	7	6	11	4	0	0	9	10	449	294	583	11	12	27	29	10	17	26	8	3	2	0	1	0	3	2	k__Bacteria;p__unidentified_Bacteria;c__unidentified_Bacteria;o__unidentified_Bacteria;f__unidentified_Bacteria;g__Candidatus_Saccharimonas;s__
OTU_89	0	1	6	4	4	5	15	2	4	1	1	3	44	37	58	8	46	14	22	7	15	22	34	14	18	8	449	114	532	9	k__Bacteria;p__Tenericutes;c__Mollicutes;o__Anaeroplasmatales;f__Anaeroplasmataceae;g__Anaeroplasma;s__
OTU_90	93	42	3	103	86	220	95	0	7	11	3	1	1	3	0	4	2	0	2	138	308	138	4	15	6	9	8	2	2	11	k__Bacteria;p__Bacteroidetes;c__Bacteroidia;o__Bacteroidales;f__Prevotellaceae;g__;s__
OTU_91	641	293	6	104	100	97	52	2	248	180	6	13	0	3	0	1	3	5	13	39	542	329	5	24	27	2	6	7	15	12	k__Bacteria;p__Bacteroidetes;c__Bacteroidia;o__Bacteroidales;f__Prevotellaceae
OTU_92	89	54	7	27	19	450	399	9	9	10	10	14	1	0	5	18	10	0	1	166	1074	898	14	10	10	13	15	11	6	14	k__Bacteria;p__Bacteroidetes;c__Bacteroidia;o__Bacteroidales;f__;g__;s__
OTU_93	13	42	25	161	141	15	24	94	23	12	60	212	12	22	33	9	9	32	15	12	14	58	24	80	76	8	9	14	3	7	k__Bacteria;p__Firmicutes;c__Clostridia;o__Clostridiales;f__Lachnospiraceae;g__unidentified_Lachnospiraceae
OTU_94	7	7	23	16	9	13	13	9	79	119	14	14	392	240	508	21	27	51	75	28	68	118	28	14	23	28	123	11	56	12	k__Bacteria;p__Tenericutes;c__Mollicutes
OTU_95	1	0	0	0	0	1	1	2	1	0	1	0	0	0	0	1	32	6	2	0	42	62	9	4	5	3	102	1031	75	4	k__Bacteria
OTU_96	130	43	900	146	175	339	470	34	132	162	52	82	29	8	5	10	8	12	8	120	473	736	64	40	24	40	27	11	14	32	k__Bacteria;p__Bacteroidetes;c__Bacteroidia;o__Bacteroidales;f__Prevotellaceae;g__;s__
OTU_97	28	10	1	57	40	23	0	0	1	2	2	4	2	0	4	2	0	0	0	190	1263	487	18	6	4	3	6	3	12	15	k__Bacteria;p__Bacteroidetes;c__Bacteroidia;o__Bacteroidales;f__Rikenellaceae;g__;s__
OTU_98	0	4	16	13	16	0	23	5	12	1	2	8	125	59	170	7	84	29	29	1	31	84	43	23	20	12	894	401	940	17	k__Bacteria;p__Tenericutes;c__Mollicutes;o__Anaeroplasmatales;f__Anaeroplasmataceae;g__Anaeroplasma;s__
OTU_99	545	186	12	34	23	14	7	14	8	11	19	16	0	0	1	0	0	5	0	0	26	7	4	26	19	0	0	1	2	0	k__Bacteria;p__Firmicutes;c__Clostridia;o__Clostridiales;f__Lachnospiraceae
OTU_100	32	12	30	27	11	73	179	5	51	85	5	4	35	45	63	10	6	20	40	53	111	168	25	30	29	27	18	10	14	36	k__Bacteria;p__Bacteroidetes;c__Bacteroidia;o__Bacteroidales;f__Prevotellaceae
OTU_101	6	2	8	5	5	43	26	1	3	2	4	16	177	108	241	1531	148	71	225	52	31	38	382	11	16	35	55	21	56	4	k__Bacteria;p__Firmicutes;c__Clostridia;o__Clostridiales;f__Ruminococcaceae
OTU_102	813	630	18	182	111	46	5	29	112	129	76	18	2	6	8	4	0	6	2	167	70	25	1	3	3	0	0	1	4	2	k__Bacteria;p__Bacteroidetes;c__Bacteroidia;o__Bacteroidales;f__Rikenellaceae
OTU_103	84	104	32	44	39	40	30	1009	21	14	423	1011	66	33	54	57	34	116	35	46	25	59	140	17	24	23	5	60	9	4	k__Bacteria;p__Firmicutes;c__Clostridia;o__Clostridiales;f__unidentified_Clostridiales;g__unidentified_Clostridiales;s__bacterium_AD3011
OTU_104	183	30	160	101	49	289	518	7	3	21	4	4	11	1	4	4	11	31	9	108	95	133	10	16	9	2	14	2	1	3	k__Bacteria;p__Bacteroidetes;c__Bacteroidia;o__Bacteroidales;f__Prevotellaceae;g__;s__
OTU_105	7	5	83	16	14	150	392	43	8	3	20	28	41	37	34	114	1462	1737	89	24	29	36	25	6	2	14	111	82	54	2	k__Bacteria;p__Firmicutes;c__Clostridia;o__Clostridiales;f__Ruminococcaceae
OTU_106	17	23	28	55	40	14	1	75	13	20	86	333	52	114	72	21	9	8	31	33	15	38	11	14	10	21	0	10	10	18	k__Bacteria;p__Bacteroidetes;c__Bacteroidia;o__Bacteroidales;f__Rikenellaceae;g__;s__
OTU_107	0	0	0	1	0	0	3	1	0	0	0	0	0	0	1	0	22	1	0	0	2	5	7	3	4	4	241	593	97	1	k__Bacteria;p__Gracilibacteria
OTU_108	81	70	36	55	15	90	30	63	29	0	57	90	63	36	15	122	36	106	67	4	64	68	64	38	13	66	27	197	66	9	k__Bacteria;p__Firmicutes;c__Limnochordia;o__Limnochordales;f__Limnochordaceae;g__Limnochorda;s__
OTU_109	20	46	27	20	30	40	12	1	106	26	30	67	45	23	38	42	10	5	174	31	21	66	47	17	43	22	17	3	221	40	k__Bacteria;p__Firmicutes;c__Bacilli;o__Bacillales;f__Thermoactinomycetaceae;g__Novibacillus;s__Novibacillus_thermophilus
OTU_110	0	1	2	1	0	7	12	0	7	3	6	9	2	9	11	11	4	8	619	148	0	0	0	0	0	1	1	0	26	3	k__Bacteria;p__Firmicutes;c__Clostridia;o__Clostridiales;f__Lachnospiraceae
OTU_111	301	283	73	425	725	103	33	249	98	127	1061	34	20	38	62	37	18	24	16	314	97	27	9	11	19	0	0	21	2	10	k__Bacteria;p__Firmicutes;c__Clostridia;o__Clostridiales;f__Christensenellaceae
OTU_112	3	3	6	30	21	25	26	7	9	3	26	20	104	112	148	32	20	43	163	197	43	47	51	93	90	65	20	25	24	40	k__Bacteria;p__Firmicutes;c__Clostridia;o__Clostridiales;f__Ruminococcaceae
OTU_113	27	30	5	3	8	11	2	308	3	4	193	791	20	13	23	84	3	13	9	6	5	11	80	5	4	5	3	5	0	2	k__Bacteria;p__Chloroflexi;c__Anaerolineae;o__Anaerolineales;f__Anaerolineaceae;g__Flexilinea;s__
OTU_114	1	0	0	0	0	0	3	4	0	0	0	0	0	0	0	0	0	2	0	0	6	0	8	4	3	2	113	806	42	6	k__Bacteria
OTU_115	12	10	8	181	176	47	55	10	82	90	7	4	8	33	26	9	7	2	18	134	4	12	0	5	5	0	3	1	3	4	k__Bacteria;p__Firmicutes;c__Clostridia;o__Clostridiales;f__Ruminococcaceae;g__Saccharofermentans
OTU_116	0	1	9	18	12	26	58	15	2	3	6	21	194	111	281	40	280	260	103	15	13	12	16	24	24	3	29	19	13	2	k__Bacteria;p__Firmicutes;c__Clostridia;o__Clostridiales;f__Ruminococcaceae
OTU_117	0	3	7	7	3	2	0	3	4	1	23	28	187	116	190	27	14	32	114	26	4	7	14	7	7	0	2	5	5	1	k__Bacteria;p__Firmicutes
OTU_118	0	0	0	22	8	1	1	0	0	1	0	0	0	37	9	0	0	0	0	0	29	33	27	424	225	24	15	34	20	18	k__Bacteria;p__Firmicutes;c__Clostridia;o__Clostridiales;f__Ruminococcaceae;g__;s__
OTU_119	5	1	4	13	10	35	42	7	1	0	22	30	36	15	10	362	43	367	265	58	663	1099	310	18	21	30	32	33	25	41	k__Bacteria;p__Firmicutes;c__Erysipelotrichia;o__Erysipelotrichales;f__Erysipelotrichaceae;g__;s__
OTU_120	677	711	15	48	31	23	24	13	13	26	17	30	0	0	4	2	1	2	2	12	9	15	7	0	3	0	1	0	4	2	k__Bacteria;p__Firmicutes;c__Clostridia;o__Clostridiales;f__Ruminococcaceae;g__unidentified_Ruminococcaceae
OTU_121	0	1	0	2	0	2	0	3	1	1	2	42	5	6	1	233	2	7	0	0	2	5	446	83	111	5	5	11	4	5	k__Bacteria;p__Spirochaetes;c__Spirochaetia;o__Spirochaetales;f__Spirochaetaceae;g__unidentified_Spirochaetaceae
OTU_122	4	2	7	5	5	4	0	13	10	3	8	54	38	31	56	72	1	5	16	27	10	10	395	14	21	9	7	6	8	7	k__Bacteria;p__unidentified_Bacteria;c__unidentified_Bacteria;o__Campylobacterales;f__Campylobacteraceae;g__Campylobacter
OTU_123	0	1	4	23	19	7	12	0	0	0	7	3	68	75	102	10	7	6	18	12	14	21	22	106	166	8	9	14	9	4	k__Bacteria;p__Firmicutes;c__Clostridia;o__Clostridiales;f__Ruminococcaceae;g__unidentified_Ruminococcaceae
OTU_124	0	0	4	0	0	16	0	0	0	0	7	8	15	13	8	868	2	10	2	10	1	4	197	1	1	11	2	0	5	1	k__Bacteria;p__Bacteroidetes;c__Bacteroidia;o__Flavobacteriales;f__Flavobacteriaceae;g__Flavobacterium;s__Capnocytophaga_sp_canine_oral_taxon_339
OTU_125	6	5	2	35	26	11	14	46	2	0	55	187	22	36	31	23	7	15	4	4	18	23	57	275	189	5	10	24	10	8	k__Bacteria;p__Firmicutes;c__Clostridia;o__Clostridiales;f__Lachnospiraceae
OTU_126	25	22	11	27	25	19	10	503	14	5	165	130	14	15	4	14	8	54	9	4	7	6	1	0	0	0	0	41	0	1	k__Bacteria;p__Firmicutes;c__Clostridia;o__Clostridiales;f__unidentified_Clostridiales
OTU_127	2	0	22	3	8	1	15	2	11	10	1	1	4	6	9	1	9	6	25	6	41	41	17	5	11	9	478	22	383	14	k__Bacteria;p__Tenericutes;c__Mollicutes;o__Anaeroplasmatales;f__Anaeroplasmataceae;g__Anaeroplasma;s__
OTU_128	9	14	10	42	48	161	306	31	17	10	31	23	39	43	58	59	50	370	543	91	26	32	16	85	171	14	24	48	41	7	k__Bacteria;p__Firmicutes;c__Clostridia;o__Clostridiales;f__Ruminococcaceae
OTU_129	28	13	7	30	20	17	21	87	24	43	100	85	13	7	11	9	4	13	11	180	15	17	26	20	5	14	5	7	1	35	k__Bacteria;p__Firmicutes;c__Clostridia;o__Clostridiales;f__Lachnospiraceae
OTU_130	23	8	41	129	119	121	199	8	22	48	7	11	11	34	47	17	20	82	91	107	18	23	28	217	230	12	19	18	19	10	k__Bacteria;p__Firmicutes;c__Clostridia;o__Clostridiales;f__Lachnospiraceae
OTU_131	0	0	0	0	0	0	0	1	0	0	0	0	0	0	0	0	0	7	0	0	1	2	5	4	1	2	68	742	41	3	k__Bacteria
OTU_132	12	7	7	60	20	280	306	3	4	11	1	2	0	1	3	7	8	0	2	74	8	6	0	0	0	11	19	0	0	2	k__Bacteria;p__Bacteroidetes;c__Bacteroidia;o__Bacteroidales;f__Prevotellaceae
OTU_133	1	2	1	10	6	7	9	1	0	0	5	4	10	17	11	63	1	3	25	4	17	12	101	185	208	14	16	25	23	9	k__Bacteria;p__Elusimicrobia;c__unidentified_Elusimicrobia;o__Elusimicrobiales;f__Elusimicrobiaceae;g__Elusimicrobium;s__
OTU_134	27	11	8	117	132	56	60	4	74	64	1	3	3	5	12	10	7	1	15	257	14	28	4	1	9	8	4	2	5	3	k__Bacteria;p__Firmicutes;c__Clostridia;o__Clostridiales;f__Ruminococcaceae;g__Saccharofermentans;s__
OTU_135	13	4	850	18	15	11	6	11	5	16	0	0	24	0	1	0	0	0	1	4	109	7	22	1	1	0	0	2	2	1	k__Bacteria;p__Fibrobacteres;c__Fibrobacteria;o__Fibrobacterales;f__Fibrobacteraceae;g__Fibrobacter
OTU_136	32	40	32	92	80	45	43	209	56	54	129	434	96	181	211	123	32	167	119	118	30	95	282	613	825	60	40	97	38	36	k__Bacteria;p__Firmicutes;c__Clostridia;o__Clostridiales;f__Lachnospiraceae
OTU_137	56	76	6	48	78	14	6	149	11	6	119	33	3	7	7	5	4	14	2	42	7	7	11	5	5	4	0	4	2	7	k__Bacteria;p__Firmicutes;c__Clostridia;o__Clostridiales;f__Christensenellaceae
OTU_138	96	40	85	42	19	73	9	26	8	29	113	36	105	29	22	118	9	44	13	53	102	41	127	15	18	58	14	96	16	63	k__Bacteria;p__Firmicutes;c__Limnochordia;o__Limnochordales;f__Limnochordaceae;g__;s__
OTU_139	5	3	6	6	4	0	2	3	2	5	8	16	215	169	477	19	37	102	92	15	2	6	11	4	11	4	19	5	4	1	k__Bacteria;p__Tenericutes;c__Mollicutes;o__;f__;g__;s__
OTU_140	11	7	5	38	28	82	141	2	99	60	4	1	3	7	4	6	6	1	48	86	21	25	16	136	86	98	27	16	16	99	k__Bacteria;p__Bacteroidetes;c__Bacteroidia;o__Bacteroidales;f__Prevotellaceae
OTU_141	0	0	0	0	1	0	1	2	1	0	0	0	0	0	0	0	0	1	0	0	1	4	9	3	4	1	206	1020	65	5	k__Bacteria
OTU_142	24	12	728	30	24	18	22	6	260	420	2	3	45	20	3	0	0	0	5	8	216	156	57	2	1	10	2	4	12	30	k__Bacteria;p__Bacteroidetes;c__Bacteroidia;o__Bacteroidales;f__Prevotellaceae;g__;s__
OTU_143	86	56	5	5	4	22	3	1	382	183	3	1	0	0	0	1	0	0	8	27	637	182	4	4	2	1	0	2	4	3	k__Bacteria;p__Bacteroidetes;c__Bacteroidia;o__Bacteroidales;f__Rikenellaceae;g__;s__
OTU_144	12	5	0	3	0	37	65	0	0	2	1	2	0	1	0	0	0	1	2	11	251	372	8	7	6	4	4	3	1	5	k__Bacteria;p__Bacteroidetes;c__Bacteroidia;o__Bacteroidales;f__Prevotellaceae;g__;s__
OTU_145	0	0	0	6	2	2	3	1	2	1	5	16	124	152	197	9	4	7	16	34	19	10	46	129	81	2	4	2	2	2	k__Bacteria;p__Spirochaetes;c__Spirochaetia;o__Spirochaetales;f__Spirochaetaceae
OTU_146	16	7	19	19	16	190	134	2	3	23	5	5	10	8	4	13	4	3	7	517	82	50	14	4	1	7	16	5	5	14	k__Bacteria;p__Bacteroidetes;c__Bacteroidia;o__Bacteroidales
OTU_147	18	16	90	67	71	101	151	7	32	63	3	3	18	15	15	10	13	3	6	33	10	27	35	7	7	11	18	7	8	27	k__Bacteria;p__Firmicutes;c__Clostridia;o__Clostridiales;f__Ruminococcaceae;g__unidentified_Ruminococcaceae;s__Ruminococcus_sp_HUN007
OTU_148	20	17	2	10	6	16	29	3	2	0	5	12	166	124	290	13	28	13	16	13	28	43	11	4	9	6	44	8	63	5	k__Bacteria;p__Firmicutes;c__Clostridia;o__Clostridiales;f__Ruminococcaceae;g__unidentified_Ruminococcaceae;s__Clostridiales_bacterium_canine_oral_taxon_123
OTU_149	155	3	3	7	4	1	3	4	31	27	3	4	5	4	45	1	4	1	6	51	304	117	4	0	1	1	0	0	2	2	k__Bacteria;p__Firmicutes;c__Erysipelotrichia;o__Erysipelotrichales;f__Erysipelotrichaceae;g__Turicibacter;s__
OTU_150	3	1	0	4	3	15	45	3	15	5	2	9	9	11	18	29	271	164	43	12	18	28	15	7	15	14	288	52	325	10	k__Bacteria;p__Firmicutes;c__Clostridia;o__Clostridiales;f__Ruminococcaceae
OTU_151	16	69	24	109	33	47	32	123	47	11	29	122	3	2	3	1	1	0	1	12	4	39	7	24	1	7	1	3	1	5	k__Archaea;p__Euryarchaeota;c__Methanobacteria;o__Methanobacteriales;f__Methanobacteriaceae;g__Methanobrevibacter;s__Methanobrevibacter_ruminantium
OTU_152	705	150	15	18	19	29	12	13	10	12	28	6	0	0	0	0	0	0	0	0	22	11	0	0	1	0	0	0	0	0	k__Bacteria
OTU_153	3	0	0	1	1	6	28	4	4	1	0	1	4	4	4	2	24	14	20	4	5	7	17	9	6	4	209	110	329	5	k__Bacteria;p__Firmicutes;c__Clostridia;o__Clostridiales;f__Ruminococcaceae;g__unidentified_Ruminococcaceae;s__[Clostridium]_papyrosolvens
OTU_154	59	38	185	27	22	58	45	116	13	43	156	153	28	17	15	20	8	18	11	666	97	99	65	40	19	15	8	15	12	48	k__Bacteria;p__Bacteroidetes;c__Bacteroidia;o__Bacteroidales
OTU_155	48	56	11	40	37	15	12	191	31	29	85	40	4	9	10	4	1	10	4	30	4	9	3	25	6	2	0	19	2	5	k__Bacteria;p__Firmicutes;c__Clostridia;o__Clostridiales;f__Lachnospiraceae
OTU_156	0	0	0	0	0	16	0	0	0	0	4	1	17	4	7	658	8	5	3	6	1	4	142	2	6	17	3	2	3	0	k__Bacteria;p__Tenericutes;c__Mollicutes;o__;f__;g__;s__
OTU_157	59	42	137	91	64	70	95	173	44	35	123	187	77	119	102	31	11	21	37	250	23	39	117	129	56	27	10	24	8	18	k__Bacteria;p__Firmicutes;c__Clostridia;o__Clostridiales;f__Lachnospiraceae;g__unidentified_Lachnospiraceae;s__Butyrivibrio_fibrisolvens
OTU_158	6	5	6	17	7	331	342	3	2	13	0	0	0	1	0	19	9	0	0	0	0	0	0	0	0	26	31	0	0	0	k__Bacteria;p__Bacteroidetes;c__Bacteroidia;o__Bacteroidales;f__Prevotellaceae
OTU_159	0	3	0	1	1	1	15	1	15	2	0	0	0	7	5	0	6	1	35	5	13	30	28	10	12	16	273	56	241	25	k__Bacteria;p__Bacteroidetes;c__Bacteroidia;o__Bacteroidales;f__;g__;s__
OTU_160	17	9	17	10	4	14	24	17	6	6	52	261	176	153	246	59	13	108	532	218	114	178	191	98	107	17	21	16	22	23	k__Bacteria;p__Firmicutes;c__Erysipelotrichia;o__Erysipelotrichales;f__Erysipelotrichaceae;g__;s__
OTU_161	33	8	4	23	19	19	3	7	31	44	2	5	5	5	27	15	9	6	5	60	101	290	7	5	6	6	3	6	2	4	k__Bacteria;p__Firmicutes;c__Clostridia;o__Clostridiales;f__Peptostreptococcaceae;g__Romboutsia;s__
OTU_162	98	48	42	35	60	9	5	2	131	141	10	1	0	1	2	0	0	1	3	20	5	1	2	7	3	0	1	5	3	3	k__Bacteria;p__Bacteroidetes;c__Bacteroidia;o__Bacteroidales;f__Prevotellaceae;g__;s__
OTU_163	3	4	14	14	13	5	21	6	13	48	21	27	141	136	173	18	12	25	78	85	11	24	18	8	6	0	1	2	6	3	k__Bacteria;p__Firmicutes;c__Clostridia;o__Clostridiales;f__Ruminococcaceae
OTU_164	2	0	5	3	4	1	11	2	8	4	2	3	27	32	44	5	22	3	28	4	17	20	30	10	16	14	178	27	218	17	k__Bacteria;p__Firmicutes;c__Clostridia;o__Clostridiales
OTU_165	8	11	7	31	18	28	39	13	5	7	4	17	5	6	5	13	8	5	61	192	1	4	13	1	5	41	0	3	6	15	k__Bacteria;p__Proteobacteria;c__Gammaproteobacteria;o__Aeromonadales;f__Succinivibrionaceae;g__Ruminobacter;s__
OTU_166	5	14	2	7	4	8	11	42	5	6	79	367	25	24	31	31	27	273	55	13	28	61	17	5	4	0	6	26	0	2	k__Bacteria;p__Firmicutes;c__Erysipelotrichia;o__Erysipelotrichales;f__Erysipelotrichaceae;g__;s__
OTU_167	10	11	14	10	13	14	9	41	22	21	47	86	21	22	23	18	1	15	32	97	9	9	73	27	26	2	4	5	5	5	k__Bacteria;p__Firmicutes;c__Clostridia;o__Clostridiales;f__Lachnospiraceae
OTU_168	303	108	14	118	64	87	6	44	278	126	50	6	4	4	2	2	0	2	4	112	1058	484	18	14	10	9	4	7	12	16	k__Bacteria;p__Bacteroidetes;c__Bacteroidia;o__Bacteroidales;f__Rikenellaceae;g__;s__
OTU_169	77	55	125	11	5	22	6	17	21	30	18	17	19	2	1	6	0	3	5	16	11	7	30	13	7	30	6	5	11	113	k__Bacteria;p__Bacteroidetes;c__Bacteroidia;o__Bacteroidales;f__;g__;s__
OTU_170	21	29	19	34	21	35	2	3	6	7	30	34	57	24	32	23	2	7	15	13	24	35	64	15	25	15	6	12	9	12	k__Bacteria;p__Proteobacteria;c__Alphaproteobacteria;o__Rhizobiales;f__Rhizobiaceae;g__Chelativorans;s__
OTU_171	129	191	6	15	6	10	5	41	8	12	43	8	1	3	1	0	0	3	0	4	6	5	1	0	0	0	0	5	0	0	k__Bacteria;p__Firmicutes;c__Clostridia;o__Clostridiales;f__Ruminococcaceae;g__;s__
OTU_172	13	11	20	45	44	46	76	28	20	17	18	47	32	32	52	85	67	54	49	56	22	36	78	74	114	15	35	26	35	14	k__Bacteria;p__Firmicutes;c__Clostridia;o__Clostridiales;f__Lachnospiraceae;g__unidentified_Lachnospiraceae;s__Lachnospiraceae_bacterium_RM66
OTU_173	22	24	20	80	34	321	648	14	22	41	11	28	38	87	67	54	55	162	52	20	16	42	28	92	167	30	64	19	12	11	k__Bacteria;p__Bacteroidetes;c__Bacteroidia;o__Bacteroidales;f__Prevotellaceae
OTU_174	8	15	3	8	3	94	135	2	8	19	4	11	4	7	3	12	8	13	45	333	64	73	3	5	2	6	10	5	2	6	k__Bacteria;p__Bacteroidetes;c__Bacteroidia;o__Bacteroidales
OTU_175	102	146	16	74	49	23	48	179	18	12	150	185	27	17	17	26	17	15	23	43	20	33	61	21	9	12	4	23	3	5	k__Bacteria;p__Firmicutes;c__Clostridia;o__Clostridiales;f__Ruminococcaceae;g__unidentified_Ruminococcaceae;s__rumen_bacterium_NK4A214
OTU_176	58	8	45	16	19	28	14	1	17	12	51	8	79	21	38	23	13	3	42	7	46	5	124	13	30	23	10	0	46	17	k__Bacteria;p__Firmicutes;c__Bacilli;o__Bacillales;f__Bacillaceae
OTU_177	20	14	5	10	12	8	3	140	1	2	137	14	7	8	3	4	4	8	5	25	14	5	5	0	0	0	0	13	0	2	k__Bacteria;p__Firmicutes;c__Clostridia;o__Clostridiales;f__Ruminococcaceae
OTU_178	1	0	3	2	0	44	13	0	3	2	8	11	93	47	99	1601	97	35	80	15	9	14	390	8	11	39	144	77	153	7	k__Bacteria;p__Firmicutes;c__Clostridia;o__Clostridiales;f__Ruminococcaceae
OTU_179	19	15	30	14	7	22	19	178	3	7	244	161	9	8	13	9	4	13	7	28	13	13	3	0	0	0	1	8	0	2	k__Bacteria;p__Bacteroidetes;c__Bacteroidia;o__Bacteroidales;f__Rikenellaceae;g__unidentified_Rikenellaceae;s__Bacteroidales_bacterium_Bact_15
OTU_180	14	18	22	16	7	42	115	16	9	3	12	20	176	117	253	38	259	315	102	31	53	73	19	13	13	4	10	14	10	2	k__Bacteria;p__Firmicutes;c__Clostridia;o__Clostridiales;f__Ruminococcaceae
OTU_181	154	45	19	109	12	85	27	62	5	3	203	41	28	53	22	83	18	110	10	2	204	79	35	68	20	44	22	177	10	3	k__Bacteria;p__Firmicutes;c__Limnochordia;o__Limnochordales;f__Limnochordaceae;g__;s__
OTU_182	14	9	303	58	30	20	6	8	4	17	0	0	23	5	3	2	0	0	0	4	42	18	46	4	3	11	5	4	3	78	k__Bacteria;p__Bacteroidetes;c__Bacteroidia;o__Bacteroidales;f__Prevotellaceae
OTU_183	270	84	1	18	11	23	45	2	1	6	3	1	0	0	0	1	1	8	1	0	26	36	1	1	0	0	2	1	0	2	k__Bacteria;p__Bacteroidetes;c__Bacteroidia;o__Bacteroidales;f__Prevotellaceae;g__;s__
OTU_184	26	12	10	284	337	43	43	7	14	31	7	3	6	14	18	5	5	1	3	210	73	60	7	18	11	3	5	7	6	38	k__Bacteria;p__Firmicutes;c__Clostridia;o__Clostridiales;f__Ruminococcaceae;g__unidentified_Ruminococcaceae;s__Oscillibacter_sp_ER4
OTU_185	18	4	8	9	8	6	5	28	2	17	59	57	23	37	23	11	5	12	38	336	65	70	15	15	4	4	4	8	6	7	k__Bacteria;p__Firmicutes;c__Clostridia;o__Clostridiales;f__Ruminococcaceae
OTU_186	90	68	15	41	21	19	40	12	72	57	15	9	15	32	24	6	5	4	5	9	8	4	8	49	22	12	3	4	7	20	k__Bacteria;p__Firmicutes;c__Clostridia;o__Clostridiales;f__Ruminococcaceae;g__unidentified_Ruminococcaceae;s__Ruminococcus_sp_FC2018
OTU_187	244	116	5	32	18	22	7	35	11	13	28	10	0	0	1	3	0	1	1	105	58	26	4	2	1	0	0	2	1	3	k__Bacteria;p__Bacteroidetes;c__Bacteroidia;o__Bacteroidales;f__Rikenellaceae;g__;s__
OTU_188	45	14	154	51	32	49	32	2	141	183	0	4	8	9	3	3	0	0	2	24	200	212	12	38	13	52	6	3	7	118	k__Bacteria;p__Bacteroidetes;c__Bacteroidia;o__Bacteroidales;f__Prevotellaceae;g__unidentified_Prevotellaceae;s__Prevotella_sp_BP1-145
OTU_189	49	39	53	252	217	201	303	14	34	88	19	13	42	120	120	44	34	23	137	357	33	42	21	89	78	34	26	23	21	83	k__Bacteria;p__Firmicutes;c__Clostridia;o__Clostridiales;f__Ruminococcaceae;g__unidentified_Ruminococcaceae
OTU_190	1	0	0	0	0	18	0	0	1	0	6	20	17	13	14	471	9	4	4	8	0	7	176	9	8	12	3	5	3	3	k__Bacteria;p__Proteobacteria;c__Gammaproteobacteria;o__Pseudomonadales;f__Moraxellaceae;g__Moraxella
OTU_191	136	56	27	118	45	42	23	7	134	72	5	7	0	3	0	4	1	1	2	13	21	5	9	3	1	3	0	3	4	7	k__Bacteria;p__Bacteroidetes;c__Bacteroidia;o__Bacteroidales;f__Rikenellaceae;g__;s__
OTU_192	1	0	1	0	1	9	34	8	2	1	9	3	35	17	30	79	551	364	206	42	4	16	21	1	0	3	36	16	21	2	k__Bacteria;p__Firmicutes;c__Clostridia;o__Clostridiales;f__Ruminococcaceae
OTU_193	6	2	5	7	4	16	44	6	6	0	2	6	6	4	1	8	93	36	121	30	18	26	10	6	9	6	243	31	346	9	k__Bacteria;p__Firmicutes;c__Clostridia;o__Clostridiales;f__Ruminococcaceae;g__unidentified_Ruminococcaceae;s__[Clostridium]_papyrosolvens
OTU_194	0	5	2	2	0	2	0	25	0	0	38	432	4	7	5	10	3	3	3	2	1	8	0	0	3	1	0	1	0	1	k__Bacteria;p__Bacteroidetes;c__Bacteroidia;o__Bacteroidales;f__;g__;s__
OTU_195	1	3	0	0	4	10	51	2	4	6	2	8	10	7	16	7	112	23	53	8	14	34	23	6	18	14	387	29	230	14	k__Bacteria;p__Tenericutes;c__Mollicutes;o__;f__;g__;s__
OTU_196	379	21	5	7	25	2	3	0	2	6	6	0	0	0	0	0	0	0	0	0	3	2	0	0	0	0	0	0	0	0	k__Bacteria;p__Bacteroidetes;c__Bacteroidia;o__Bacteroidales
OTU_197	0	0	0	21	2	0	0	0	0	0	0	0	0	17	7	0	0	0	0	0	12	24	27	234	110	8	8	21	9	6	k__Bacteria;p__Firmicutes;c__Clostridia;o__Clostridiales;f__Ruminococcaceae
OTU_198	106	21	26	50	32	39	33	24	9	26	21	11	6	8	6	8	7	8	3	136	54	46	41	10	4	5	3	7	2	16	k__Bacteria;p__Firmicutes;c__Clostridia;o__Clostridiales;f__Ruminococcaceae;g__Papillibacter;s__
OTU_199	0	0	1	8	1	0	2	0	0	0	4	3	198	101	190	5	21	14	4	4	15	18	5	1	3	0	4	3	1	0	k__Bacteria;p__Tenericutes;c__Mollicutes;o__Anaeroplasmatales;f__Anaeroplasmataceae;g__Anaeroplasma;s__
OTU_200	284	89	3	18	20	8	3	0	2	5	1	1	0	0	1	0	0	0	0	4	3	2	0	0	1	1	0	0	0	0	k__Bacteria;p__Bacteroidetes;c__Bacteroidia;o__Bacteroidales;f__Prevotellaceae;g__;s__
OTU_201	0	1	1	4	0	4	17	0	11	0	5	12	68	35	82	15	40	17	52	10	14	29	88	28	33	37	216	49	304	27	k__Bacteria
OTU_202	10	19	11	32	40	18	32	9	4	0	7	8	16	30	52	19	36	11	1	2	5	18	25	13	49	12	50	22	8	3	k__Bacteria;p__Proteobacteria;c__Alphaproteobacteria
OTU_203	4	3	0	1	2	0	2	1	2	0	5	5	0	0	0	2	1	58	2	13	181	369	4	6	2	4	1	12	3	9	k__Bacteria;p__Bacteroidetes;c__Bacteroidia;o__Bacteroidales
OTU_204	46	154	32	26	10	45	5	21	2	16	58	132	45	13	25	34	8	21	2	20	30	151	50	14	16	16	6	53	4	33	k__Bacteria;p__Firmicutes;c__Limnochordia;o__Limnochordales;f__Limnochordaceae;g__;s__
OTU_205	154	96	29	129	86	72	59	96	23	33	89	72	16	33	26	9	10	7	10	94	63	79	53	84	38	11	8	12	15	24	k__Bacteria;p__Firmicutes;c__Clostridia;o__Clostridiales;f__Ruminococcaceae
OTU_206	599	425	85	54	19	24	15	77	252	150	78	46	7	2	9	4	3	1	5	8	27	9	42	2	4	19	3	17	11	114	k__Bacteria;p__Bacteroidetes;c__Bacteroidia;o__Bacteroidales;f__Rikenellaceae;g__;s__
OTU_207	2	1	31	5	4	0	5	0	2	0	0	0	4	0	1	2	0	1	12	1	1	3	11	5	2	32	231	3	86	9	k__Bacteria;p__Proteobacteria;c__Gammaproteobacteria;o__Aeromonadales;f__Succinivibrionaceae;g__;s__
OTU_208	0	1	22	0	0	7	0	0	0	0	1	9	19	1	2	56	0	1	1	1	7	11	517	6	11	15	7	7	11	25	k__Bacteria;p__Bacteroidetes;c__Bacteroidia;o__Bacteroidales;f__Prevotellaceae;g__Alloprevotella;s__
OTU_209	113	71	2	9	4	8	1	4	54	60	1	13	0	0	0	2	1	0	1	1	3	7	4	3	1	11	2	1	2	26	k__Bacteria;p__Bacteroidetes;c__Bacteroidia;o__Bacteroidales;f__Prevotellaceae;g__;s__
OTU_210	2	0	19	5	3	4	0	0	0	6	1	3	0	0	0	1	0	0	0	1	72	84	6	5	2	71	6	13	1	202	k__Bacteria;p__Bacteroidetes;c__Bacteroidia;o__Bacteroidales;f__Prevotellaceae;g__;s__
OTU_211	2	3	3	31	35	27	39	8	2	5	2	8	7	6	3	7	20	233	8	11	8	13	0	3	6	0	5	9	0	1	k__Bacteria;p__Bacteroidetes;c__Bacteroidia;o__Bacteroidales;f__Rikenellaceae;g__;s__
OTU_212	40	12	36	36	23	14	17	38	19	17	38	99	86	108	144	38	24	133	54	43	11	25	50	96	109	6	25	24	11	17	k__Bacteria;p__Firmicutes;c__Clostridia;o__Clostridiales;f__Lachnospiraceae;g__unidentified_Lachnospiraceae
OTU_213	57	19	40	41	34	135	15	5	10	4	63	12	47	19	55	116	6	7	17	6	73	10	48	11	47	63	7	16	23	3	k__Bacteria;p__Actinobacteria;c__unidentified_Actinobacteria;o__Streptosporangiales;f__Nocardiopsaceae;g__Thermobifida;s__
OTU_214	6	6	108	14	16	15	19	2	10	8	4	5	28	10	23	3	20	8	15	0	7	16	23	9	13	12	72	17	179	4	k__Bacteria;p__Firmicutes;c__Bacilli;o__Lactobacillales;f__Leuconostocaceae;g__Weissella;s__Weissella_cibaria
OTU_215	9	1	8	3	3	7	18	6	119	67	4	5	10	10	6	17	12	8	451	76	8	13	1	0	0	1	1	0	28	5	k__Bacteria;p__Firmicutes;c__Clostridia;o__Clostridiales;f__Ruminococcaceae;g__unidentified_Ruminococcaceae;s__[Clostridium]_papyrosolvens
OTU_216	256	172	2	12	7	32	29	3	72	66	3	1	1	0	0	1	3	0	2	1	8	10	0	0	0	0	1	1	4	0	k__Bacteria;p__Bacteroidetes;c__Bacteroidia;o__Bacteroidales;f__Prevotellaceae;g__;s__
OTU_217	5	9	3	31	17	4	6	9	6	0	11	33	26	46	59	13	13	7	463	134	2	8	4	24	31	1	8	5	20	9	k__Bacteria;p__Firmicutes;c__Clostridia;o__Clostridiales;f__Lachnospiraceae
OTU_218	8	3	3	17	10	8	11	111	5	2	115	12	3	1	2	4	5	7	4	85	1	0	0	0	1	0	0	4	0	0	k__Bacteria;p__Firmicutes;c__Negativicutes;o__Selenomonadales;f__Acidaminococcaceae;g__Succiniclasticum;s__
OTU_219	4	1	4	1	1	3	8	2	5	0	4	13	46	35	122	7	8	72	170	21	3	9	2	4	4	2	2	7	5	0	k__Bacteria;p__Tenericutes;c__Mollicutes;o__;f__;g__;s__
OTU_220	2	8	4	0	1	4	2	9	4	0	52	114	55	40	69	17	3	22	48	39	36	43	31	6	0	1	3	3	7	3	k__Bacteria;p__Firmicutes;c__Clostridia;o__Clostridiales
OTU_221	3	4	5	9	8	38	103	3	1	3	4	7	120	98	258	15	19	48	3	9	27	33	9	4	1	3	9	11	2	2	k__Bacteria;p__Bacteroidetes;c__Bacteroidia;o__Bacteroidales;f__Prevotellaceae
OTU_222	6	12	19	10	10	61	3	2	3	0	12	9	48	10	11	92	7	8	8	5	13	17	61	6	12	39	3	9	9	1	k__Bacteria;p__Proteobacteria;c__Gammaproteobacteria;o__unidentified_Gammaproteobacteria;f__unidentified_Gammaproteobacteria;g__Povalibacter;s__
OTU_223	1	1	0	0	0	0	1	1	1	0	4	2	1	2	0	0	7	22	22	6	138	179	5	0	1	0	6	6	5	3	k__Bacteria;p__Tenericutes;c__Mollicutes;o__Anaeroplasmatales;f__Anaeroplasmataceae;g__Anaeroplasma;s__
OTU_224	1	4	4	12	66	4	14	31	4	6	2	10	9	8	86	15	6	28	3	1	3	9	8	4	69	11	8	50	1	5	k__Bacteria;p__Actinobacteria;c__unidentified_Actinobacteria;o__Micromonosporales;f__Micromonosporaceae;g__Longispora;s__
OTU_225	3	22	9	38	19	6	2	0	18	16	10	22	12	47	16	14	1	0	40	37	7	51	20	35	6	4	1	1	57	45	k__Bacteria;p__Proteobacteria;c__Gammaproteobacteria;o__unidentified_Gammaproteobacteria;f__Burkholderiaceae;g__Bordetella
OTU_226	9	1	7	15	25	2	6	0	11	20	2	3	95	55	111	8	23	17	11	4	9	15	14	2	15	3	143	12	141	3	k__Bacteria;p__Tenericutes;c__Mollicutes;o__Anaeroplasmatales;f__Anaeroplasmataceae;g__Anaeroplasma
OTU_227	3	2	7	10	7	2	3	0	18	14	9	4	109	220	219	10	3	12	6	4	1	6	8	39	50	2	6	6	4	3	k__Bacteria;p__Bacteroidetes;c__Bacteroidia;o__Bacteroidales;f__Prevotellaceae
OTU_228	0	0	3	6	4	0	1	0	0	0	5	9	74	117	232	5	5	11	10	4	0	0	7	5	2	0	0	0	0	0	k__Bacteria;p__Proteobacteria;c__Alphaproteobacteria;o__Rhodospirillales;f__;g__;s__
OTU_229	59	18	13	46	58	28	8	153	41	52	173	30	15	16	9	11	6	13	8	47	12	8	14	8	6	1	3	15	1	8	k__Bacteria;p__Firmicutes;c__Clostridia;o__Clostridiales;f__Lachnospiraceae
OTU_230	12	5	3	16	1	9	5	0	24	0	2	2	3	0	171	6	0	3	3	41	134	82	2	0	0	0	1	3	0	1	k__Bacteria;p__Firmicutes;c__Bacilli;o__Lactobacillales;f__Lactobacillaceae;g__Lactobacillus
OTU_231	6	3	83	101	95	49	25	0	42	51	1	1	0	1	5	0	0	0	0	55	36	22	6	3	2	1	1	0	3	5	k__Bacteria;p__Bacteroidetes;c__Bacteroidia;o__Bacteroidales;f__Prevotellaceae;g__;s__
OTU_232	1	0	1	0	0	9	8	0	8	1	2	1	8	6	7	6	29	16	449	79	3	5	1	0	0	0	0	1	20	1	k__Bacteria;p__Firmicutes;c__Clostridia;o__Clostridiales;f__Ruminococcaceae
OTU_233	78	15	57	52	32	11	37	2	34	39	4	8	38	82	100	5	5	11	44	34	26	37	7	64	67	36	9	5	9	33	k__Bacteria;p__Bacteroidetes;c__Bacteroidia;o__Bacteroidales;f__Prevotellaceae;g__unidentified_Prevotellaceae;s__rumen_bacterium_R-9
OTU_234	15	3	6	1	6	21	22	0	10	6	6	7	1	0	0	2	0	1	10	33	290	181	7	1	6	6	6	5	5	9	k__Bacteria;p__Melainabacteria;c__;o__;f__;g__;s__
OTU_235	50	20	86	35	27	22	46	8	45	168	8	9	18	9	11	16	24	269	178	263	90	193	16	1	7	1	8	15	14	16	k__Bacteria;p__Bacteroidetes;c__Bacteroidia;o__Bacteroidales
OTU_236	47	24	18	49	33	19	12	15	80	51	5	19	17	21	19	9	7	34	12	10	9	11	15	59	72	59	26	12	18	41	k__Bacteria;p__Firmicutes;c__Clostridia;o__Clostridiales;f__Lachnospiraceae
OTU_237	13	4	8	39	15	12	11	5	6	4	19	8	31	65	20	26	73	15	19	30	30	26	2	4	4	2	4	12	3	3	k__Bacteria;p__Proteobacteria;c__Gammaproteobacteria;o__Enterobacteriales;f__Enterobacteriaceae;g__unidentified_Enterobacteriaceae;s__Escherichia_coli
OTU_238	3	8	1	1	2	0	0	46	0	0	26	192	26	28	33	6	2	4	5	3	1	4	37	0	2	1	0	2	0	5	k__Bacteria;p__Bacteroidetes;c__Bacteroidia;o__Bacteroidales;f__Rikenellaceae;g__;s__
OTU_239	4	3	4	42	23	33	75	1	10	4	8	3	9	5	7	120	49	131	242	61	28	33	50	1	1	5	3	9	13	2	k__Bacteria;p__Firmicutes;c__Clostridia;o__Clostridiales;f__Ruminococcaceae;g__;s__
OTU_240	5	6	3	7	5	8	1	93	1	2	33	203	9	10	13	31	8	7	16	10	5	9	44	8	1	1	0	8	1	2	k__Bacteria;p__Firmicutes;c__Erysipelotrichia;o__Erysipelotrichales;f__Erysipelotrichaceae
OTU_241	26	6	3	39	23	20	7	0	6	7	0	0	2	4	1	0	0	0	0	11	118	49	2	1	1	0	3	0	2	6	k__Bacteria;p__Bacteroidetes;c__Bacteroidia;o__Bacteroidales;f__Prevotellaceae;g__;s__
OTU_242	0	0	0	0	0	4	0	0	0	2	4	2	1	2	2	1	1	1	1	279	0	0	0	0	0	0	0	0	0	3	k__Bacteria;p__Bacteroidetes;c__Bacteroidia;o__Bacteroidales;f__Prevotellaceae;g__;s__
OTU_243	14	15	541	45	24	75	200	16	20	11	6	16	169	82	150	18	274	228	38	7	53	92	112	18	15	14	462	115	664	8	k__Bacteria;p__Firmicutes;c__Clostridia;o__Clostridiales;f__Ruminococcaceae
OTU_244	18	30	7	21	19	29	18	70	31	28	49	181	21	26	14	38	20	12	25	16	9	22	30	61	72	11	29	18	41	8	k__Bacteria;p__Firmicutes;c__Clostridia;o__Clostridiales;f__Lachnospiraceae;g__unidentified_Lachnospiraceae
OTU_245	263	55	213	150	97	145	221	6	1652	2013	7	10	27	39	37	7	5	43	65	93	338	455	28	16	18	213	27	39	72	187	k__Bacteria;p__Bacteroidetes;c__Bacteroidia;o__Bacteroidales;f__Prevotellaceae
OTU_246	1	32	10	67	6	9	0	0	9	3	1	42	14	66	13	10	0	0	12	16	3	61	19	46	12	4	1	2	17	15	k__Bacteria;p__Proteobacteria;c__Alphaproteobacteria;o__Rhizobiales;f__Rhizobiaceae;g__Aquamicrobium;s__
OTU_247	11	15	2	7	3	0	3	86	1	5	45	94	5	5	9	3	5	10	7	7	2	10	4	2	1	4	1	4	1	0	k__Bacteria;p__Firmicutes;c__Clostridia;o__Clostridiales;f__Lachnospiraceae
OTU_248	2	7	1	5	3	2	1	25	3	5	45	229	12	10	9	27	5	11	21	13	4	27	52	29	14	4	2	5	2	4	k__Bacteria;p__Firmicutes;c__Erysipelotrichia;o__Erysipelotrichales;f__Erysipelotrichaceae;g__;s__
OTU_249	1	1	2	2	0	12	18	0	8	2	1	2	0	0	1	9	0	2	0	2	0	4	190	3	0	6	1	1	0	2	k__Archaea;p__Euryarchaeota;c__Methanobacteria;o__Methanobacteriales;f__Methanobacteriaceae;g__Methanosphaera;s__
OTU_250	18	8	8	44	51	18	10	180	2	9	120	27	6	7	7	12	1	16	3	139	8	6	5	5	2	0	1	19	1	6	k__Bacteria;p__Firmicutes;c__Clostridia;o__Clostridiales;f__Ruminococcaceae
OTU_251	0	0	0	0	0	0	1	0	5	0	1	0	4	0	1	3	1	7	540	89	22	48	0	0	1	0	0	0	2	0	k__Bacteria;p__Planctomycetes;c__;o__;f__;g__;s__
OTU_252	38	36	4	17	14	6	3	62	4	4	22	45	8	15	14	13	2	10	11	18	5	6	43	24	12	4	1	8	3	4	k__Bacteria;p__Firmicutes;c__Clostridia;o__Clostridiales;f__unidentified_Clostridiales;g__unidentified_Clostridiales;s__bacterium_LD2013
OTU_253	10	9	4	12	10	1	5	0	5	5	3	6	11	25	30	15	5	17	179	64	9	9	17	38	35	1	1	5	8	5	k__Bacteria;p__Bacteroidetes;c__Bacteroidia;o__Bacteroidales;f__Rikenellaceae;g__;s__
OTU_254	27	8	3	42	54	14	5	48	17	24	31	10	2	5	2	2	3	2	0	27	24	4	1	0	2	4	0	6	2	13	k__Bacteria;p__Firmicutes;c__Clostridia;o__Clostridiales;f__unidentified_Clostridiales;g__Anaerovorax;s__
OTU_255	0	0	0	4	5	0	7	2	0	0	6	2	1	15	11	1	47	15	2	1	5	7	7	57	96	3	32	26	33	3	k__Bacteria;p__Firmicutes;c__Clostridia;o__Clostridiales
OTU_256	17	29	13	9	11	39	2	2	3	15	27	22	25	14	19	43	4	0	21	14	31	66	33	9	29	19	1	0	19	36	k__Bacteria;p__Bacteroidetes;c__Bacteroidia;o__Chitinophagales;f__Chitinophagaceae;g__Niabella;s__
OTU_257	10	11	19	29	10	68	22	7	10	2	21	22	32	31	15	64	24	13	25	4	18	10	54	16	10	34	22	16	20	2	k__Bacteria;p__Proteobacteria;c__Gammaproteobacteria;o__Methylococcales;f__Methylococcaceae;g__;s__
OTU_258	23	94	30	62	26	20	4	2	3	9	28	85	39	34	25	19	2	3	2	5	40	159	76	39	39	17	4	7	7	10	k__Bacteria;p__Bacteroidetes;c__Bacteroidia;o__Flavobacteriales;f__unidentified_Flavobacteriales;g__Moheibacter;s__
OTU_259	223	63	16	23	10	101	113	2	54	42	5	4	1	11	7	4	2	0	1	38	107	92	1	6	3	8	3	1	1	10	k__Bacteria;p__Bacteroidetes;c__Bacteroidia;o__Bacteroidales;f__Prevotellaceae;g__;s__
OTU_260	19	38	6	12	20	46	77	2	2	4	3	11	2	8	5	7	2	1	3	64	94	262	17	10	10	6	8	13	3	3	k__Bacteria;p__Firmicutes;c__Clostridia;o__Clostridiales;f__Ruminococcaceae;g__unidentified_Ruminococcaceae;s__rumen_bacterium_R-21
OTU_261	46	41	3	27	20	3	9	153	7	8	100	21	7	2	4	4	2	13	1	2	9	17	3	0	1	0	1	8	0	1	k__Bacteria;p__Firmicutes;c__Clostridia;o__Clostridiales;f__Lachnospiraceae;g__Acetitomaculum;s__
OTU_262	4	4	3	25	21	20	4	2	1	0	4	3	8	8	4	152	4	4	3	2	1	1	33	3	2	10	2	2	3	2	k__Bacteria;p__Firmicutes;c__Clostridia;o__Clostridiales
OTU_263	8	9	249	15	6	11	17	4	9	2	2	5	71	74	86	9	1	5	4	1	3	6	33	4	2	0	1	0	0	0	k__Bacteria;p__Firmicutes;c__Clostridia;o__Clostridiales;f__Lachnospiraceae
OTU_264	5	0	31	39	19	22	15	10	4	4	32	29	30	40	37	4	5	10	11	184	9	26	69	104	32	3	4	13	5	9	k__Bacteria;p__Firmicutes;c__Clostridia;o__Clostridiales;f__Lachnospiraceae
OTU_265	60	32	12	656	705	36	33	22	9	20	14	42	7	22	18	1	1	0	2	5	2	8	2	15	23	0	1	2	0	0	k__Bacteria;p__Bacteroidetes;c__Bacteroidia;o__Bacteroidales;f__Prevotellaceae;g__;s__
OTU_266	27	2	17	11	6	6	1	0	9	6	48	8	43	10	13	12	0	1	23	11	40	5	53	7	11	2	1	1	24	12	k__Bacteria;p__Proteobacteria;c__Gammaproteobacteria;o__Xanthomonadales;f__Xanthomonadaceae;g__Pseudoxanthomonas;s__Pseudoxanthomonas_taiwanensis
OTU_267	0	14	1	74	0	1	0	3	2	15	1	14	1	46	0	1	0	1	2	35	0	24	2	48	1	0	1	1	0	30	k__Bacteria;p__Proteobacteria;c__Alphaproteobacteria;o__Rhodobacterales;f__Rhodobacteraceae;g__Paracoccus;s__Paracoccus_pantotrophus
OTU_268	5	3	21	4	10	5	7	3	16	38	0	1	5	3	10	3	9	7	10	9	10	17	13	3	13	2	107	10	82	8	k__Bacteria;p__Tenericutes;c__Mollicutes;o__Anaeroplasmatales;f__Anaeroplasmataceae;g__Anaeroplasma
OTU_269	28	9	4	10	8	18	10	7	0	0	36	9	9	8	10	24	4	10	0	0	25	12	10	4	6	12	4	23	2	0	k__Bacteria;p__Firmicutes;c__Limnochordia;o__Limnochordales;f__Limnochordaceae;g__;s__
OTU_270	0	0	1	0	0	5	0	0	0	0	1	1	6	3	9	268	3	1	28	5	0	0	34	0	0	2	1	1	0	1	k__Bacteria;p__Bacteroidetes;c__Bacteroidia;o__Bacteroidales;f__;g__;s__
OTU_271	2	1	0	15	13	1	3	3	0	0	6	7	104	47	99	8	185	146	5	2	74	138	3	2	5	1	7	7	2	3	k__Bacteria;p__unidentified_Bacteria;c__unidentified_Bacteria;o__unidentified_Bacteria;f__unidentified_Bacteria;g__Candidatus_Saccharimonas;s__
OTU_272	288	84	8	9	3	7	3	0	2	7	5	2	0	0	0	0	0	0	0	0	5	7	0	0	0	0	0	0	0	0	k__Bacteria;p__Bacteroidetes;c__Bacteroidia;o__Bacteroidales;f__Muribaculaceae;g__;s__
OTU_273	4	8	4	65	44	27	42	1	13	10	3	7	13	13	20	31	265	178	17	3	228	354	22	28	35	9	102	17	63	2	k__Bacteria;p__unidentified_Bacteria;c__unidentified_Bacteria;o__unidentified_Bacteria;f__unidentified_Bacteria;g__Candidatus_Saccharimonas;s__
OTU_274	217	110	3	2	5	5	3	0	7	16	4	0	0	0	0	0	0	0	0	0	4	6	0	0	0	0	0	0	1	0	k__Bacteria;p__Bacteroidetes;c__Bacteroidia;o__Bacteroidales;f__Prevotellaceae;g__;s__
OTU_275	1	1	0	10	16	42	63	2	4	10	6	8	22	10	44	15	396	143	24	4	47	66	6	8	15	2	72	7	39	1	k__Bacteria;p__Tenericutes;c__Mollicutes;o__;f__;g__;s__
OTU_276	0	0	0	0	0	0	1	0	1	0	1	0	2	5	6	6	52	25	10	1	0	3	5	2	3	5	117	12	130	2	k__Bacteria;p__Firmicutes;c__Clostridia;o__Clostridiales;f__Ruminococcaceae
OTU_277	0	0	0	0	0	0	0	14	0	0	7	4	4	6	12	7	14	207	10	4	3	5	0	0	0	0	2	14	0	0	k__Bacteria;p__Firmicutes;c__Clostridia;o__Clostridiales;f__Ruminococcaceae
OTU_278	3	2	0	1	0	28	21	5	0	0	4	2	6	4	4	6	15	220	17	67	33	58	7	0	1	0	2	9	0	0	k__Bacteria;p__Bacteroidetes;c__Bacteroidia;o__Bacteroidales;f__Rikenellaceae;g__;s__
OTU_279	136	72	45	20	25	17	4	35	82	62	139	4	1	3	3	5	2	1	2	1	14	4	13	1	3	2	0	6	5	5	k__Bacteria;p__Bacteroidetes;c__Bacteroidia;o__Bacteroidales;f__Prevotellaceae;g__;s__
OTU_280	2	30	17	49	2	1	0	0	0	58	2	32	18	28	0	3	1	0	1	66	2	65	40	42	2	1	3	0	1	111	k__Bacteria;p__Bacteroidetes;c__Bacteroidia;o__Sphingobacteriales;f__Sphingobacteriaceae;g__Sphingobacterium
OTU_281	0	0	0	0	0	0	0	0	0	1	0	0	3	2	4	1	2	1	3	248	0	0	0	0	0	0	0	0	0	1	k__Bacteria;p__Melainabacteria;c__;o__;f__;g__;s__
OTU_282	59	30	14	18	16	11	21	16	9	15	15	6	5	6	2	3	0	1	0	37	11	6	19	6	3	3	0	3	2	10	k__Bacteria;p__Firmicutes;c__Clostridia;o__Clostridiales;f__Ruminococcaceae
OTU_283	6	3	9	13	8	3	11	4	0	0	3	12	66	69	90	11	10	56	50	31	11	5	4	8	21	1	1	4	0	1	k__Bacteria;p__Firmicutes;c__Clostridia;o__Clostridiales;f__Ruminococcaceae;g__;s__
OTU_284	4	8	6	9	6	8	3	39	2	1	30	62	8	4	7	3	7	5	4	6	7	16	16	35	25	2	3	8	3	7	k__Bacteria;p__Firmicutes;c__Clostridia;o__Clostridiales;f__Ruminococcaceae;g__;s__
OTU_285	8	3	6	14	8	4	3	21	5	5	10	19	10	13	3	20	0	3	9	2	6	6	21	81	102	6	3	5	5	2	k__Bacteria;p__Firmicutes;c__Clostridia;o__Clostridiales;f__Lachnospiraceae;g__Oribacterium;s__Oribacterium_sp_4C51CB
OTU_286	0	0	0	5	0	0	8	0	1	0	7	4	6	12	5	11	456	75	4	5	0	0	0	0	2	0	5	2	0	0	k__Bacteria;p__Bacteroidetes;c__Bacteroidia;o__Flavobacteriales;f__Flavobacteriaceae;g__Flavobacterium;s__Flavobacterium_sp_M1_I3
OTU_287	2	1	4	6	4	15	17	1	0	2	2	1	20	3	7	509	35	26	11	1	4	6	126	2	3	13	10	4	5	0	k__Bacteria;p__Firmicutes;c__Clostridia;o__Clostridiales;f__Ruminococcaceae;g__unidentified_Ruminococcaceae;s__[Clostridium]_papyrosolvens
OTU_288	5	1	8	6	3	9	8	12	1	5	9	25	11	12	23	72	39	27	23	5	5	8	24	4	6	7	39	9	20	2	k__Bacteria;p__Firmicutes;c__Clostridia;o__Clostridiales;f__Lachnospiraceae
OTU_289	0	0	1	1	0	6	8	0	1	2	0	0	3	1	4	198	1	2	2	3	2	2	152	0	0	1	0	1	1	4	k__Bacteria;p__Tenericutes;c__Mollicutes;o__;f__;g__;s__
OTU_290	3	1	0	4	2	12	37	0	0	1	0	2	8	4	9	34	16	6	8	2	10	7	20	9	5	12	202	16	129	11	k__Bacteria;p__Tenericutes;c__Mollicutes;o__;f__;g__;s__
OTU_291	90	14	3	17	28	12	17	1	1	3	0	0	3	3	3	1	0	0	0	2	13	11	6	9	5	0	4	0	1	1	k__Bacteria;p__Firmicutes;c__Clostridia;o__Clostridiales;f__Ruminococcaceae
OTU_292	4	2	2	22	11	10	32	1	14	17	2	3	13	29	24	3	5	12	1	3	6	8	0	4	2	4	1	1	3	8	k__Bacteria;p__Firmicutes;c__Clostridia;o__Clostridiales;f__Lachnospiraceae
OTU_293	68	23	482	377	382	603	768	12	140	127	14	3	18	40	22	25	12	6	22	633	150	141	32	13	13	21	16	0	7	33	k__Bacteria;p__Bacteroidetes;c__Bacteroidia;o__Bacteroidales;f__Prevotellaceae;g__;s__
OTU_294	187	16	23	13	44	20	6	6	1	73	6	1	2	4	5	5	1	0	1	72	160	17	4	1	2	3	0	1	0	4	k__Bacteria;p__Fibrobacteres;c__Fibrobacteria;o__Fibrobacterales;f__Fibrobacteraceae;g__Fibrobacter;s__
OTU_295	5	5	24	26	28	4	7	15	11	14	10	3	3	1	0	1	1	2	2	6	2	2	19	3	8	1	0	6	4	27	k__Bacteria;p__Firmicutes;c__Clostridia;o__Clostridiales;f__Christensenellaceae;g__;s__
OTU_296	5	2	14	10	19	2	1	2	12	8	3	18	29	10	25	2	0	3	22	19	5	3	29	7	21	2	2	1	18	20	k__Bacteria;p__Actinobacteria;c__unidentified_Actinobacteria;o__Pseudonocardiales;f__Pseudonocardiaceae;g__Saccharomonospora;s__Saccharomonospora_viridis
OTU_297	8	8	7	123	126	102	121	9	7	11	0	0	0	4	6	7	9	2	3	74	0	0	0	2	3	4	7	0	0	0	k__Bacteria;p__Firmicutes;c__Clostridia;o__Clostridiales;f__Ruminococcaceae
OTU_298	175	72	4	10	13	5	5	4	4	6	4	4	0	3	2	0	0	0	0	2	2	1	0	0	0	0	0	0	0	0	k__Bacteria;p__Firmicutes;c__Clostridia;o__Clostridiales;f__Ruminococcaceae;g__unidentified_Ruminococcaceae;s__Ruminococcus_sp_YE281
OTU_299	31	26	6	13	4	16	24	2	33	36	3	7	10	3	4	17	1	1	25	44	5	10	24	1	3	2	2	2	1	7	k__Bacteria;p__Firmicutes;c__Clostridia;o__Clostridiales;f__Ruminococcaceae;g__unidentified_Ruminococcaceae;s__Ruminococcaceae_bacterium_NK4B32
OTU_300	0	0	4	4	2	2	0	4	0	0	6	13	5	6	2	3	0	3	3	8	7	14	42	79	45	3	5	15	5	4	k__Bacteria;p__Firmicutes;c__Clostridia;o__Clostridiales;f__Ruminococcaceae;g__;s__
OTU_301	14	3	18	21	9	15	1	0	4	3	30	7	15	12	2	15	0	0	15	13	14	7	25	9	7	7	0	0	12	4	k__Bacteria;p__Proteobacteria;c__Alphaproteobacteria;o__Rhizobiales;f__Beijerinckiaceae;g__Chelatococcus
OTU_302	6	8	1	7	16	15	35	11	1	3	3	10	9	7	14	8	19	219	10	8	108	190	6	10	5	3	3	17	4	2	k__Bacteria;p__Proteobacteria
OTU_303	287	9	12	61	64	343	203	1	6	19	1	2	0	1	1	3	1	2	0	16	38	27	0	0	3	11	14	0	1	4	k__Bacteria;p__Bacteroidetes;c__Bacteroidia;o__Bacteroidales;f__Prevotellaceae;g__;s__
OTU_304	90	45	9	9	20	16	4	6	28	28	10	15	13	36	38	16	8	9	58	173	14	25	11	9	8	118	12	11	16	143	k__Bacteria;p__Firmicutes;c__Clostridia;o__Clostridiales;f__Lachnospiraceae
OTU_305	80	14	2	9	6	86	34	1	1	4	6	1	9	11	8	4	1	0	5	517	94	63	188	1	3	4	6	2	6	4	k__Bacteria;p__Bacteroidetes;c__Bacteroidia;o__Bacteroidales;f__;g__;s__
OTU_306	9	0	1	176	108	13	0	2	8	3	0	0	0	3	3	0	1	0	0	9	0	0	0	0	4	0	0	0	0	1	k__Bacteria;p__Firmicutes;c__Negativicutes;o__Selenomonadales;f__Acidaminococcaceae;g__Succiniclasticum;s__
OTU_307	18	3	1	8	13	5	2	2	19	14	1	1	2	3	75	5	2	1	4	26	20	128	9	2	0	2	4	0	6	0	k__Bacteria;p__Firmicutes;c__Clostridia;o__Clostridiales;f__unidentified_Clostridiales;g__unidentified_Clostridiales;s__Clostridium_disporicum
OTU_308	8	4	6	33	24	50	89	8	9	13	3	12	22	10	20	557	103	142	12	2	23	45	255	11	7	9	28	4	15	1	k__Bacteria;p__unidentified_Bacteria;c__unidentified_Bacteria;o__unidentified_Bacteria;f__unidentified_Bacteria;g__Candidatus_Saccharimonas;s__
OTU_309	0	0	5	13	17	0	1	0	0	0	0	2	8	23	25	1	1	16	0	0	15	18	24	137	103	3	9	10	8	10	k__Bacteria;p__Firmicutes;c__Clostridia;o__Clostridiales;f__Ruminococcaceae;g__;s__
OTU_310	1	3	29	2	8	3	5	21	0	0	3	3	47	1	10	5	4	20	0	1	1	2	60	6	12	4	3	46	0	0	k__Bacteria;p__Actinobacteria;c__unidentified_Actinobacteria;o__Streptosporangiales;f__Streptosporangiaceae
OTU_311	1	2	1	2	1	6	2	0	140	104	0	0	0	0	0	0	0	0	0	0	4	2	0	1	0	0	0	0	2	0	k__Bacteria;p__Bacteroidetes;c__Bacteroidia;o__Bacteroidales;f__Prevotellaceae
OTU_312	2	0	0	0	0	0	6	0	4	1	1	0	6	4	2	4	4	4	191	58	0	2	0	0	0	0	0	0	4	1	k__Bacteria;p__Bacteroidetes;c__Bacteroidia;o__Bacteroidales
OTU_313	1	9	1	6	4	5	4	61	4	6	35	95	11	8	8	9	6	10	24	25	4	9	22	35	53	7	5	8	2	3	k__Bacteria;p__Firmicutes;c__Clostridia;o__Clostridiales;f__Lachnospiraceae
OTU_314	3	3	5	20	19	10	9	4	9	8	4	6	4	6	9	4	0	11	11	14	4	7	32	68	82	6	14	7	8	8	k__Bacteria;p__Firmicutes;c__Clostridia;o__Clostridiales;f__Lachnospiraceae;g__unidentified_Lachnospiraceae
OTU_315	0	0	3	3	2	2	0	0	1	2	5	6	68	48	94	1	4	13	21	12	1	4	8	24	23	1	3	3	5	6	k__Bacteria;p__Firmicutes;c__Clostridia;o__Clostridiales
OTU_316	181	135	3	17	18	22	48	3	5	14	6	4	0	0	1	3	4	0	1	0	4	2	0	2	0	0	0	0	0	0	k__Bacteria;p__Firmicutes;c__Clostridia;o__Clostridiales;f__Ruminococcaceae;g__unidentified_Ruminococcaceae
OTU_317	1	0	0	0	1	3	2	0	0	0	1	4	1	5	5	2	4	34	6	6	214	328	3	5	3	31	7	3	5	33	k__Bacteria;p__Firmicutes;c__Erysipelotrichia;o__Erysipelotrichales;f__Erysipelotrichaceae;g__;s__
OTU_318	2	1	6	7	4	12	11	9	1	0	5	34	155	85	202	290	62	68	22	4	2	5	62	5	9	5	39	8	61	1	k__Bacteria;p__Firmicutes;c__Clostridia;o__Clostridiales;f__Ruminococcaceae;g__unidentified_Ruminococcaceae
OTU_319	37	8	14	9	4	25	14	2	70	125	7	4	2	5	11	6	5	1	5	427	13	17	0	1	0	10	0	4	4	26	k__Bacteria;p__Bacteroidetes;c__Bacteroidia;o__Bacteroidales;f__Prevotellaceae;g__unidentified_Prevotellaceae;s__bacterium_MC2010
OTU_320	13	6	3	4	2	4	4	5	3	0	5	23	74	61	86	11	2	20	119	31	33	44	9	4	3	0	0	7	6	2	k__Bacteria
OTU_321	29	13	13	185	227	22	16	28	10	13	28	20	5	30	35	7	2	5	4	61	10	10	12	22	5	5	1	5	1	7	k__Bacteria;p__Firmicutes;c__Clostridia;o__Clostridiales;f__Ruminococcaceae;g__;s__
OTU_322	0	2	2	1	1	6	1	1	1	1	2	11	14	14	14	98	0	9	6	2	4	4	197	5	6	8	6	5	0	2	k__Bacteria;p__Proteobacteria;c__Gammaproteobacteria;o__Pseudomonadales;f__Moraxellaceae;g__Acinetobacter;s__Acinetobacter_baumannii
OTU_323	41	26	25	74	67	33	48	33	12	18	15	28	34	63	49	13	5	19	29	61	19	31	18	18	10	4	3	8	7	12	k__Bacteria;p__Firmicutes;c__Clostridia;o__Clostridiales;f__Ruminococcaceae
OTU_324	1	1	1	10	7	4	9	4	2	1	7	12	4	3	3	26	4	10	0	2	1	5	115	23	23	3	3	0	4	2	k__Bacteria;p__Bacteroidetes;c__Bacteroidia;o__Bacteroidales;f__Marinilabiliaceae;g__;s__
OTU_325	3	0	3	22	26	9	19	0	9	19	0	1	2	7	4	4	0	0	6	11	3	7	15	80	56	10	5	0	2	10	k__Bacteria;p__Firmicutes;c__Clostridia;o__Clostridiales;f__Lachnospiraceae
OTU_326	0	3	0	1	1	19	37	0	0	0	2	1	78	53	120	30	17	22	7	5	12	21	20	1	1	4	0	0	0	0	k__Bacteria;p__unidentified_Bacteria;c__unidentified_Bacteria;o__unidentified_Bacteria;f__unidentified_Bacteria;g__Candidatus_Saccharimonas;s__
OTU_327	7	14	2	14	3	3	3	57	4	8	50	75	4	11	3	5	0	7	7	3	6	10	0	0	0	0	3	4	0	9	k__Bacteria;p__Firmicutes;c__Clostridia;o__Clostridiales;f__Ruminococcaceae
OTU_328	6	6	0	2	3	19	32	0	1	1	1	6	0	0	0	1	1	0	0	5	103	187	4	5	2	3	7	8	5	4	k__Bacteria;p__Bacteroidetes;c__Bacteroidia;o__Bacteroidales;f__Prevotellaceae
OTU_329	12	4	10	0	1	0	5	1	2	4	3	5	5	1	1	3	0	78	105	106	42	74	1	0	2	0	1	5	2	3	k__Bacteria;p__Bacteroidetes;c__Bacteroidia;o__Bacteroidales;f__unidentified_Bacteroidales;g__unidentified_Bacteroidales;s__rumen_bacterium_YS3
OTU_330	7	0	4	2	0	3	15	1	27	4	2	0	6	3	90	3	3	3	4	27	35	31	0	0	1	3	3	2	0	0	k__Bacteria;p__Firmicutes;c__Bacilli;o__Lactobacillales;f__Lactobacillaceae;g__Lactobacillus
OTU_331	199	84	50	32	23	129	185	16	64	74	13	22	89	125	262	17	17	140	22	29	42	67	28	9	19	27	30	20	7	13	k__Bacteria;p__Bacteroidetes;c__Bacteroidia;o__Bacteroidales;f__Prevotellaceae;g__unidentified_Prevotellaceae;s__Prevotella_sp_RM17
OTU_332	150	90	3	25	70	18	3	5	5	8	7	10	0	0	4	0	0	0	0	0	5	10	0	0	6	0	0	0	0	0	k__Bacteria;p__Bacteroidetes;c__Bacteroidia;o__Bacteroidales;f__Muribaculaceae;g__;s__
OTU_333	34	85	7	13	11	12	8	117	3	8	62	15	3	3	3	1	0	6	4	11	2	6	0	0	0	0	0	8	1	0	k__Bacteria;p__Firmicutes;c__Clostridia;o__Clostridiales;f__Christensenellaceae;g__unidentified_Christensenellaceae;s__bacterium_AC2043
OTU_334	158	100	4	6	9	14	1	3	3	4	7	4	0	0	0	2	0	0	1	9	147	48	2	0	1	1	0	1	1	2	k__Bacteria;p__Bacteroidetes;c__Bacteroidia;o__Bacteroidales;f__Rikenellaceae;g__;s__
OTU_335	11	8	4	32	27	13	10	35	4	6	17	49	2	2	5	2	3	13	12	18	7	15	19	5	14	1	1	6	2	3	k__Bacteria;p__Firmicutes;c__Clostridia;o__Clostridiales;f__unidentified_Clostridiales;g__unidentified_Clostridiales;s__bacterium_AD3011
OTU_336	3	3	0	6	4	4	2	1	9	232	0	0	0	0	0	0	0	0	1	5	0	0	0	0	0	0	0	0	0	5	k__Bacteria;p__Tenericutes;c__Mollicutes
OTU_337	0	1	8	2	3	2	1	8	2	1	10	11	24	0	2	20	3	4	13	17	3	5	120	3	11	5	4	9	6	2	k__Bacteria;p__Firmicutes;c__Clostridia;o__Clostridiales;f__Ruminococcaceae
OTU_338	3	2	5	5	4	6	18	5	5	0	7	70	6	7	4	87	46	12	11	4	8	8	39	6	8	11	286	18	125	6	k__Bacteria;p__Tenericutes;c__Mollicutes;o__;f__;g__;s__
OTU_339	3	3	19	9	7	20	37	3	8	1	2	5	9	10	14	3	1	11	19	29	168	294	20	144	54	4	13	8	17	6	k__Bacteria;p__Proteobacteria;c__Alphaproteobacteria;o__Rhodospirillales;f__;g__;s__
OTU_340	5	1	4	34	12	48	104	6	25	18	3	2	6	6	5	8	37	163	167	32	5	6	1	1	2	4	10	5	10	1	k__Bacteria;p__Firmicutes;c__Clostridia;o__Clostridiales;f__Ruminococcaceae;g__unidentified_Ruminococcaceae;s__Clostridiales_bacterium_canine_oral_taxon_123
OTU_341	2	2	14	46	35	7	11	5	3	5	4	1	0	1	0	0	1	0	3	11	5	7	2	1	3	17	3	6	0	79	k__Bacteria;p__Bacteroidetes;c__Bacteroidia;o__Bacteroidales;f__Prevotellaceae;g__;s__
OTU_342	0	1	2	4	1	4	5	1	0	0	2	1	2	3	2	0	66	15	13	1	16	19	8	4	6	3	140	7	73	4	k__Bacteria;p__Tenericutes;c__Mollicutes;o__;f__;g__;s__
OTU_343	3	10	19	32	45	1	11	10	5	3	4	15	28	27	49	6	11	13	19	4	6	12	31	20	47	2	18	14	9	0	k__Bacteria;p__Actinobacteria;c__unidentified_Actinobacteria;o__Streptosporangiales;f__Thermomonosporaceae;g__Actinomadura
OTU_344	17	21	43	53	67	55	27	8	7	20	8	9	6	14	7	12	3	4	5	286	14	9	9	0	2	8	4	2	1	31	k__Bacteria;p__Firmicutes;c__Clostridia;o__Clostridiales;f__Ruminococcaceae
OTU_345	5	3	4	0	4	1	10	2	3	29	3	6	43	25	50	2	15	19	28	6	21	11	10	5	8	4	46	12	68	9	k__Bacteria;p__Firmicutes;c__Clostridia;o__Clostridiales
OTU_346	0	0	0	0	0	0	6	1	0	0	3	2	4	7	2	2	176	52	1	3	0	0	0	0	0	0	6	2	0	0	k__Bacteria;p__Firmicutes;c__Clostridia;o__Clostridiales;f__Ruminococcaceae
OTU_347	0	0	0	0	0	0	6	0	0	0	0	4	0	2	2	1	219	18	3	0	0	0	0	0	0	0	7	0	0	0	k__Bacteria;p__Firmicutes;c__Erysipelotrichia;o__Erysipelotrichales;f__Erysipelotrichaceae;g__;s__
OTU_348	0	53	8	41	4	4	1	1	0	29	0	32	10	16	3	5	1	1	1	27	0	70	17	30	5	2	3	0	2	47	k__Bacteria;p__Bacteroidetes;c__Bacteroidia;o__Sphingobacteriales;f__Sphingobacteriaceae;g__Parapedobacter;s__
OTU_349	3	2	136	7	11	6	8	4	5	3	0	0	22	4	3	2	2	0	6	0	0	0	20	0	0	0	0	0	1	0	k__Bacteria;p__Firmicutes;c__Clostridia;o__Clostridiales
OTU_350	32	12	5	56	83	17	13	17	33	94	23	4	5	15	10	3	2	4	4	109	27	32	19	13	2	4	2	5	2	11	k__Bacteria;p__Firmicutes;c__Clostridia;o__Clostridiales;f__Ruminococcaceae
OTU_351	0	0	0	0	0	0	1	0	0	0	1	1	3	0	1	0	172	7	0	0	0	0	0	0	0	0	1	0	0	0	k__Bacteria
OTU_352	29	9	1	4	3	6	11	4	2	3	5	5	5	3	2	7	2	95	258	135	20	67	1	0	2	0	1	4	5	5	k__Bacteria;p__Bacteroidetes;c__Bacteroidia;o__Bacteroidales
OTU_353	7	2	5	38	74	9	2	0	55	157	0	0	1	2	3	0	0	0	0	55	0	0	0	2	3	0	0	1	1	3	k__Bacteria;p__Bacteroidetes;c__Bacteroidia;o__Bacteroidales;f__Prevotellaceae;g__;s__
OTU_354	0	0	26	9	5	28	0	0	2	1	0	1	42	3	5	33	0	1	3	0	0	0	94	12	8	26	1	0	2	1	k__Bacteria;p__Bacteroidetes;c__Bacteroidia;o__Flavobacteriales;f__;g__;s__
OTU_355	46	17	13	62	100	5	6	55	41	24	61	40	5	9	7	7	4	6	5	31	6	13	7	12	8	1	0	2	5	2	k__Bacteria;p__Firmicutes;c__Clostridia;o__Clostridiales;f__Ruminococcaceae
OTU_356	38	18	34	110	139	140	96	3	46	54	2	3	2	19	7	2	3	1	2	99	56	52	4	8	7	6	5	3	3	16	k__Bacteria;p__Bacteroidetes;c__Bacteroidia;o__Bacteroidales;f__Prevotellaceae;g__;s__
OTU_357	4	10	3	20	8	35	26	105	17	3	19	67	0	2	3	1	1	3	0	3	3	12	13	8	1	2	2	1	1	3	k__Archaea;p__Euryarchaeota;c__Methanobacteria;o__Methanobacteriales;f__Methanobacteriaceae;g__Methanosphaera;s__
OTU_358	9	2	1	12	3	22	31	1	79	142	0	0	0	1	0	0	0	1	0	9	59	82	2	3	0	14	3	4	2	38	k__Bacteria;p__Bacteroidetes;c__Bacteroidia;o__Bacteroidales;f__Prevotellaceae;g__;s__
OTU_359	0	9	14	8	18	17	7	4	3	0	0	24	16	3	15	24	9	3	6	0	0	20	42	2	15	6	6	0	4	0	k__Bacteria;p__Proteobacteria;c__Deltaproteobacteria;o__Myxococcales
OTU_360	9	3	1	70	51	15	6	3	22	3	1	0	0	2	4	1	2	0	0	13	2	2	0	0	2	0	0	0	0	0	k__Bacteria;p__Firmicutes;c__Clostridia;o__Clostridiales;f__Lachnospiraceae
OTU_361	0	0	0	0	1	1	3	8	0	0	0	0	0	2	0	0	10	9	12	0	5	8	8	3	2	5	44	54	36	3	k__Bacteria
OTU_362	0	0	4	7	3	2	0	0	0	1	2	5	28	108	41	0	1	2	2	60	45	44	1	3	0	0	1	0	0	1	k__Bacteria;p__Bacteroidetes;c__Bacteroidia;o__Bacteroidales;f__;g__;s__
OTU_363	3	1	43	15	10	23	61	3	7	6	0	0	11	1	9	6	1	1	1	1	1	11	3	0	0	1	3	0	0	0	k__Bacteria;p__Firmicutes;c__Clostridia;o__Clostridiales;f__Ruminococcaceae;g__unidentified_Ruminococcaceae
OTU_364	0	1	9	5	2	6	3	10	3	4	12	23	10	8	13	5	0	9	14	26	1	8	36	10	8	1	1	2	2	4	k__Bacteria;p__Firmicutes;c__Clostridia;o__Clostridiales;f__Lachnospiraceae
OTU_365	8	6	5	24	23	1	4	4	3	0	9	3	12	9	28	5	5	1	3	1	7	2	11	11	37	4	5	4	1	1	k__Bacteria;p__Proteobacteria;c__Alphaproteobacteria;o__Rhodobacterales;f__Rhodobacteraceae
OTU_366	1	0	0	2	0	14	22	0	0	0	0	3	4	4	1	2	0	4	4	6	40	79	0	1	0	0	2	1	2	1	k__Bacteria;p__Bacteroidetes;c__Bacteroidia;o__Bacteroidales;f__Prevotellaceae
OTU_367	0	1	1	3	0	2	4	1	1	4	6	2	4	3	3	2	7	22	72	70	6	2	1	0	0	0	0	3	2	1	k__Bacteria;p__Firmicutes;c__Clostridia;o__Clostridiales;f__Lachnospiraceae
OTU_368	2	0	0	4	4	0	6	1	2	1	2	2	8	7	7	9	17	8	21	3	10	4	12	5	7	4	23	13	37	3	k__Bacteria
OTU_369	1	4	2	0	0	1	1	39	0	0	22	200	9	12	4	15	1	15	6	5	1	8	31	1	1	1	1	4	0	0	k__Bacteria;p__Proteobacteria;c__Gammaproteobacteria;o__Pseudomonadales;f__Moraxellaceae;g__Acinetobacter;s__Acinetobacter_soli
OTU_370	106	62	7	33	26	14	20	21	10	5	22	11	0	3	5	5	0	0	6	15	16	13	19	5	2	8	2	6	1	2	k__Bacteria;p__Firmicutes;c__Clostridia;o__Clostridiales;f__Lachnospiraceae;g__Acetitomaculum;s__
OTU_371	58	15	0	14	8	6	4	3	0	1	3	2	3	4	3	0	1	0	0	8	85	37	0	2	2	2	0	1	0	1	k__Bacteria;p__Bacteroidetes;c__Bacteroidia;o__Bacteroidales;f__Prevotellaceae;g__;s__
OTU_372	8	0	0	1	2	1	0	51	13	7	52	31	4	0	1	1	0	4	4	4	0	1	0	4	1	0	0	0	0	0	k__Bacteria;p__Bacteroidetes;c__Bacteroidia;o__Bacteroidales;f__Rikenellaceae;g__;s__
OTU_373	3	0	0	2	2	0	2	1	2	0	1	1	3	2	5	5	146	64	100	12	0	0	0	0	0	0	1	5	5	0	k__Bacteria;p__Firmicutes;c__Clostridia;o__Clostridiales;f__Ruminococcaceae
OTU_374	14	9	6	13	18	20	24	2	5	7	2	7	7	7	3	2	3	11	39	186	42	45	15	5	4	2	3	8	2	3	k__Bacteria;p__Firmicutes;c__Clostridia;o__Clostridiales;f__Ruminococcaceae
OTU_375	6	8	5	13	7	8	5	0	2	0	3	10	18	8	0	10	0	0	5	0	7	20	19	17	2	9	3	5	2	0	k__Bacteria;p__Bacteroidetes;c__Bacteroidia;o__Chitinophagales;f__Chitinophagaceae;g__;s__
OTU_376	1	0	0	0	0	1	0	0	0	0	1	1	0	0	0	1	0	0	1	1	85	121	4	1	1	4	2	2	2	0	k__Bacteria;p__Tenericutes;c__Mollicutes;o__Anaeroplasmatales;f__Anaeroplasmataceae;g__Anaeroplasma
OTU_377	66	79	6	28	25	14	9	7	3	1	2	3	0	1	3	1	0	0	2	22	9	15	2	3	3	0	2	1	0	1	k__Bacteria;p__Firmicutes;c__Clostridia;o__Clostridiales;f__Ruminococcaceae;g__;s__
OTU_378	38	85	17	38	10	5	0	11	87	187	2	2	1	2	0	1	0	0	2	5	6	3	2	1	0	0	0	1	1	15	k__Bacteria;p__Firmicutes;c__Negativicutes;o__Selenomonadales;f__Acidaminococcaceae;g__Succiniclasticum;s__
OTU_379	52	106	1	8	4	3	2	12	5	2	7	30	3	0	1	7	1	1	8	14	5	9	2	0	0	2	1	0	1	0	k__Bacteria;p__Firmicutes;c__Clostridia;o__Clostridiales;f__Ruminococcaceae;g__unidentified_Ruminococcaceae;s__iron-reducing_bacterium_enrichment_culture_clone_HN-HFO10
OTU_380	0	1	0	1	0	8	28	0	0	1	1	1	0	0	0	0	0	0	0	3	54	90	1	2	0	0	4	0	0	1	k__Bacteria;p__Bacteroidetes;c__Bacteroidia;o__Bacteroidales;f__Prevotellaceae;g__;s__
OTU_381	31	20	1	46	20	290	187	3	58	40	0	0	0	0	0	4	2	0	0	1	37	64	3	2	3	10	6	1	4	1	k__Bacteria;p__Bacteroidetes;c__Bacteroidia;o__Bacteroidales;f__Prevotellaceae
OTU_382	88	46	4	16	22	4	3	0	11	26	1	2	0	0	0	0	0	0	0	0	5	1	0	0	0	0	0	0	0	0	k__Bacteria;p__Bacteroidetes;c__Bacteroidia;o__Bacteroidales;f__Prevotellaceae;g__;s__
OTU_383	15	6	32	43	78	41	21	11	6	21	23	4	10	8	23	11	1	9	2	172	19	2	15	8	4	1	3	0	3	13	k__Bacteria;p__Firmicutes;c__Clostridia;o__Clostridiales;f__Lachnospiraceae
OTU_384	0	0	0	1	1	0	0	2	0	0	1	32	1	4	3	0	9	54	28	10	1	5	1	126	197	3	2	2	6	0	k__Bacteria;p__Spirochaetes;c__Spirochaetia;o__Spirochaetales;f__Spirochaetaceae
OTU_385	7	3	27	4	1	8	10	36	16	9	97	21	4	12	2	6	2	2	2	102	24	12	66	0	3	1	1	5	2	4	k__Bacteria;p__Bacteroidetes;c__Bacteroidia;o__Bacteroidales;f__Rikenellaceae;g__unidentified_Rikenellaceae;s__Bacteroidales_bacterium_RM68
OTU_386	0	0	0	0	1	0	0	0	0	0	0	1	47	53	89	1	0	25	0	0	1	0	0	1	0	0	0	0	0	1	k__Bacteria;p__Spirochaetes;c__Spirochaetia;o__Spirochaetales;f__Spirochaetaceae;g__unidentified_Spirochaetaceae;s__Treponema_saccharophilum
OTU_387	31	25	3	9	8	2	0	35	2	3	21	5	0	0	0	0	0	3	3	6	2	2	5	0	0	2	0	5	1	1	k__Bacteria;p__Firmicutes;c__Clostridia;o__Clostridiales;f__Defluviitaleaceae;g__;s__
OTU_388	51	36	4	15	3	20	0	0	3	1	0	1	2	4	1	0	0	0	4	9	72	16	3	0	1	0	0	0	0	1	k__Bacteria;p__Bacteroidetes;c__Bacteroidia;o__Bacteroidales;f__Rikenellaceae;g__;s__
OTU_389	5	2	16	27	34	11	28	0	6	25	1	3	12	16	14	0	0	4	33	50	5	4	15	68	28	3	3	6	3	14	k__Bacteria;p__Firmicutes;c__Clostridia;o__Clostridiales;f__Lachnospiraceae;g__unidentified_Lachnospiraceae;s__bacterium_V9D2002
OTU_390	1	20	0	7	1	0	0	0	0	46	1	9	1	5	0	0	0	0	0	59	2	34	1	15	0	0	0	0	0	92	k__Bacteria;p__Bacteroidetes;c__Bacteroidia;o__Flavobacteriales;f__Flavobacteriaceae;g__Flavobacterium
OTU_391	237	79	116	42	30	27	6	13	85	88	14	7	5	1	0	3	1	0	1	30	13	7	7	1	1	2	0	1	4	6	k__Bacteria;p__Firmicutes;c__Negativicutes;o__Selenomonadales;f__Veillonellaceae;g__unidentified_Veillonellaceae;s__Selenomonas_ruminantium
OTU_392	1	14	3	17	18	17	7	1	5	4	1	17	12	6	11	14	1	1	8	7	0	22	16	4	15	5	6	7	21	3	k__Bacteria;p__Bacteroidetes;c__Bacteroidia;o__Cytophagales;f__Spirosomaceae;g__Persicitalea;s__
OTU_393	16	30	7	46	12	56	10	21	17	16	22	120	8	12	11	23	1	32	28	25	33	67	44	12	11	2	4	4	8	6	k__Bacteria;p__Bacteroidetes;c__Bacteroidia;o__Bacteroidales;f__Rikenellaceae;g__;s__
OTU_394	0	10	3	20	13	15	1	0	6	3	4	10	3	19	27	17	4	0	7	11	3	16	7	14	34	8	3	0	12	7	k__Bacteria;p__Proteobacteria;c__Alphaproteobacteria;o__Rhizobiales;f__Rhizobiaceae;g__Chelativorans;s__
OTU_395	16	8	14	3	5	4	12	2	9	9	5	5	1	2	1	3	2	4	19	18	31	60	6	21	17	6	10	0	1	13	k__Bacteria;p__Bacteroidetes;c__Bacteroidia;o__Bacteroidales
OTU_396	0	0	25	4	4	2	10	0	3	0	0	1	82	6	4	3	1	2	5	0	0	0	86	2	4	1	7	1	5	1	k__Bacteria;p__Firmicutes;c__Bacilli;o__Bacillales;f__Bacillaceae;g__Oceanobacillus
OTU_397	0	0	0	13	10	1	9	1	3	3	0	1	1	1	1	1	40	29	28	5	15	7	1	6	13	0	14	1	14	0	k__Bacteria;p__Tenericutes;c__Mollicutes;o__Anaeroplasmatales;f__Anaeroplasmataceae;g__Anaeroplasma;s__
OTU_398	5	5	8	0	0	7	2	10	1	0	23	116	13	4	6	105	1	9	11	9	4	15	207	4	1	5	2	4	3	3	k__Bacteria;p__Bacteroidetes;c__Bacteroidia;o__Bacteroidales;f__Rikenellaceae;g__;s__
OTU_399	3	8	2	8	6	147	312	12	3	0	4	2	1	3	0	9	26	91	8	3	8	17	9	2	3	18	86	11	35	6	k__Bacteria;p__Tenericutes;c__Mollicutes
OTU_400	136	113	2565	102	73	138	87	187	110	156	208	66	53	5	4	10	8	2	6	228	87	55	108	2	4	16	2	17	4	74	k__Bacteria;p__Bacteroidetes;c__Bacteroidia;o__Bacteroidales;f__Prevotellaceae;g__;s__
OTU_401	0	1	19	12	5	17	0	1	4	0	0	0	48	2	2	13	3	1	1	0	0	1	59	4	2	4	2	1	12	0	k__Bacteria;p__Bacteroidetes;c__Bacteroidia;o__Chitinophagales;f__Chitinophagaceae;g__Taibaiella;s__
OTU_402	34	32	6	12	11	6	6	14	29	32	7	1	1	0	0	0	0	1	2	2	0	1	0	0	1	0	0	0	0	2	k__Bacteria;p__Firmicutes;c__Negativicutes;o__Selenomonadales;f__Veillonellaceae;g__Schwartzia;s__
OTU_403	3	6	7	7	6	10	16	1	8	8	5	1	12	11	20	81	28	14	25	12	11	16	35	6	5	15	160	17	43	11	k__Bacteria;p__Tenericutes;c__Mollicutes;o__;f__;g__;s__
OTU_404	4	12	1	16	9	17	1	1	2	0	16	8	14	20	9	23	3	1	6	2	4	11	8	19	11	8	3	1	6	2	k__Bacteria;p__Acidobacteria;c__unidentified_Acidobacteria;o__unidentified_Acidobacteria;f__unidentified_Acidobacteria;g__unidentified_Acidobacteria;s__Acidobacteria_bacterium_SCN_69-37
OTU_405	11	3	3	33	6	4	12	2	0	11	11	3	6	14	5	5	9	3	3	14	17	7	8	13	5	0	20	9	2	13	k__Bacteria;p__Actinobacteria;c__unidentified_Actinobacteria;o__Micrococcales;f__Bogoriellaceae;g__Georgenia
OTU_406	3	4	0	11	9	30	43	1	6	5	3	51	9	35	19	20	1	1	20	59	35	75	53	4	1	1	1	1	0	5	k__Archaea;p__Euryarchaeota;c__Thermoplasmata;o__Methanomassiliicoccales
OTU_407	5	7	3	5	2	1	1	2	10	7	9	18	31	30	40	8	3	18	29	8	10	5	12	0	4	4	0	2	0	0	k__Bacteria;p__Firmicutes;c__Clostridia;o__Clostridiales
OTU_408	18	5	6	84	99	8	0	1	8	5	0	1	1	0	1	0	0	0	0	26	14	1	0	1	1	0	0	0	1	1	k__Bacteria;p__Bacteroidetes;c__Bacteroidia;o__Bacteroidales;f__Prevotellaceae;g__;s__
OTU_409	0	0	0	17	7	18	1	2	1	5	0	0	1	0	0	2	3	0	0	85	33	6	0	1	0	4	9	39	2	7	k__Bacteria;p__Bacteroidetes;c__Bacteroidia;o__Bacteroidales;f__Prevotellaceae;g__;s__
OTU_410	0	0	2	0	0	3	0	0	1	0	1	1	19	9	8	132	1	5	11	7	3	2	47	5	2	7	1	5	3	0	k__Bacteria;p__Tenericutes;c__Mollicutes
OTU_411	0	1	3	0	1	7	0	1	1	0	1	1	10	7	10	64	4	8	41	8	3	5	11	1	4	1	7	1	15	2	k__Bacteria
OTU_412	4	0	6	5	6	4	18	2	1	1	2	0	5	6	6	2	0	4	19	5	2	2	7	27	14	0	4	4	1	1	k__Bacteria;p__Firmicutes;c__Clostridia;o__Clostridiales;f__Lachnospiraceae;g__Oribacterium;s__
OTU_413	0	3	4	4	8	31	24	2	4	2	4	12	0	2	2	6	4	17	24	8	52	62	2	0	3	2	4	1	1	2	k__Bacteria;p__Elusimicrobia;c__unidentified_Elusimicrobia;o__Elusimicrobiales;f__Elusimicrobiaceae;g__Elusimicrobium;s__
OTU_414	0	0	0	0	0	0	1	0	3	1	2	1	1	3	0	4	2	2	111	36	0	0	0	0	0	0	0	0	7	1	k__Bacteria;p__Firmicutes;c__Clostridia;o__Clostridiales;f__Ruminococcaceae;g__unidentified_Ruminococcaceae
OTU_415	348	338	7	48	26	18	8	14	11	13	20	16	4	2	4	1	1	1	8	12	11	9	40	1	4	3	1	1	0	2	k__Bacteria;p__Firmicutes;c__Clostridia;o__Clostridiales;f__Ruminococcaceae;g__unidentified_Ruminococcaceae
OTU_416	4	3	6	16	16	5	5	5	0	2	9	22	81	52	87	7	2	16	37	22	1	10	7	25	33	1	1	6	3	4	k__Bacteria;p__Firmicutes;c__Clostridia;o__Clostridiales;f__Ruminococcaceae
OTU_417	13	5	25	107	155	54	71	3	2	9	0	0	2	9	13	3	5	4	5	12	2	15	2	4	8	3	3	2	0	1	k__Bacteria;p__Firmicutes;c__Clostridia;o__Clostridiales;f__Ruminococcaceae;g__unidentified_Ruminococcaceae
OTU_418	5	1	0	1	0	5	4	2	1	1	2	1	10	9	9	2	2	0	8	60	19	28	1	2	0	2	1	0	1	3	k__Bacteria;p__Firmicutes;c__Erysipelotrichia;o__Erysipelotrichales;f__Erysipelotrichaceae;g__;s__
OTU_419	8	5	0	2	2	0	0	1	5	31	2	1	2	2	12	1	2	0	0	66	17	185	2	0	1	0	1	1	0	1	k__Bacteria;p__Firmicutes;c__Clostridia;o__Clostridiales;f__Peptostreptococcaceae;g__Terrisporobacter
OTU_420	63	18	16	15	23	54	32	2	5	0	84	12	16	18	20	59	27	0	11	1	68	17	20	1	29	26	24	4	12	0	k__Bacteria;p__Firmicutes;c__Bacilli;o__Bacillales;f__Thermoactinomycetaceae;g__Planifilum;s__Planifilum_composti
OTU_421	1	5	1	24	10	33	40	6	5	3	1	12	3	8	1	3	8	115	144	50	27	32	1	0	0	0	2	7	5	0	k__Bacteria;p__Bacteroidetes;c__Bacteroidia;o__Bacteroidales;f__Rikenellaceae;g__;s__
OTU_422	4	2	9	66	99	9	3	3	2	0	4	0	3	6	9	1	0	0	0	16	8	3	0	1	3	0	0	0	1	1	k__Bacteria;p__Firmicutes;c__Clostridia;o__Clostridiales;f__Ruminococcaceae
OTU_423	0	0	0	0	0	2	4	0	1	0	0	0	0	0	0	1	6	2	61	14	0	2	0	2	0	0	47	1	32	0	k__Bacteria;p__Gracilibacteria;c__unidentified_Gracilibacteria;o__unidentified_Gracilibacteria;f__unidentified_Gracilibacteria;g__unidentified_Gracilibacteria;s__SR1_bacterium_canine_oral_taxon_382
OTU_424	0	0	3	2	3	1	4	0	0	0	0	4	53	30	65	15	35	13	63	11	1	7	7	1	0	0	5	3	1	0	k__Bacteria;p__Firmicutes;c__Clostridia;o__Clostridiales
OTU_425	3	4	0	1	2	8	17	0	1	0	2	1	1	0	0	0	1	0	0	1	63	82	3	2	1	5	2	1	2	4	k__Bacteria;p__Bacteroidetes;c__Bacteroidia;o__Bacteroidales;f__Prevotellaceae
OTU_426	0	1	2	1	6	1	7	0	1	7	2	2	13	22	23	2	6	13	15	8	1	4	7	28	42	1	2	1	2	2	k__Bacteria;p__Firmicutes;c__Clostridia;o__Clostridiales;f__Lachnospiraceae
OTU_427	55	46	94	40	48	20	2	12	8	14	6	3	10	3	5	4	1	1	0	34	7	3	5	0	0	1	0	2	0	1	k__Bacteria;p__Firmicutes;c__Clostridia;o__Clostridiales;f__Christensenellaceae;g__;s__
OTU_428	5	4	2	9	4	11	24	0	9	7	6	7	57	49	92	3	52	17	28	12	11	18	14	44	33	6	172	16	92	9	k__Bacteria;p__Tenericutes;c__Mollicutes;o__;f__;g__;s__
OTU_429	3	3	117	5	9	3	5	1	3	2	0	0	16	0	0	0	0	0	0	0	0	0	9	0	0	0	0	0	0	0	k__Bacteria;p__Proteobacteria;c__Alphaproteobacteria;o__Rhodospirillales;f__;g__;s__
OTU_430	9	8	8	102	90	38	37	10	104	86	1	2	2	7	15	5	6	4	16	89	25	42	5	6	7	8	5	3	8	12	k__Bacteria;p__Firmicutes;c__Clostridia;o__Clostridiales;f__Ruminococcaceae;g__Saccharofermentans;s__
OTU_431	42	19	90	40	21	16	11	26	6	8	18	10	6	3	5	2	0	0	0	10	4	2	12	7	2	2	1	3	3	14	k__Bacteria;p__Firmicutes;c__Negativicutes;o__Selenomonadales;f__Veillonellaceae;g__Anaerovibrio
OTU_432	0	0	0	0	0	0	1	0	2	14	3	2	1	1	0	0	9	4	23	6	50	61	5	0	0	1	5	5	13	3	k__Bacteria;p__Tenericutes;c__Mollicutes;o__Anaeroplasmatales;f__Anaeroplasmataceae;g__Anaeroplasma;s__
OTU_433	0	0	13	2	5	0	9	2	1	1	3	4	79	38	74	2	14	13	5	2	6	5	14	7	8	1	8	3	10	1	k__Bacteria
OTU_434	0	0	1	1	2	0	3	0	5	1	10	7	29	26	29	5	20	28	179	50	4	0	5	3	11	0	1	5	9	0	k__Bacteria;p__Firmicutes;c__Clostridia;o__Clostridiales
OTU_435	1	1	1	0	0	6	0	3	0	0	5	19	3	5	2	160	2	5	9	4	1	6	30	7	13	8	2	2	0	1	k__Bacteria;p__Bacteroidetes;c__Bacteroidia;o__Flavobacteriales;f__unidentified_Flavobacteriales;g__Bergeyella;s__
OTU_436	3	2	1	8	6	44	59	0	4	1	0	0	0	0	0	3	8	0	2	3	0	0	0	1	0	1	2	0	0	0	k__Bacteria;p__Firmicutes;c__Clostridia;o__Clostridiales;f__Ruminococcaceae
OTU_437	3	0	13	6	7	8	6	3	2	1	0	0	6	4	10	0	2	23	9	4	5	9	2	2	1	2	2	0	1	0	k__Bacteria;p__Firmicutes;c__Clostridia;o__Clostridiales;f__Lachnospiraceae
OTU_438	3	2	1	5	2	0	1	0	0	0	4	23	1	3	8	0	6	9	42	14	43	75	5	30	39	5	4	2	4	7	k__Bacteria;p__Firmicutes;c__Erysipelotrichia;o__Erysipelotrichales;f__Erysipelotrichaceae;g__;s__
OTU_439	10	0	7	18	2	101	14	2	0	3	14	5	9	23	1	91	9	1	0	2	14	3	9	20	1	64	15	3	2	1	k__Bacteria;p__Firmicutes;c__Bacilli;o__Bacillales;f__Thermoactinomycetaceae;g__Planifilum;s__
OTU_440	20	15	14	21	8	45	40	172	17	10	151	154	33	60	33	16	6	9	10	29	73	113	151	8	6	3	6	9	0	5	k__Bacteria;p__Bacteroidetes;c__Bacteroidia;o__Bacteroidales;f__Rikenellaceae;g__;s__
OTU_441	0	1	6	2	5	14	5	1	1	0	3	5	16	16	12	41	2	13	2	6	6	6	60	18	16	4	4	2	7	6	k__Bacteria;p__Firmicutes;c__Clostridia;o__Clostridiales;f__Ruminococcaceae
OTU_442	21	7	38	5	3	4	6	31	5	1	59	36	11	1	2	1	0	3	10	21	14	23	12	2	0	2	0	2	1	1	k__Bacteria;p__Bacteroidetes;c__Bacteroidia;o__Bacteroidales;f__Rikenellaceae;g__;s__
OTU_443	0	0	0	0	0	0	0	0	0	0	2	2	6	0	0	117	1	1	0	1	0	0	30	0	0	0	0	0	1	0	k__Bacteria;p__unidentified_Bacteria;c__unidentified_Bacteria;o__Campylobacterales;f__unidentified_Campylobacterales;g__Arcobacter
OTU_444	3	4	11	10	9	13	13	3	2	2	4	12	17	7	5	27	5	5	7	0	3	11	19	10	14	20	15	3	2	1	k__Bacteria;p__Actinobacteria;c__Acidimicrobiia;o__Actinomarinales;f__;g__;s__
OTU_445	0	0	0	3	2	3	6	0	0	0	0	0	11	17	4	8	2	3	4	8	8	12	100	57	22	69	5	2	1	36	k__Bacteria;p__Verrucomicrobia;c__Verrucomicrobiae;o__unidentified_Verrucomicrobiae;f__unidentified_Verrucomicrobiae;g__unidentified_Verrucomicrobiae;s__bacterium_enrichment_culture_clone_R4-41B
OTU_446	36	30	11	114	62	107	40	9	33	34	17	5	3	5	4	6	1	0	4	86	35	25	2	1	2	5	1	2	2	18	k__Bacteria;p__Bacteroidetes;c__Bacteroidia;o__Bacteroidales;f__Rikenellaceae;g__;s__
OTU_447	1	0	1	0	0	0	4	0	1	0	1	1	33	20	34	2	6	2	3	0	8	6	9	7	6	3	186	18	167	0	k__Bacteria;p__Tenericutes;c__Mollicutes;o__Anaeroplasmatales;f__Anaeroplasmataceae;g__Anaeroplasma;s__
OTU_448	2	6	0	14	8	32	37	0	11	27	0	0	0	0	0	0	0	0	0	11	24	39	0	0	0	0	1	2	1	3	k__Bacteria;p__Bacteroidetes;c__Bacteroidia;o__Bacteroidales;f__Prevotellaceae
OTU_449	0	7	4	14	13	4	3	1	6	6	0	14	12	13	12	9	0	2	3	5	0	11	14	10	7	2	2	6	7	6	k__Bacteria;p__Proteobacteria;c__Gammaproteobacteria;o__Cellvibrionales;f__Porticoccaceae;g__;s__
OTU_450	9	7	8	12	17	27	6	3	2	0	14	9	18	14	23	37	10	1	3	1	25	19	26	9	21	28	2	5	5	2	k__Bacteria;p__Proteobacteria;c__Gammaproteobacteria
OTU_451	0	8	2	82	94	24	21	1	2	6	0	5	1	5	11	3	1	0	0	124	35	14	0	4	2	1	1	2	1	5	k__Bacteria;p__Firmicutes;c__Clostridia;o__Clostridiales;f__Lachnospiraceae;g__unidentified_Lachnospiraceae;s__bacterium_YGB2004
OTU_452	1	4	4	18	4	3	0	0	4	15	1	18	10	15	5	4	0	0	1	26	0	6	16	8	2	2	1	0	3	28	k__Bacteria;p__Proteobacteria;c__Gammaproteobacteria;o__Oceanospirillales;f__;g__;s__
OTU_453	5	3	7	5	12	4	12	6	18	21	6	8	21	18	28	20	57	112	137	31	15	27	3	8	8	4	15	5	9	3	k__Bacteria
OTU_454	0	0	2	15	11	0	0	0	2	2	5	7	54	85	98	3	3	7	2	5	4	6	17	129	129	6	10	5	4	12	k__Bacteria;p__Bacteroidetes;c__Bacteroidia;o__Bacteroidales
OTU_455	62	0	0	0	0	1	0	0	0	0	0	0	0	0	0	0	0	0	0	0	71	1	0	0	0	0	0	1	0	0	k__Bacteria;p__Firmicutes;c__Clostridia;o__Clostridiales;f__Lachnospiraceae
OTU_456	7	8	5	1	6	8	3	0	0	0	9	6	11	6	12	9	3	1	6	1	11	8	12	7	10	4	1	1	3	1	k__Bacteria;p__Proteobacteria;c__Alphaproteobacteria
OTU_457	8	2	4	8	6	18	9	4	1	1	7	4	2	4	10	28	13	7	4	1	8	2	11	5	2	12	3	15	3	3	k__Bacteria;p__Firmicutes;c__Limnochordia;o__Limnochordales;f__Limnochordaceae;g__;s__
OTU_458	17	5	8	13	10	4	7	21	4	4	20	14	5	4	1	1	4	2	1	14	7	6	4	0	2	1	1	2	0	1	k__Bacteria;p__Firmicutes;c__Clostridia;o__Clostridiales;f__Lachnospiraceae
OTU_459	1	0	0	2	2	3	1	1	0	1	1	2	0	1	2	6	7	10	16	13	7	8	10	4	4	20	17	11	16	21	k__Bacteria;p__Firmicutes;c__Clostridia;o__Clostridiales;f__Ruminococcaceae;g__;s__
OTU_460	53	8	1	1	1	5	2	0	0	0	1	0	0	0	0	1	1	7	12	29	26	42	7	0	0	1	1	2	1	0	k__Bacteria;p__Bacteroidetes;c__Bacteroidia;o__Bacteroidales;f__Rikenellaceae;g__;s__
OTU_461	0	0	0	0	0	0	0	0	1	0	0	0	0	0	0	1	0	0	0	0	0	2	1	3	0	7	97	6	55	5	k__Bacteria;p__Bacteroidetes;c__Bacteroidia
OTU_462	0	0	0	4	6	2	11	5	0	1	4	2	8	3	5	40	35	189	7	1	0	2	27	1	1	1	4	14	1	1	k__Bacteria;p__Firmicutes;c__Clostridia;o__Clostridiales;f__Ruminococcaceae
OTU_463	3	10	1	4	8	2	10	1	9	0	1	12	6	2	18	4	15	1	8	1	0	16	13	6	13	2	18	0	6	0	k__Bacteria;p__Proteobacteria;c__Gammaproteobacteria;o__Methylococcales;f__Methylococcaceae;g__;s__
OTU_464	3	1	89	9	3	5	4	3	1	0	0	0	6	2	4	0	0	0	0	11	1	0	1	1	1	0	0	0	1	1	k__Bacteria;p__Melainabacteria;c__;o__;f__;g__;s__
OTU_465	1	1	0	17	27	12	17	0	3	2	2	1	1	5	6	1	1	2	31	35	8	7	0	1	3	2	1	0	0	0	k__Bacteria;p__Firmicutes;c__Clostridia;o__Clostridiales;f__Lachnospiraceae
OTU_466	5	8	4	2	3	5	1	0	20	43	1	1	7	15	8	1	0	1	5	39	60	97	3	1	1	3	0	1	0	25	k__Bacteria;p__Bacteroidetes;c__Bacteroidia;o__Bacteroidales;f__Rikenellaceae;g__;s__
OTU_467	10	9	6	4	3	7	1	102	5	5	36	59	4	6	8	1	2	8	6	3	2	3	1	0	0	0	0	5	1	1	k__Bacteria;p__Firmicutes;c__Clostridia;o__Clostridiales;f__unidentified_Clostridiales
OTU_468	1	0	3	1	1	0	4	0	1	2	3	1	15	9	6	0	7	1	30	6	2	2	6	0	5	7	84	11	88	3	k__Bacteria;p__Tenericutes;c__Mollicutes;o__Anaeroplasmatales;f__Anaeroplasmataceae;g__Anaeroplasma;s__
OTU_469	2	1	1	10	23	13	0	1	4	2	5	2	3	16	19	22	3	4	16	1	3	4	6	6	17	10	3	3	22	0	k__Bacteria;p__Proteobacteria;c__Gammaproteobacteria;o__Xanthomonadales;f__Xanthomonadaceae;g__Luteimonas
OTU_470	0	0	0	0	2	0	1	0	1	0	1	2	43	29	74	3	5	6	5	4	2	1	3	1	1	0	0	1	0	0	k__Bacteria;p__Tenericutes;c__Mollicutes;o__;f__;g__;s__
OTU_471	5	1	0	1	2	0	0	2	14	18	2	3	0	1	0	1	0	0	0	100	1	0	0	0	0	0	0	0	2	4	k__Bacteria;p__Bacteroidetes;c__Bacteroidia;o__Bacteroidales;f__Prevotellaceae;g__;s__
OTU_472	0	0	0	0	0	0	3	0	0	0	4	7	6	1	1	2	140	19	3	3	0	0	0	0	0	0	3	0	0	0	k__Bacteria;p__Bacteroidetes;c__Bacteroidia;o__Flavobacteriales;f__Flavobacteriaceae
OTU_473	0	2	0	5	4	0	1	6	0	1	14	64	2	6	6	6	10	12	100	21	4	13	4	20	33	3	2	2	6	2	k__Bacteria;p__Tenericutes;c__Mollicutes
OTU_474	2	2	1	4	3	32	51	2	5	7	1	3	0	0	1	1	4	0	1	19	7	17	2	0	1	2	3	0	1	1	k__Bacteria;p__Firmicutes;c__Clostridia;o__Clostridiales;f__Lachnospiraceae
OTU_475	1	4	0	32	0	1	0	19	0	0	5	2	0	21	0	3	0	23	1	0	4	5	2	15	0	4	1	51	0	0	k__Bacteria;p__Actinobacteria;c__unidentified_Actinobacteria;o__Micromonosporales;f__Micromonosporaceae;g__Salinispora;s__
OTU_476	4	2	3	4	354	5	4	1	5	3	0	0	0	1	11	0	0	0	0	1	0	0	0	0	12	0	0	0	1	0	k__Bacteria;p__Bacteroidetes;c__Bacteroidia;o__Bacteroidales;f__Prevotellaceae;g__unidentified_Prevotellaceae;s__bacterium_P3
OTU_477	2	1	1	6	1	0	0	8	0	2	10	51	3	7	5	2	1	1	2	5	2	6	3	16	12	1	1	2	0	0	k__Bacteria;p__Bacteroidetes;c__Bacteroidia;o__Bacteroidales;f__Rikenellaceae;g__;s__
OTU_478	3	1	3	5	3	20	12	3	9	23	3	7	3	2	2	6	1	4	2	17	43	71	6	19	10	10	3	6	5	21	k__Bacteria;p__Lentisphaerae;c__Lentisphaeria;o__Victivallales;f__;g__;s__
OTU_479	4	3	2	0	3	3	1	1	113	143	0	0	0	0	0	0	0	0	2	11	0	0	0	0	0	1	0	0	5	4	k__Bacteria;p__Bacteroidetes;c__Bacteroidia;o__Bacteroidales;f__Prevotellaceae;g__;s__
OTU_480	0	0	0	0	0	0	1	2	0	0	0	0	3	1	4	2	114	136	1	1	0	0	0	0	0	0	2	4	0	0	k__Bacteria;p__unidentified_Bacteria;c__unidentified_Bacteria;o__unidentified_Bacteria;f__unidentified_Bacteria;g__Candidatus_Saccharimonas;s__
OTU_481	4	5	3	14	5	10	19	2	6	2	0	0	4	1	0	4	2	0	1	3	4	2	21	3	4	1	0	0	2	0	k__Bacteria;p__Firmicutes;c__Clostridia;o__Clostridiales;f__Ruminococcaceae
OTU_482	0	0	1	1	1	0	0	0	0	0	0	0	27	23	58	35	2	9	21	6	4	6	14	5	10	0	0	0	2	1	k__Bacteria;p__Firmicutes;c__Erysipelotrichia;o__Erysipelotrichales;f__Erysipelotrichaceae;g__;s__
OTU_483	3	3	7	35	32	16	7	7	3	7	6	25	63	69	107	61	6	22	28	15	12	8	123	32	38	11	5	7	11	9	k__Bacteria;p__Firmicutes;c__Clostridia;o__Clostridiales;f__Ruminococcaceae
OTU_484	0	0	3	0	0	1	0	0	0	0	0	4	6	1	0	27	2	3	0	1	1	2	117	2	3	2	3	8	4	0	k__Bacteria;p__Proteobacteria;c__Gammaproteobacteria;o__Pseudomonadales;f__Moraxellaceae;g__Acinetobacter
OTU_485	6	0	1	2	5	2	2	8	6	6	3	5	12	19	10	0	0	2	4	11	0	0	8	11	7	2	1	0	0	0	k__Bacteria;p__Firmicutes;c__Clostridia;o__Clostridiales;f__Lachnospiraceae;g__unidentified_Lachnospiraceae;s__bacterium_XPB1013
OTU_486	132	89	31	97	68	27	12	36	26	44	15	20	5	4	6	1	1	2	4	14	3	26	14	7	3	9	0	4	1	2	k__Bacteria;p__Firmicutes;c__Clostridia;o__Clostridiales;f__Lachnospiraceae;g__;s__
OTU_487	34	13	9	91	131	16	24	15	5	7	8	7	3	4	8	3	0	0	1	9	25	37	4	3	8	3	2	3	1	3	k__Bacteria;p__Firmicutes;c__Clostridia;o__Clostridiales;f__Ruminococcaceae;g__unidentified_Ruminococcaceae;s__Eubacterium_coprostanoligenes
OTU_488	7	7	4	62	36	48	70	10	4	3	5	3	4	9	5	8	11	72	10	10	16	38	20	2	2	6	7	10	1	6	k__Bacteria;p__Firmicutes;c__Clostridia;o__Clostridiales;f__Lachnospiraceae
OTU_489	1	2	3	3	3	45	85	1	0	5	0	3	1	0	2	5	2	0	2	23	16	38	1	2	0	4	12	1	1	2	k__Bacteria;p__Bacteroidetes;c__Bacteroidia;o__Bacteroidales;f__Prevotellaceae
OTU_490	0	0	0	0	1	0	2	2	1	0	1	1	5	2	0	8	4	12	41	11	1	1	2	3	3	1	11	9	24	4	k__Bacteria
OTU_491	2	1	4	31	6	6	1	1	0	2	0	0	6	20	5	7	1	5	4	0	2	1	4	6	5	8	1	6	2	0	k__Bacteria;p__Proteobacteria;c__Alphaproteobacteria;o__Sphingomonadales;f__Sphingomonadaceae;g__Altererythrobacter;s__
OTU_492	1	3	2	4	2	7	45	9	1	0	8	16	81	48	115	29	306	110	37	13	9	3	4	6	9	4	24	5	1	2	k__Bacteria;p__Firmicutes;c__Clostridia;o__Clostridiales
OTU_493	0	0	0	2	0	0	1	1	4	2	4	3	2	1	2	1	3	11	82	26	1	0	0	1	1	0	0	2	3	1	k__Bacteria;p__Firmicutes;c__Clostridia;o__Clostridiales;f__Ruminococcaceae
OTU_494	0	0	0	0	1	19	3	0	0	2	1	1	1	0	1	1	0	0	1	118	1	2	0	0	0	0	0	0	1	5	k__Bacteria;p__Bacteroidetes;c__Bacteroidia;o__Bacteroidales
OTU_495	5	2	0	0	1	1	3	2	56	40	0	0	2	2	4	0	1	1	1	1	0	1	0	1	0	0	0	0	6	4	k__Bacteria;p__Bacteroidetes;c__Bacteroidia;o__Bacteroidales
OTU_496	1	1	0	2	0	3	14	2	0	1	2	3	7	1	8	2	121	17	4	3	0	4	5	3	2	5	58	18	47	0	k__Bacteria;p__Tenericutes;c__Mollicutes;o__;f__;g__;s__
OTU_497	0	0	0	0	0	0	4	1	0	0	1	2	5	5	1	1	0	14	51	43	19	28	0	0	0	0	0	0	3	1	k__Bacteria;p__Bacteroidetes;c__Bacteroidia;o__Bacteroidales;f__Rikenellaceae;g__;s__
OTU_498	224	179	56	99	62	453	1060	101	74	36	74	152	199	133	237	996	4370	2337	662	128	368	562	337	197	279	111	1602	361	1956	51	k__Bacteria;p__Firmicutes;c__Clostridia;o__Clostridiales;f__Ruminococcaceae
OTU_499	4	2	7	28	17	26	60	4	15	9	1	3	1	7	8	7	9	33	51	65	14	22	3	2	2	2	5	2	4	2	k__Bacteria;p__Firmicutes;c__Clostridia;o__Clostridiales;f__Lachnospiraceae;g__;s__
OTU_500	3	0	0	0	0	0	1	0	0	0	1	3	7	5	5	96	4	1	9	0	1	3	24	0	3	2	0	0	2	0	k__Bacteria;p__Tenericutes;c__Mollicutes
OTU_501	16	8	12	1	1	16	4	3	0	0	13	13	12	4	5	18	3	3	2	0	11	8	33	3	5	14	4	3	1	0	k__Bacteria;p__Proteobacteria;c__Deltaproteobacteria;o__Myxococcales;f__Vulgatibacteraceae;g__Vulgatibacter;s__
OTU_502	18	11	2	5	2	0	0	11	9	7	14	37	1	1	1	0	1	1	6	4	0	1	0	1	1	1	1	1	0	2	k__Bacteria;p__Bacteroidetes;c__Bacteroidia;o__Bacteroidales;f__Rikenellaceae;g__;s__
OTU_503	1	1	3	9	4	14	12	5	0	2	9	17	14	31	17	1	3	4	4	4	2	7	2	40	18	1	3	2	0	0	k__Bacteria;p__Firmicutes;c__Clostridia;o__Clostridiales;f__Ruminococcaceae
OTU_504	20	17	1	1	1	17	0	1	0	0	19	14	5	0	0	19	1	0	1	0	17	16	10	0	0	5	0	1	0	0	k__Bacteria;p__Firmicutes;c__Bacilli;o__Bacillales;f__;g__;s__
OTU_505	1	2	1	2	1	110	0	0	0	1	0	0	1	0	0	3	0	0	1	8	0	0	0	0	0	1	0	0	0	0	k__Bacteria;p__Bacteroidetes;c__Bacteroidia;o__Bacteroidales;f__Rikenellaceae;g__;s__
OTU_506	34	3	1	9	7	8	0	0	2	1	41	4	4	5	2	21	0	1	5	5	23	2	6	3	4	4	0	2	4	3	k__Bacteria;p__Proteobacteria;c__Alphaproteobacteria;o__Sphingomonadales;f__Sphingomonadaceae;g__Sandarakinorhabdus;s__Sandarakinorhabdus_sp_TH66
OTU_507	4	3	2	9	8	19	34	0	7	3	7	8	51	39	100	21	28	27	33	14	2	1	10	2	3	1	12	3	9	0	k__Bacteria;p__Tenericutes;c__Mollicutes;o__;f__;g__;s__
OTU_508	2	2	1	3	3	1	7	3	7	4	3	2	0	0	0	16	4	2	4	0	6	7	26	8	7	17	103	12	45	11	k__Bacteria;p__Tenericutes;c__Mollicutes;o__;f__;g__;s__
OTU_509	1	3	3	3	3	4	23	2	5	2	3	5	8	14	10	8	8	20	172	55	7	12	2	16	16	1	4	3	4	2	k__Bacteria;p__Proteobacteria;c__Alphaproteobacteria;o__Rhodospirillales
OTU_510	0	0	1	6	3	3	7	1	2	4	0	0	1	0	0	4	1	0	1	1	5	5	2	2	3	18	20	4	14	9	k__Bacteria;p__Firmicutes;c__Clostridia;o__Clostridiales;f__Lachnospiraceae
OTU_511	2	2	8	7	2	8	2	0	1	0	5	11	6	8	13	19	1	3	2	1	2	5	16	5	8	11	0	2	3	0	k__Bacteria;p__Proteobacteria;c__Alphaproteobacteria;o__Rhizobiales;f__Hyphomicrobiaceae
OTU_512	1	2	0	5	3	10	1	0	8	1	2	1	0	1	0	0	0	0	0	5	105	53	3	0	2	1	1	1	3	3	k__Bacteria;p__Bacteroidetes;c__Bacteroidia;o__Bacteroidales;f__Prevotellaceae;g__;s__
OTU_513	0	0	0	3	2	3	3	1	1	2	2	4	1	5	6	8	6	22	20	12	1	4	4	19	13	2	2	6	2	0	k__Bacteria;p__Firmicutes;c__Clostridia;o__Clostridiales;f__Lachnospiraceae;g__Shuttleworthia;s__
OTU_514	0	0	0	0	0	0	1	0	0	1	1	4	0	0	0	0	0	2	0	5	72	66	4	0	1	1	1	1	0	5	k__Bacteria;p__Firmicutes;c__Erysipelotrichia;o__Erysipelotrichales;f__Erysipelotrichaceae;g__;s__
OTU_515	2	6	0	1	0	2	2	6	2	1	5	13	3	8	6	17	10	41	16	2	10	6	6	5	8	2	16	6	4	2	k__Bacteria;p__Elusimicrobia;c__Endomicrobia;o__Endomicrobiales;f__Endomicrobiaceae;g__Candidatus_Endomicrobium;s__
OTU_516	145	0	1	6	3	7	2	2	0	2	5	0	0	0	0	0	0	1	0	0	0	0	0	0	0	0	0	0	0	0	k__Bacteria;p__Actinobacteria;c__Coriobacteriia;o__Coriobacteriales;f__Atopobiaceae;g__Olsenella;s__
OTU_517	0	1	0	2	3	0	0	1	0	0	0	1	0	0	0	0	0	0	0	0	47	53	2	0	0	1	1	1	0	1	k__Bacteria;p__Proteobacteria
OTU_518	26	17	2	1	1	2	5	1	2	0	0	0	3	1	3	0	1	0	7	2	0	4	2	4	7	1	25	3	5	4	k__Bacteria;p__Proteobacteria;c__Alphaproteobacteria
OTU_519	1	0	0	0	0	1	0	1	1	0	0	0	0	0	0	0	0	0	1	0	37	57	0	0	0	1	0	0	0	0	k__Bacteria;p__Proteobacteria;c__Alphaproteobacteria;o__Caulobacterales;f__Caulobacteraceae;g__Brevundimonas;s__Brevundimonas_vesicularis
OTU_520	12	5	5	7	25	6	16	5	1	0	18	5	11	5	27	8	7	6	2	0	10	9	8	4	18	9	17	10	4	0	k__Bacteria;p__Firmicutes;c__Bacilli;o__Bacillales;f__Paenibacillaceae
OTU_521	6	4	1	1	0	16	25	3	1	1	0	2	2	2	4	6	3	0	7	49	10	12	0	2	2	8	4	4	2	2	k__Bacteria;p__Firmicutes;c__Clostridia;o__Clostridiales;f__Ruminococcaceae
OTU_522	0	2	11	2	1	22	1	1	0	0	2	4	23	0	0	20	1	2	1	0	0	7	31	0	3	7	1	2	0	0	k__Bacteria;p__Actinobacteria;c__unidentified_Actinobacteria;o__Streptosporangiales;f__Streptosporangiaceae
OTU_523	3	4	1	65	38	6	3	3	13	11	0	0	0	5	5	0	1	0	0	3	1	1	1	4	2	1	0	5	1	3	k__Bacteria;p__Bacteroidetes;c__Bacteroidia;o__Bacteroidales;f__;g__;s__
OTU_524	20	17	5	49	27	21	5	62	7	6	61	10	3	1	4	2	1	5	2	25	8	11	1	5	2	0	0	4	1	2	k__Bacteria;p__Firmicutes;c__Clostridia;o__Clostridiales;f__Christensenellaceae
OTU_525	0	0	0	12	18	4	8	5	0	0	5	27	0	4	0	18	11	6	11	4	0	7	9	0	1	0	1	0	2	0	k__Bacteria;p__Tenericutes;c__Mollicutes;o__;f__;g__;s__
OTU_526	1	0	1	0	2	4	0	23	2	0	49	15	2	0	1	2	0	0	1	1	2	2	2	3	1	15	0	2	0	20	k__Bacteria;p__Spirochaetes;c__Spirochaetia;o__Spirochaetales;f__Spirochaetaceae;g__Sphaerochaeta;s__
OTU_527	2	0	0	0	0	10	0	0	0	6	0	0	0	0	0	7	0	0	0	7	7	4	8	4	3	116	3	1	6	305	k__Bacteria;p__Bacteroidetes;c__Bacteroidia;o__Bacteroidales;f__Prevotellaceae;g__;s__
OTU_528	0	1	2	1	0	115	27	0	2	2	1	1	0	0	0	1	0	0	0	13	0	0	0	0	0	7	3	0	0	0	k__Bacteria;p__Bacteroidetes;c__Bacteroidia;o__Bacteroidales;f__Prevotellaceae;g__;s__
OTU_529	22	35	2	4	0	5	1	0	1	1	18	26	10	2	1	7	0	0	1	1	11	25	10	0	1	6	0	0	3	0	k__Bacteria;p__Firmicutes;c__Bacilli;o__Bacillales;f__Bacillaceae;g__Calditerricola;s__Calditerricola_yamamurae
OTU_530	1	4	4	1	0	3	6	4	0	0	8	92	0	10	2	3	1	1	2	9	8	13	15	10	0	5	1	0	1	1	k__Archaea;p__Euryarchaeota;c__Thermoplasmata;o__Methanomassiliicoccales;f__;g__;s__
OTU_531	4	1	5	8	9	18	23	2	4	4	3	6	9	6	11	41	7	9	20	11	4	4	37	7	5	3	9	2	4	3	k__Bacteria;p__Firmicutes;c__Clostridia;o__Clostridiales;f__Ruminococcaceae;g__;s__
OTU_532	4	6	4	2	2	10	15	5	9	3	4	14	33	11	53	42	71	156	28	8	39	49	21	4	18	6	20	14	21	4	k__Bacteria;p__Firmicutes;c__Clostridia;o__Clostridiales;f__Ruminococcaceae
OTU_533	0	3	0	1	2	6	4	0	0	0	0	0	0	0	1	1	2	0	0	9	32	35	1	3	0	1	2	5	0	0	k__Bacteria;p__Firmicutes;c__Clostridia;o__Clostridiales;f__Ruminococcaceae
OTU_534	40	6	1	12	16	6	9	5	6	17	16	7	11	10	11	3	4	3	16	82	21	27	10	8	7	3	4	4	4	9	k__Bacteria;p__Firmicutes;c__Clostridia;o__Clostridiales
OTU_535	21	3	2	2	2	19	6	10	0	0	42	1	19	6	1	25	4	14	1	1	16	3	7	3	6	12	6	26	2	0	k__Bacteria;p__Proteobacteria;c__Deltaproteobacteria;o__Myxococcales;f__Vulgatibacteraceae;g__Vulgatibacter;s__
OTU_536	21	12	0	17	23	16	20	2	3	4	3	7	7	14	17	0	3	2	5	35	16	21	9	10	9	1	3	0	1	1	k__Bacteria;p__Firmicutes;c__Clostridia;o__Clostridiales;f__Ruminococcaceae
OTU_537	1	2	2	17	12	15	32	2	0	4	0	0	2	2	2	2	4	1	0	1	0	0	0	1	0	2	1	0	0	2	k__Bacteria;p__Firmicutes;c__Clostridia;o__Clostridiales;f__Ruminococcaceae;g__unidentified_Ruminococcaceae
OTU_538	6	4	12	26	17	8	11	10	8	11	6	22	27	47	56	4	4	16	46	63	9	5	15	99	73	2	6	9	5	3	k__Bacteria;p__Firmicutes;c__Clostridia;o__Clostridiales;f__Lachnospiraceae
OTU_539	1	2	2	3	1	42	88	2	1	0	0	0	0	0	0	22	13	1	7	0	3	0	1	0	0	1	11	0	1	1	k__Bacteria;p__Tenericutes;c__Mollicutes;o__;f__;g__;s__
OTU_540	0	2	0	4	0	23	19	0	1	8	1	0	0	1	0	2	2	0	0	44	2	1	0	0	0	4	1	0	0	0	k__Bacteria;p__Firmicutes;c__Clostridia;o__Clostridiales;f__Lachnospiraceae
OTU_541	0	2	0	2	0	18	9	1	2	1	0	0	5	2	1	6	3	1	1	31	25	16	0	0	1	1	0	1	1	0	k__Bacteria;p__Firmicutes;c__Clostridia;o__Clostridiales;f__Ruminococcaceae
OTU_542	2	1	1	12	8	2	5	0	3	2	3	1	6	10	14	1	2	0	15	26	1	7	1	2	0	0	2	1	1	1	k__Bacteria;p__Firmicutes;c__Clostridia;o__Clostridiales;f__Ruminococcaceae;g__unidentified_Ruminococcaceae
OTU_543	58	31	8	32	46	25	36	2	8	15	3	4	0	2	0	4	2	0	0	5	0	0	0	1	2	1	1	0	0	0	k__Bacteria;p__Firmicutes;c__Clostridia;o__Clostridiales;f__Ruminococcaceae
OTU_544	1	0	16	4	7	4	1	6	10	12	0	0	0	1	2	0	0	0	0	15	2	1	2	0	1	0	1	1	1	3	k__Bacteria;p__Firmicutes;c__Clostridia;o__Clostridiales;f__Lachnospiraceae
OTU_545	3	4	1	7	8	21	71	0	2	2	2	1	2	2	1	6	5	19	10	1	6	7	0	0	0	2	6	3	1	0	k__Bacteria;p__Proteobacteria;c__Alphaproteobacteria;o__Rhodospirillales;f__;g__;s__
OTU_546	2	1	1	19	12	17	17	5	5	5	3	6	6	24	12	6	2	10	28	44	6	6	0	5	0	0	2	1	2	1	k__Bacteria;p__Firmicutes;c__Clostridia;o__Clostridiales;f__Ruminococcaceae;g__Saccharofermentans;s__
OTU_547	64	13	3	5	4	13	23	1	0	2	13	4	3	1	5	2	14	12	5	2	13	7	0	0	1	3	1	1	1	0	k__Bacteria;p__Firmicutes;c__Clostridia;o__Clostridiales;f__Ruminococcaceae;g__unidentified_Ruminococcaceae;s__[Clostridium]_papyrosolvens
OTU_548	1	0	0	1	1	0	0	0	1	1	2	2	8	7	8	2	2	6	42	11	1	2	1	0	0	0	0	1	8	0	k__Bacteria
OTU_549	36	36	3	31	13	2	5	45	4	6	24	8	1	0	0	1	2	6	1	1	7	9	4	2	1	0	0	3	0	0	k__Bacteria;p__Firmicutes;c__Clostridia;o__Clostridiales;f__Lachnospiraceae
OTU_550	0	7	0	1	1	0	1	28	1	3	9	32	1	4	2	3	1	2	0	1	2	2	17	0	0	0	0	2	0	1	k__Bacteria;p__Firmicutes;c__Clostridia;o__Clostridiales;f__Lachnospiraceae
OTU_551	4	5	2	7	4	61	67	5	4	5	2	0	1	0	5	6	2	51	84	179	90	137	6	3	7	173	28	19	12	78	k__Bacteria;p__Bacteroidetes;c__Bacteroidia;o__Bacteroidales;f__Prevotellaceae
OTU_552	1	7	3	21	19	7	1	4	5	7	3	3	13	32	8	0	4	2	1	0	27	32	9	4	3	1	2	2	2	1	k__Bacteria;p__Firmicutes;c__Clostridia;o__Clostridiales;f__Ruminococcaceae
OTU_553	0	0	1	0	0	0	0	0	0	0	0	1	21	6	36	0	1	2	28	2	1	1	1	3	4	0	13	8	10	0	k__Bacteria;p__Proteobacteria;c__Alphaproteobacteria;o__Rickettsiales
OTU_554	2	1	1	11	12	143	87	0	1	5	2	0	0	4	3	4	4	2	1	123	93	43	1	1	2	3	2	0	2	13	k__Bacteria;p__Bacteroidetes;c__Bacteroidia;o__Bacteroidales;f__;g__;s__
OTU_555	7	1	5	18	12	7	13	1	6	9	1	1	2	5	2	0	1	3	2	0	0	0	0	0	2	0	0	2	0	0	k__Bacteria;p__Firmicutes;c__Clostridia;o__Clostridiales;f__Ruminococcaceae;g__unidentified_Ruminococcaceae
OTU_556	2	1	1	3	3	36	82	2	4	1	1	0	3	1	5	5	103	31	6	3	4	7	0	0	0	0	7	3	1	0	k__Bacteria;p__Firmicutes;c__Clostridia;o__Clostridiales;f__Ruminococcaceae;g__unidentified_Ruminococcaceae;s__[Clostridium]_papyrosolvens
OTU_557	4	4	1	2	1	1	3	8	1	1	3	3	4	1	4	2	1	0	2	2	3	5	20	8	17	11	4	1	2	13	k__Bacteria;p__Firmicutes;c__Clostridia;o__Clostridiales;f__Lachnospiraceae
OTU_558	4	1	0	2	3	4	1	5	0	1	0	6	6	1	9	7	0	3	12	5	5	3	5	19	14	3	0	4	3	2	k__Bacteria;p__Firmicutes;c__Clostridia;o__Clostridiales;f__Lachnospiraceae;g__Anaerosporobacter;s__
OTU_559	5	1	2	8	2	0	2	14	0	1	14	15	2	0	3	1	0	2	0	0	0	1	28	0	0	2	2	4	0	3	k__Bacteria;p__Firmicutes;c__Clostridia;o__Clostridiales;f__Ruminococcaceae
OTU_560	0	0	1	5	2	9	0	0	0	4	1	0	1	0	0	0	0	0	1	146	0	0	0	0	0	0	0	0	0	3	k__Bacteria;p__Bacteroidetes;c__Bacteroidia;o__Bacteroidales;f__Prevotellaceae;g__;s__
OTU_561	2	3	1	32	18	37	19	1	11	7	5	1	0	0	0	0	4	1	0	21	25	25	2	0	1	2	0	0	1	2	k__Bacteria;p__Bacteroidetes;c__Bacteroidia;o__Bacteroidales;f__Rikenellaceae;g__;s__
OTU_562	0	10	2	16	3	7	1	0	6	8	0	15	8	5	2	0	0	0	14	13	1	15	10	11	2	2	1	1	11	10	k__Bacteria;p__Proteobacteria;c__Gammaproteobacteria;o__unidentified_Gammaproteobacteria;f__Rhodocyclaceae;g__Azoarcus;s__
OTU_563	1	0	1	6	18	2	1	1	0	11	4	2	0	1	1	0	0	0	0	3	28	27	1	2	0	1	1	4	0	1	k__Bacteria;p__Firmicutes;c__Clostridia;o__Clostridiales;f__Ruminococcaceae
OTU_564	91	11	1	1	0	3	4	0	1	5	4	1	1	0	1	1	1	1	29	124	4	8	5	0	0	0	0	0	3	2	k__Bacteria;p__Bacteroidetes;c__Bacteroidia;o__Bacteroidales;f__;g__;s__
OTU_565	7	7	0	6	10	1	4	34	2	0	50	2	3	4	0	0	0	3	0	2	0	0	0	0	0	0	0	5	0	0	k__Bacteria;p__Firmicutes;c__Clostridia;o__Clostridiales;f__Christensenellaceae;g__;s__
OTU_566	0	0	0	1	0	4	8	2	0	0	5	1	8	7	21	4	91	50	13	3	1	12	3	2	1	3	85	11	38	4	k__Bacteria;p__Tenericutes;c__Mollicutes;o__;f__;g__;s__
OTU_567	41	6	1	1	1	21	18	0	0	1	3	0	1	1	2	2	1	6	3	19	54	59	2	0	2	3	2	1	1	0	k__Bacteria;p__Bacteroidetes;c__Bacteroidia;o__Bacteroidales;f__Rikenellaceae;g__;s__
OTU_568	3	0	1	7	4	2	3	0	5	3	0	3	10	15	21	3	1	2	5	6	3	8	5	15	12	0	1	1	1	1	k__Bacteria;p__Firmicutes;c__Clostridia;o__Clostridiales
OTU_569	0	0	0	1	0	0	0	1	0	0	0	1	5	2	1	1	44	88	0	2	1	0	0	0	0	0	1	0	0	0	k__Bacteria;p__unidentified_Bacteria;c__unidentified_Bacteria;o__unidentified_Bacteria;f__unidentified_Bacteria;g__Candidatus_Saccharimonas;s__
OTU_570	5	0	4	3	1	1	1	0	0	0	1	1	2	3	1	2	1	1	5	0	5	3	8	59	50	2	5	7	2	3	k__Bacteria;p__Firmicutes;c__Erysipelotrichia;o__Erysipelotrichales;f__Erysipelotrichaceae;g__;s__
OTU_571	0	1	2	14	6	14	16	3	4	3	0	1	5	4	4	0	3	0	3	15	0	2	0	6	2	0	1	1	1	1	k__Bacteria;p__Firmicutes;c__Clostridia;o__Clostridiales;f__Ruminococcaceae
OTU_572	6	3	2	5	15	32	58	4	15	24	2	6	16	19	36	62	237	52	27	12	31	41	36	22	45	10	224	30	173	9	k__Bacteria;p__Tenericutes;c__Mollicutes;o__;f__;g__;s__
OTU_573	4	0	0	10	13	2	3	1	3	1	1	1	3	37	14	1	0	2	5	1	0	0	6	3	0	1	2	3	0	1	k__Bacteria;p__Firmicutes;c__Clostridia;o__Clostridiales;f__Lachnospiraceae;g__unidentified_Lachnospiraceae;s__Butyrivibrio_fibrisolvens
OTU_574	2	1	2	11	9	8	5	2	3	6	1	3	6	13	6	0	0	2	3	13	2	2	14	64	31	3	4	7	3	5	k__Bacteria;p__Firmicutes;c__Clostridia;o__Clostridiales;f__unidentified_Clostridiales
OTU_575	2	2	3	3	3	0	5	1	4	9	5	6	19	24	29	8	6	5	11	5	4	2	5	4	3	0	2	0	0	0	k__Bacteria;p__Firmicutes;c__Erysipelotrichia;o__Erysipelotrichales;f__Erysipelotrichaceae
OTU_576	0	0	1	0	2	2	10	1	3	1	0	0	1	1	1	0	29	2	2	0	1	5	4	2	1	5	64	8	55	2	k__Bacteria;p__Tenericutes;c__Mollicutes;o__;f__;g__;s__
OTU_577	31	14	1	12	8	8	8	1	4	10	0	1	0	1	0	0	0	0	0	12	23	11	0	1	0	1	1	0	0	1	k__Bacteria;p__Bacteroidetes;c__Bacteroidia;o__Bacteroidales;f__Prevotellaceae;g__;s__
OTU_578	11	21	3	23	27	16	18	4	5	10	9	21	6	14	12	4	5	30	21	25	4	12	5	8	4	0	2	6	0	0	k__Bacteria;p__Firmicutes;c__Clostridia;o__Clostridiales;f__Ruminococcaceae
OTU_579	1	4	0	7	5	2	4	0	5	0	2	5	4	3	0	3	0	17	56	15	15	34	3	2	0	0	1	2	11	1	k__Bacteria;p__Bacteroidetes;c__Bacteroidia;o__Bacteroidales;f__Prevotellaceae;g__;s__
OTU_580	0	1	0	0	6	0	1	0	1	1	0	1	4	0	2	2	1	1	54	17	0	0	0	0	0	0	0	0	1	0	k__Bacteria;p__Tenericutes;c__Mollicutes;o__;f__;g__;s__
OTU_581	0	0	0	2	2	2	20	0	3	0	1	3	4	7	2	2	0	15	106	23	2	3	1	0	1	0	4	0	2	0	k__Bacteria;p__Proteobacteria;c__Alphaproteobacteria;o__Rhodospirillales;f__;g__;s__
OTU_582	16	31	2	26	11	25	50	2	3	4	0	4	2	3	7	3	23	80	74	21	16	17	7	1	3	2	3	3	0	0	k__Bacteria;p__unidentified_Bacteria;c__unidentified_Bacteria;o__unidentified_Bacteria;f__unidentified_Bacteria;g__Candidatus_Saccharimonas;s__
OTU_583	3	2	3	2	2	1	2	19	1	0	20	67	2	5	7	0	0	1	0	0	11	7	5	19	16	0	0	1	0	0	k__Bacteria;p__Spirochaetes;c__Spirochaetia;o__Spirochaetales;f__Spirochaetaceae;g__unidentified_Spirochaetaceae
OTU_584	1	5	2	2	8	8	5	0	0	0	4	4	10	4	8	13	2	2	0	0	1	4	8	1	9	5	4	1	0	0	k__Bacteria;p__Firmicutes;c__Limnochordia;o__Limnochordales;f__Limnochordaceae;g__;s__
OTU_585	4	0	1	16	24	28	22	1	1	3	0	0	0	4	3	5	2	0	1	24	3	7	0	1	2	0	2	0	0	1	k__Bacteria;p__Firmicutes;c__Clostridia;o__Clostridiales;f__Lachnospiraceae
OTU_586	0	0	21	4	0	0	0	1	0	0	0	0	54	0	0	1	3	0	1	0	0	0	51	0	0	0	0	1	0	0	k__Bacteria;p__Firmicutes;c__Clostridia;o__Clostridiales;f__Caldicoprobacteraceae;g__Caldicoprobacter;s__
OTU_587	18	7	1	9	9	1	3	4	1	7	4	12	6	2	3	1	0	2	1	12	1	4	10	2	1	3	2	0	0	1	k__Bacteria;p__Firmicutes;c__Clostridia;o__Clostridiales;f__Lachnospiraceae;g__Tyzzerella;s__
OTU_588	34	0	2	0	0	9	0	1	0	0	35	1	4	1	1	4	3	3	2	0	26	0	5	0	0	3	1	1	0	0	k__Bacteria;p__Tenericutes;c__Mollicutes;o__Haloplasmatales;f__Haloplasmataceae;g__Haloplasma;s__
OTU_589	8	7	0	7	11	1	5	0	1	1	2	7	3	4	10	3	0	3	4	4	0	2	1	6	5	0	0	1	0	0	k__Bacteria;p__Firmicutes;c__Clostridia;o__Clostridiales;f__Lachnospiraceae;g__Acetitomaculum;s__
OTU_590	0	5	2	8	1	7	3	1	0	0	0	5	7	11	4	7	2	0	3	1	0	5	13	7	4	7	0	2	4	0	k__Bacteria;p__Proteobacteria;c__Deltaproteobacteria;o__Myxococcales;f__Sandaracinaceae;g__;s__
OTU_591	10	8	3	47	16	8	2	34	0	1	40	2	1	2	2	2	1	4	0	29	2	0	0	0	2	0	0	0	0	0	k__Bacteria;p__Firmicutes;c__Clostridia;o__Clostridiales;f__Christensenellaceae
OTU_592	0	2	0	72	0	1	0	0	0	1	1	3	1	72	1	7	0	3	1	4	2	1	6	54	1	0	0	0	0	6	k__Bacteria;p__Proteobacteria;c__Gammaproteobacteria;o__Pseudomonadales;f__Pseudomonadaceae;g__Pseudomonas;s__Pseudomonas_formosensis
OTU_593	0	2	1	1	2	3	8	2	1	0	2	11	24	28	34	18	24	27	21	5	6	15	11	10	7	14	44	14	70	12	k__Bacteria
OTU_594	113	0	1	2	15	1	1	1	0	1	3	0	0	0	0	0	0	0	0	0	2	0	0	0	0	0	0	0	0	0	k__Bacteria;p__Bacteroidetes;c__Bacteroidia;o__Bacteroidales;f__unidentified_Bacteroidales;g__unidentified_Bacteroidales;s__Bacteroidia_bacterium_feline_oral_taxon_141
OTU_595	5	1	2	9	2	2	1	34	5	3	20	10	2	3	0	1	0	4	1	1	4	4	2	2	1	0	1	5	1	0	k__Bacteria;p__Firmicutes;c__Clostridia;o__Clostridiales;f__Lachnospiraceae
OTU_596	39	24	0	2	2	1	4	1	1	1	2	4	0	0	0	0	0	0	0	0	3	3	0	0	0	0	0	0	0	0	k__Bacteria;p__Firmicutes;c__Clostridia;o__Clostridiales;f__Lachnospiraceae
OTU_597	15	8	2	2	0	4	2	7	1	1	20	4	2	1	1	6	1	13	0	0	12	8	3	1	1	4	0	18	0	1	k__Bacteria;p__Firmicutes;c__Limnochordia;o__Limnochordales;f__Limnochordaceae;g__;s__
OTU_598	0	30	1	48	14	8	3	3	5	2	2	40	8	41	11	4	5	2	12	5	3	58	18	27	12	5	9	12	17	6	k__Bacteria;p__Proteobacteria;c__Gammaproteobacteria;o__unidentified_Gammaproteobacteria;f__Burkholderiaceae;g__Pusillimonas;s__
OTU_599	0	1	2	0	0	0	3	0	1	4	2	12	4	10	6	5	2	15	67	25	10	16	1	5	3	0	0	1	0	0	k__Bacteria;p__Firmicutes;c__Erysipelotrichia;o__Erysipelotrichales;f__Erysipelotrichaceae;g__;s__
OTU_600	3	0	65	3	3	13	32	4	6	3	1	0	12	2	2	2	31	20	22	4	1	0	3	0	0	0	2	1	2	0	k__Bacteria;p__Firmicutes;c__Clostridia;o__Clostridiales;f__Ruminococcaceae;g__unidentified_Ruminococcaceae;s__Clostridiales_bacterium_canine_oral_taxon_123
OTU_601	2	3	9	8	0	16	14	0	10	5	4	2	10	4	5	15	8	0	0	3	8	7	28	1	3	13	18	2	9	1	k__Bacteria;p__Firmicutes;c__Bacilli;o__Bacillales;f__Bacillaceae;g__Bacillus;s__Bacillus_humi
OTU_602	0	0	0	0	0	0	0	0	0	0	0	0	1	0	0	0	0	2	0	0	2	3	0	0	0	0	40	126	12	1	k__Bacteria;p__Proteobacteria;c__Alphaproteobacteria;o__Rickettsiales;f__;g__;s__
OTU_603	1	0	0	0	0	0	0	0	1	0	0	0	0	1	3	2	10	2	1	0	1	1	4	2	3	2	52	15	88	3	k__Bacteria;p__Spirochaetes;c__Spirochaetia;o__Spirochaetales;f__Spirochaetaceae
OTU_604	3	1	4	14	46	1	4	2	1	2	0	0	0	1	6	0	0	0	0	0	0	0	0	0	7	0	1	0	0	0	k__Bacteria;p__unidentified_Bacteria;c__unidentified_Bacteria;o__unidentified_Bacteria;f__unidentified_Bacteria;g__unidentified_Bacteria;s__Burkholderiales_bacterium_Beta_02
OTU_605	6	3	0	3	2	1	0	22	2	1	28	11	0	0	4	0	0	1	1	1	1	1	2	1	1	2	0	4	0	0	k__Bacteria;p__Firmicutes;c__Clostridia;o__Clostridiales;f__Lachnospiraceae;g__Syntrophococcus;s__
OTU_606	0	8	2	7	5	7	1	2	2	0	0	8	6	6	7	9	0	0	3	1	0	12	20	4	2	3	3	1	3	0	k__Bacteria;p__Proteobacteria;c__Gammaproteobacteria;o__Xanthomonadales;f__Rhodanobacteraceae;g__Pseudofulvimonas;s__
OTU_607	0	0	0	0	0	0	3	0	0	0	2	0	2	1	0	0	8	86	2	0	0	0	0	0	0	0	1	2	0	0	k__Bacteria;p__unidentified_Bacteria;c__unidentified_Bacteria;o__unidentified_Bacteria;f__unidentified_Bacteria;g__Candidatus_Saccharimonas;s__
OTU_608	0	0	0	1	1	0	0	0	0	0	1	1	0	1	0	0	1	0	2	0	25	57	1	3	0	2	5	2	2	1	k__Bacteria;p__Firmicutes;c__Erysipelotrichia;o__Erysipelotrichales;f__Erysipelotrichaceae
OTU_609	5	9	13	9	6	4	2	2	1	1	3	2	9	12	14	6	0	0	6	11	6	3	8	5	12	12	2	5	5	13	k__Bacteria;p__Firmicutes;c__Clostridia;o__Clostridiales
OTU_610	0	1	7	1	0	2	0	0	0	0	0	0	5	0	0	1	0	0	0	0	2	6	279	4	2	2	1	5	4	5	k__Bacteria;p__Bacteroidetes;c__Bacteroidia;o__Bacteroidales;f__Rikenellaceae;g__;s__
OTU_611	0	0	0	4	2	0	0	0	0	0	0	0	0	3	1	0	0	1	0	0	2	4	5	13	34	1	2	0	3	2	k__Bacteria;p__Firmicutes;c__Clostridia;o__Clostridiales
OTU_612	1	7	0	1	0	3	0	7	0	1	10	37	6	3	4	4	4	2	3	4	1	12	5	3	3	0	0	2	0	0	k__Bacteria;p__Bacteroidetes;c__Bacteroidia;o__Bacteroidales;f__Bacteroidaceae;g__Bacteroides;s__Prevotella_heparinolytica
OTU_613	3	3	38	2	1	3	6	5	1	0	2	7	26	19	23	33	22	14	8	3	4	3	13	0	1	0	4	3	2	0	k__Bacteria;p__Firmicutes;c__Clostridia;o__Clostridiales;f__Ruminococcaceae
OTU_614	2	1	0	5	9	0	5	2	2	2	8	28	3	8	9	5	17	98	11	2	35	70	4	3	2	10	19	7	9	5	k__Bacteria;p__Firmicutes;c__Erysipelotrichia;o__Erysipelotrichales;f__Erysipelotrichaceae;g__;s__
OTU_615	2	1	1	1	3	2	10	3	2	2	4	2	5	5	1	2	23	155	16	5	13	22	2	1	0	0	0	7	2	0	k__Bacteria;p__Firmicutes;c__Erysipelotrichia;o__Erysipelotrichales;f__Erysipelotrichaceae;g__;s__
OTU_616	1	1	10	3	6	4	0	0	1	1	0	2	11	9	15	3	1	0	3	0	4	6	14	7	8	3	1	2	2	0	k__Bacteria;p__Deinococcus-Thermus;c__Deinococci;o__Deinococcales;f__Trueperaceae;g__Truepera;s__
OTU_617	1	4	1	1	2	2	2	1	0	0	3	1	4	2	3	0	1	6	32	14	25	40	6	5	2	2	2	3	6	0	k__Bacteria;p__Firmicutes;c__Clostridia;o__Clostridiales;f__Ruminococcaceae
OTU_618	3	6	13	6	0	6	1	6	8	21	3	2	8	9	1	3	2	3	31	7	3	0	1	0	0	0	0	2	0	0	k__Bacteria;p__Actinobacteria;c__unidentified_Actinobacteria;o__Bifidobacteriales;f__Bifidobacteriaceae;g__Bifidobacterium;s__
OTU_619	2	6	1	2	2	2	2	23	0	1	12	13	2	0	4	1	1	4	1	0	3	1	0	0	0	1	0	5	0	0	k__Bacteria;p__Firmicutes;c__Clostridia;o__Clostridiales;f__Lachnospiraceae;g__unidentified_Lachnospiraceae;s__[Eubacterium]_hallii
OTU_620	5	6	5	1	3	0	5	36	4	2	65	104	5	5	1	0	1	3	1	80	37	42	26	30	14	1	1	2	0	2	k__Bacteria;p__Spirochaetes;c__Spirochaetia;o__Spirochaetales;f__Spirochaetaceae;g__unidentified_Spirochaetaceae;s__Treponema_bryantii
OTU_621	1	2	2	4	3	4	11	18	1	2	9	9	1	4	4	6	1	1	0	23	3	7	19	16	5	0	1	6	1	3	k__Bacteria;p__Firmicutes;c__Clostridia;o__Clostridiales;f__Ruminococcaceae;g__unidentified_Ruminococcaceae;s__bacterium_MD3002
OTU_622	101	17	0	0	11	6	0	3	1	2	1	1	1	0	0	1	0	0	0	1	3	0	1	0	0	0	0	0	0	0	k__Bacteria;p__Firmicutes;c__Negativicutes;o__Selenomonadales;f__Veillonellaceae;g__;s__
OTU_623	2	5	212	5	10	7	22	3	6	2	2	3	37	1	1	2	59	50	3	0	1	3	25	0	0	0	2	5	0	0	k__Bacteria;p__Firmicutes;c__Clostridia;o__Clostridiales;f__Ruminococcaceae;g__unidentified_Ruminococcaceae;s__Clostridiales_bacterium_canine_oral_taxon_123
OTU_624	0	1	0	45	2	0	2	2	0	0	0	2	0	43	2	0	0	3	0	0	0	1	0	27	3	1	0	4	1	0	k__Bacteria;p__Proteobacteria;c__Gammaproteobacteria;o__Xanthomonadales;f__Xanthomonadaceae
OTU_625	6	7	9	8	6	225	245	1	2	13	0	2	0	0	2	9	8	2	3	43	27	42	4	3	1	15	13	2	3	27	k__Bacteria;p__Bacteroidetes;c__Bacteroidia;o__Bacteroidales
OTU_626	3	4	0	13	22	6	17	0	1	2	3	2	28	56	53	5	3	11	22	34	16	16	5	48	49	3	7	3	6	2	k__Bacteria;p__Firmicutes;c__Clostridia;o__Clostridiales;f__Ruminococcaceae
OTU_627	0	11	2	6	1	1	0	4	3	3	2	13	10	5	4	2	1	2	4	10	2	10	5	2	1	2	1	0	8	5	k__Bacteria;p__Firmicutes;c__Bacilli;o__Bacillales;f__Bacillaceae;g__Bacillus;s__Bacillus_graminis
OTU_628	5	15	1	3	11	6	2	46	5	1	63	7	1	1	3	3	1	2	2	1	3	1	1	0	0	0	0	2	0	0	k__Bacteria;p__Firmicutes;c__Clostridia;o__Clostridiales;f__Christensenellaceae;g__;s__
OTU_629	13	6	2	12	7	15	51	5	3	0	9	16	58	47	94	177	162	58	39	13	9	9	41	7	7	6	100	14	133	2	k__Bacteria;p__Firmicutes;c__Clostridia;o__Clostridiales;f__Ruminococcaceae
OTU_630	2	0	0	0	5	2	2	0	0	0	0	1	0	0	3	1	0	0	0	3	23	30	6	4	1	2	1	0	1	0	k__Bacteria;p__Firmicutes;c__Clostridia;o__Clostridiales
OTU_631	0	0	0	3	3	0	0	1	3	1	0	1	1	0	5	1	5	1	1	0	2	3	2	0	7	4	51	7	23	2	k__Bacteria;p__Tenericutes;c__Mollicutes;o__;f__;g__;s__
OTU_632	1	0	0	1	1	3	4	0	6	3	1	3	0	0	2	5	6	57	10	8	0	8	2	1	4	1	2	2	0	1	k__Bacteria;p__Bacteroidetes;c__Bacteroidia;o__Bacteroidales
OTU_633	8	2	17	13	14	13	15	26	18	20	31	101	29	32	37	122	14	18	107	32	7	32	53	115	176	40	154	25	109	30	k__Bacteria;p__Firmicutes;c__Clostridia;o__Clostridiales;f__Lachnospiraceae
OTU_634	0	0	0	0	1	0	4	1	0	0	2	2	2	2	0	1	18	44	5	1	28	40	5	1	2	4	12	6	20	2	k__Bacteria;p__Firmicutes;c__Erysipelotrichia;o__Erysipelotrichales;f__Erysipelotrichaceae
OTU_635	5	7	0	0	3	12	31	3	4	0	4	9	15	8	14	39	221	101	257	59	9	19	13	4	1	1	26	8	36	3	k__Bacteria;p__Firmicutes;c__Clostridia;o__Clostridiales;f__Ruminococcaceae;g__unidentified_Ruminococcaceae;s__Clostridiales_bacterium_canine_oral_taxon_123
OTU_636	0	1	1	0	6	2	0	0	1	6	0	0	0	0	0	0	3	0	0	0	0	3	1	0	4	0	21	5	42	0	k__Bacteria;p__Tenericutes;c__Mollicutes;o__Anaeroplasmatales;f__Anaeroplasmataceae;g__Anaeroplasma;s__
OTU_637	3	1	1	5	11	8	5	0	30	1	9	1	0	6	6	2	6	1	48	1	8	0	5	3	6	2	9	2	64	0	k__Bacteria;p__Firmicutes;c__Bacilli;o__Bacillales;f__Paenibacillaceae;g__Thermobacillus;s__
OTU_638	4	1	2	2	71	1	1	0	1	0	21	1	1	2	3	0	0	0	0	0	0	0	0	0	4	0	0	0	0	0	k__Bacteria;p__Bacteroidetes;c__Bacteroidia;o__Bacteroidales
OTU_639	1	8	5	4	5	6	0	1	8	1	7	15	9	6	14	4	0	0	18	1	5	16	16	1	6	5	0	1	17	2	k__Bacteria;p__Proteobacteria;c__Gammaproteobacteria;o__unidentified_Gammaproteobacteria;f__Methylophilaceae
OTU_640	44	42	6	13	9	4	5	4	13	12	7	5	3	0	2	1	0	0	4	14	5	4	4	1	0	2	2	1	2	10	k__Bacteria;p__Firmicutes;c__Clostridia;o__Clostridiales;f__Ruminococcaceae
OTU_641	8	10	18	21	24	4	6	0	7	3	3	3	3	4	3	6	5	29	0	3	3	0	3	0	5	14	7	4	2	3	k__Bacteria;p__Firmicutes;c__Clostridia;o__Clostridiales;f__Lachnospiraceae;g__unidentified_Lachnospiraceae;s__Eubacterium_ruminantium
OTU_642	0	3	1	3	3	43	42	0	1	0	0	0	0	0	0	1	0	0	0	2	0	0	0	0	0	1	0	0	0	0	k__Bacteria;p__Bacteroidetes;c__Bacteroidia;o__Bacteroidales;f__Prevotellaceae;g__;s__
OTU_643	2	5	10	2	0	0	2	5	1	0	3	3	2	6	4	2	2	31	4	2	0	0	0	1	0	0	0	0	0	0	k__Bacteria;p__Actinobacteria;c__unidentified_Actinobacteria;o__Bifidobacteriales;f__Bifidobacteriaceae;g__Bifidobacterium;s__Bifidobacterium_breve
OTU_644	9	23	3	66	57	7	5	8	4	15	6	2	0	3	7	2	1	0	1	37	2	0	2	0	3	0	1	2	0	0	k__Bacteria;p__Firmicutes;c__Clostridia;o__Clostridiales;f__Christensenellaceae
OTU_645	7	6	4	7	1	66	130	5	6	9	4	4	6	6	2	11	16	36	126	125	1	6	0	0	0	4	10	4	11	5	k__Bacteria;p__Bacteroidetes;c__Bacteroidia;o__Bacteroidales;f__Prevotellaceae
OTU_646	1	2	3	14	15	18	12	1	18	23	1	4	0	1	0	0	0	0	2	27	12	10	0	3	3	3	2	0	3	6	k__Bacteria;p__Bacteroidetes;c__Bacteroidia;o__Bacteroidales
OTU_647	8	5	3	11	13	12	17	0	18	25	1	0	1	1	3	5	48	20	41	10	11	18	0	9	9	0	2	1	0	1	k__Bacteria;p__unidentified_Bacteria;c__unidentified_Bacteria;o__unidentified_Bacteria;f__unidentified_Bacteria;g__Candidatus_Saccharimonas;s__
OTU_648	254	59	6	7	11	5	2	1	0	0	15	0	0	0	1	1	0	0	0	1	4	3	0	0	1	0	0	0	0	0	k__Bacteria;p__Bacteroidetes;c__Bacteroidia;o__Bacteroidales;f__unidentified_Bacteroidales;g__unidentified_Bacteroidales;s__Bacteroidales_bacterium_Bact_22
OTU_649	0	0	1	4	3	2	5	0	0	0	2	6	73	67	134	6	7	15	19	7	0	2	6	4	8	1	0	1	2	0	k__Bacteria;p__Bacteroidetes;c__Bacteroidia;o__Bacteroidales
OTU_650	2	4	1	2	1	1	0	22	1	0	13	11	2	2	0	1	1	2	1	0	0	0	16	1	0	0	0	3	3	0	k__Bacteria;p__Firmicutes;c__Clostridia;o__Clostridiales;f__Lachnospiraceae;g__Syntrophococcus;s__
OTU_651	1	0	2	0	0	4	1	1	1	0	2	4	5	0	3	52	1	0	1	1	3	3	9	1	2	2	9	1	7	0	k__Bacteria;p__Bacteroidetes;c__Bacteroidia;o__Bacteroidales;f__Porphyromonadaceae;g__Porphyromonas;s__Porphyromonas_levii
OTU_652	6	3	2	20	21	40	58	2	19	4	2	0	7	19	14	4	6	1	1	10	4	9	3	10	6	22	7	1	1	17	k__Bacteria;p__Firmicutes;c__Clostridia;o__Clostridiales;f__Lachnospiraceae;g__unidentified_Lachnospiraceae;s__bacterium_AB2028
OTU_653	3	3	0	10	7	77	114	2	1	4	3	1	2	1	1	8	6	1	3	108	25	47	3	1	1	2	4	0	2	5	k__Bacteria;p__Bacteroidetes;c__Bacteroidia;o__Bacteroidales;f__Prevotellaceae
OTU_654	1	0	1	2	2	64	46	0	0	3	0	0	0	0	0	2	0	0	0	7	5	6	0	2	0	2	1	0	0	0	k__Bacteria;p__Bacteroidetes;c__Bacteroidia;o__Bacteroidales;f__Prevotellaceae
OTU_655	5	0	2	16	15	2	0	4	5	10	0	2	0	10	4	2	0	5	1	3	2	0	1	24	16	0	4	3	1	1	k__Bacteria;p__Firmicutes;c__Clostridia;o__Clostridiales;f__Lachnospiraceae;g__unidentified_Lachnospiraceae;s__rumen_bacterium_NK4B65
OTU_656	5	6	1	2	2	14	17	1	1	4	4	5	0	0	1	0	0	1	2	3	115	243	5	3	2	3	4	2	3	7	k__Bacteria;p__Bacteroidetes;c__Bacteroidia;o__Bacteroidales;f__Prevotellaceae
OTU_657	2	5	4	4	5	7	23	1	14	11	0	0	0	0	0	0	0	0	0	3	0	2	1	2	0	13	1	0	1	8	k__Bacteria;p__Bacteroidetes;c__Bacteroidia;o__Bacteroidales
OTU_658	0	1	0	0	1	0	7	0	9	0	2	0	7	0	2	0	4	0	5	0	5	17	19	1	4	7	23	5	57	3	k__Bacteria
OTU_659	10	53	0	1	0	0	0	1	1	4	11	0	0	0	0	0	0	0	2	0	9	3	0	0	0	0	0	0	0	0	k__Bacteria;p__Bacteroidetes;c__Bacteroidia;o__Bacteroidales;f__Prevotellaceae
OTU_660	1	2	0	6	5	15	30	4	6	2	5	6	9	6	9	18	105	70	6	3	2	3	2	6	5	10	93	6	22	5	k__Bacteria;p__Tenericutes;c__Mollicutes;o__;f__;g__;s__
OTU_661	7	13	2	35	33	14	7	75	2	2	34	11	1	4	7	6	1	5	2	13	7	1	4	3	2	4	3	6	0	6	k__Bacteria;p__Firmicutes;c__Clostridia;o__Clostridiales;f__Christensenellaceae
OTU_662	22	13	0	4	3	18	21	1	7	8	0	0	0	0	1	2	0	3	4	75	7	11	0	0	0	0	0	0	0	2	k__Bacteria;p__Bacteroidetes;c__Bacteroidia;o__Bacteroidales;f__Prevotellaceae;g__;s__
OTU_663	4	0	43	7	0	3	2	2	0	0	1	0	2	0	0	0	0	0	0	2	0	2	6	6	1	0	0	2	0	0	k__Bacteria;p__Synergistetes;c__Synergistia;o__Synergistales;f__Synergistaceae;g__Fretibacterium;s__
OTU_664	60	5	0	3	3	5	8	9	2	6	19	80	14	20	29	28	5	25	132	67	24	32	73	24	13	2	4	7	2	7	k__Bacteria;p__Firmicutes;c__Erysipelotrichia;o__Erysipelotrichales;f__Erysipelotrichaceae;g__;s__
OTU_665	2	3	2	1	2	2	1	6	1	1	7	13	8	2	5	5	5	20	47	14	7	13	1	2	1	0	0	5	1	0	k__Bacteria;p__Firmicutes;c__Clostridia;o__Clostridiales;f__unidentified_Clostridiales;g__unidentified_Clostridiales
OTU_666	1	4	40	5	7	3	1	0	5	3	0	1	5	4	5	0	0	0	0	0	1	7	2	1	0	0	0	3	0	1	k__Bacteria;p__Firmicutes;c__Clostridia;o__Clostridiales;f__Ruminococcaceae;g__unidentified_Ruminococcaceae
OTU_667	0	1	0	0	0	5	0	1	0	0	2	2	1	0	0	79	1	0	0	0	0	1	31	2	0	3	0	2	1	0	k__Bacteria;p__Bacteroidetes;c__Bacteroidia;o__Flavobacteriales;f__Flavobacteriaceae;g__Capnocytophaga
OTU_668	81	36	0	8	0	7	3	1	5	4	1	3	0	0	0	2	0	0	0	2	46	15	1	0	0	0	0	0	0	0	k__Bacteria;p__Bacteroidetes;c__Bacteroidia;o__Bacteroidales;f__Rikenellaceae;g__unidentified_Rikenellaceae;s__Bacteroidales_bacterium_RM71
OTU_669	82	11	0	3	2	1	2	0	3	6	1	1	0	0	0	0	0	0	0	0	3	0	0	0	0	0	0	0	0	0	k__Bacteria;p__Bacteroidetes;c__Bacteroidia;o__Bacteroidales;f__;g__;s__
OTU_670	10	0	0	4	2	2	0	48	5	1	22	22	0	0	2	1	0	2	2	1	1	4	1	1	1	1	0	1	1	1	k__Bacteria;p__Firmicutes;c__Clostridia;o__Clostridiales;f__unidentified_Clostridiales;g__Anaerovorax;s__
OTU_671	1	1	1	2	1	1	11	0	0	3	1	5	0	5	3	8	9	65	139	29	3	2	1	0	0	1	2	1	2	4	k__Bacteria;p__Proteobacteria;c__Alphaproteobacteria;o__Rhodospirillales;f__;g__;s__
OTU_672	1	0	1	2	0	0	0	0	45	22	0	2	0	0	0	0	0	0	0	15	5	0	0	1	0	0	0	0	0	1	k__Bacteria;p__Bacteroidetes;c__Bacteroidia;o__Bacteroidales;f__Rikenellaceae;g__;s__
OTU_673	2	3	0	1	0	1	0	4	1	10	0	1	0	1	5	1	7	61	0	4	0	0	0	0	0	0	1	6	1	1	k__Bacteria;p__Bacteroidetes;c__Bacteroidia;o__Bacteroidales;f__Prevotellaceae
OTU_674	18	5	1	0	0	7	0	1	0	3	0	2	0	1	0	1	0	0	0	38	75	36	8	2	2	0	0	1	2	1	k__Bacteria;p__Bacteroidetes;c__Bacteroidia;o__Bacteroidales;f__Prevotellaceae;g__;s__
OTU_675	35	1	0	13	7	83	89	2	5	20	1	1	1	0	1	8	2	0	0	54	31	37	3	0	0	0	0	0	2	4	k__Bacteria;p__Bacteroidetes;c__Bacteroidia;o__Bacteroidales;f__;g__;s__
OTU_676	6	3	4	1	2	2	1	27	6	1	4	15	2	2	1	0	0	1	3	1	4	2	28	6	9	1	1	2	2	1	k__Bacteria;p__Firmicutes;c__Clostridia;o__Clostridiales;f__Lachnospiraceae
OTU_677	16	1	1	8	22	0	1	1	0	1	0	0	0	4	3	0	0	0	1	11	2	3	0	5	0	0	0	0	0	1	k__Bacteria;p__Firmicutes;c__Clostridia;o__Clostridiales;f__Ruminococcaceae
OTU_678	3	3	4	3	3	20	14	10	2	3	14	7	3	3	1	2	3	2	0	7	20	16	1	4	1	2	1	3	0	1	k__Bacteria;p__Firmicutes;c__Clostridia;o__Clostridiales;f__unidentified_Clostridiales;g__Anaerovorax;s__
OTU_679	41	12	3	8	6	4	0	9	6	8	10	2	0	1	2	2	3	1	1	17	7	3	0	0	0	0	0	3	0	1	k__Bacteria;p__Proteobacteria;c__Deltaproteobacteria;o__Desulfovibrionales;f__Desulfovibrionaceae;g__Desulfovibrio;s__
OTU_680	3	17	6	15	10	3	1	2	5	5	4	10	19	7	11	3	1	3	9	3	3	28	39	7	7	0	3	12	20	2	k__Bacteria;p__Firmicutes;c__Bacilli;o__Bacillales;f__Bacillaceae;g__Gracilibacillus;s__Gracilibacillus_halotolerans
OTU_681	0	0	1	2	0	1	2	0	2	0	1	0	3	1	1	3	0	0	0	16	1	3	55	4	5	1	1	3	3	2	k__Bacteria;p__Firmicutes;c__Clostridia;o__Clostridiales;f__Ruminococcaceae
OTU_682	75	39	0	2	3	13	9	0	0	3	0	1	0	0	0	0	0	0	0	0	1	1	0	0	0	0	1	0	0	0	k__Bacteria;p__Bacteroidetes;c__Bacteroidia;o__Bacteroidales;f__Prevotellaceae;g__;s__
OTU_683	7	3	1	1	2	0	0	2	0	1	6	12	1	1	2	1	1	3	0	1	0	0	2	9	6	3	0	1	0	0	k__Bacteria;p__Firmicutes;c__Clostridia;o__Clostridiales;f__Lachnospiraceae;g__unidentified_Lachnospiraceae
OTU_684	10	7	12	10	3	52	45	2	4	4	3	3	8	6	5	5	4	6	29	90	71	93	12	7	2	7	4	4	3	6	k__Bacteria;p__Bacteroidetes;c__Bacteroidia;o__Bacteroidales;f__Rikenellaceae;g__;s__
OTU_685	3	3	4	10	8	0	1	1	2	2	2	0	0	6	2	1	0	0	0	9	2	0	0	0	1	2	1	0	0	2	k__Bacteria;p__Bacteroidetes;c__Bacteroidia;o__Bacteroidales;f__Prevotellaceae;g__unidentified_Prevotellaceae;s__Alloprevotella_sp_feline_oral_taxon_309
OTU_686	0	0	1	2	0	7	3	4	0	1	3	10	5	4	3	20	3	5	5	2	3	4	13	1	2	1	2	8	2	1	k__Bacteria;p__Firmicutes;c__Clostridia;o__Clostridiales;f__Ruminococcaceae;g__;s__
OTU_687	0	6	2	3	1	1	4	0	0	0	0	6	3	4	2	3	7	2	1	0	0	16	14	3	4	3	4	3	1	0	k__Bacteria;p__Bacteroidetes;c__Bacteroidia;o__Flavobacteriales;f__Flavobacteriaceae;g__Flavobacterium
OTU_688	13	4	1	6	7	1	0	9	6	1	24	0	1	1	1	1	0	3	1	3	1	0	0	0	0	0	0	1	0	0	k__Bacteria;p__Synergistetes;c__Synergistia;o__Synergistales;f__Synergistaceae;g__Pyramidobacter;s__
OTU_689	0	2	2	3	1	20	65	0	1	5	0	0	0	0	0	2	2	0	0	1	2	0	2	1	0	17	6	3	0	29	k__Bacteria;p__Bacteroidetes;c__Bacteroidia;o__Bacteroidales;f__Prevotellaceae
OTU_690	59	21	2	2	0	0	0	1	0	6	3	0	0	0	0	0	0	0	0	0	3	1	0	0	0	0	0	0	0	0	k__Bacteria;p__Bacteroidetes;c__Bacteroidia;o__Bacteroidales;f__;g__;s__
OTU_691	1	2	2	1	91	2	2	2	1	1	0	0	0	0	2	0	0	0	0	0	0	0	0	0	2	0	0	0	0	0	k__Bacteria;p__Bacteroidetes;c__Bacteroidia;o__Bacteroidales
OTU_692	0	1	0	3	1	12	20	0	1	2	3	0	12	23	38	3	2	8	8	27	3	16	9	19	18	2	2	2	0	2	k__Bacteria;p__Firmicutes;c__Clostridia;o__Clostridiales
OTU_693	10	9	10	40	41	30	37	5	6	15	0	0	3	1	6	3	1	0	0	10	7	13	0	2	6	0	2	0	0	3	k__Bacteria;p__Firmicutes;c__Clostridia;o__Clostridiales;f__Ruminococcaceae;g__unidentified_Ruminococcaceae
OTU_694	1	0	2	12	5	2	1	0	23	21	0	0	1	0	0	0	0	0	1	1	0	0	4	2	3	0	0	1	1	2	k__Bacteria;p__Bacteroidetes;c__Bacteroidia;o__Bacteroidales;f__Prevotellaceae
OTU_695	28	10	1	8	1	1	1	0	0	3	2	1	0	0	0	8	1	0	0	0	4	0	9	0	0	2	0	1	0	1	k__Bacteria;p__Firmicutes;c__Clostridia;o__Clostridiales;f__Lachnospiraceae;g__unidentified_Lachnospiraceae
OTU_696	0	1	3	73	0	1	0	1	0	0	1	0	1	70	1	3	0	0	0	0	0	0	1	47	1	0	1	2	0	0	k__Bacteria;p__Proteobacteria;c__Gammaproteobacteria;o__Xanthomonadales;f__Xanthomonadaceae;g__Lysobacter
OTU_697	5	1	1	20	52	3	2	0	2	2	0	0	0	1	2	0	0	0	0	0	2	1	1	0	2	0	0	0	0	0	k__Bacteria;p__Bacteroidetes;c__Bacteroidia;o__Bacteroidales;f__;g__;s__
OTU_698	3	1	0	1	5	1	0	26	5	7	82	3	1	2	1	3	1	0	1	2	1	0	0	0	0	0	0	2	0	0	k__Bacteria;p__Bacteroidetes;c__Bacteroidia;o__Bacteroidales;f__Rikenellaceae;g__;s__
OTU_699	0	0	0	2	1	0	3	4	0	0	5	6	4	1	3	0	1	6	4	3	9	7	6	6	2	2	0	1	0	0	k__Bacteria;p__Firmicutes;c__Clostridia;o__Clostridiales;f__Ruminococcaceae;g__Papillibacter;s__
OTU_700	2	1	0	3	1	7	12	0	0	0	1	0	0	0	1	0	0	1	0	1	18	27	4	0	0	1	0	0	0	1	k__Bacteria;p__Bacteroidetes;c__Bacteroidia;o__Bacteroidales;f__Prevotellaceae
OTU_701	2	1	1	0	0	0	0	24	1	4	17	5	0	1	0	0	1	1	0	7	2	1	0	0	0	0	0	2	0	0	k__Bacteria;p__Firmicutes;c__Clostridia;o__Clostridiales
OTU_702	16	11	4	27	29	4	7	5	1	5	3	8	2	5	5	0	0	0	4	20	3	4	4	12	7	0	1	2	1	1	k__Bacteria;p__Firmicutes;c__Clostridia;o__Clostridiales;f__Ruminococcaceae
OTU_703	0	0	0	0	0	0	1	0	0	0	0	0	0	0	0	0	0	0	0	0	0	3	0	1	0	0	48	6	30	0	k__Bacteria
OTU_704	29	38	389	104	93	56	43	123	51	70	75	176	104	91	94	19	14	31	71	421	32	46	95	109	51	7	3	13	16	15	k__Bacteria;p__Firmicutes;c__Clostridia;o__Clostridiales;f__Lachnospiraceae
OTU_705	2	1	0	3	0	62	33	0	0	0	0	0	0	0	0	0	2	0	0	0	0	0	0	0	0	0	0	0	0	0	k__Bacteria;p__Bacteroidetes;c__Bacteroidia;o__Bacteroidales;f__Prevotellaceae;g__;s__
OTU_706	8	1	0	8	1	36	26	2	1	2	0	2	0	0	4	6	2	4	6	86	7	10	1	1	0	0	1	0	0	0	k__Bacteria;p__Melainabacteria;c__;o__;f__;g__;s__
OTU_707	0	1	2	0	4	5	4	0	4	0	1	1	5	0	7	2	1	0	2	0	0	2	4	1	10	5	6	1	1	0	k__Bacteria;p__Firmicutes;c__Limnochordia;o__Limnochordales;f__Limnochordaceae;g__;s__
OTU_708	64	33	1	25	25	2	1	1	18	23	0	0	0	0	1	0	0	0	2	11	2	1	0	1	0	0	0	0	1	0	k__Bacteria;p__Bacteroidetes;c__Bacteroidia;o__Bacteroidales;f__Prevotellaceae;g__;s__
OTU_709	24	0	0	0	0	0	0	0	6	1	0	1	0	0	0	0	0	0	0	4	14	0	0	0	0	0	0	0	1	0	k__Bacteria;p__Bacteroidetes;c__Bacteroidia;o__Bacteroidales;f__Prevotellaceae;g__Alloprevotella;s__
OTU_710	0	0	13	0	2	1	0	0	8	0	0	0	18	0	0	2	0	0	7	0	0	1	23	2	2	1	0	0	8	0	k__Bacteria;p__Bacteroidetes;c__Bacteroidia;o__Cytophagales;f__Cytophagaceae;g__Sporocytophaga;s__
OTU_711	3	2	2	6	5	2	1	12	3	2	6	8	2	2	1	3	0	1	1	6	2	1	25	0	3	1	1	1	2	2	k__Bacteria;p__Proteobacteria;c__Gammaproteobacteria;o__unidentified_Gammaproteobacteria;f__Rhodocyclaceae
OTU_712	0	1	0	3	0	10	18	1	1	0	4	1	4	4	5	2	25	24	58	16	0	0	1	0	0	0	3	4	2	0	k__Bacteria;p__Firmicutes;c__Clostridia;o__Clostridiales;f__Ruminococcaceae;g__unidentified_Ruminococcaceae;s__[Clostridium]_papyrosolvens
OTU_713	5	3	5	14	1	7	0	0	0	3	7	5	10	11	2	12	2	0	0	0	10	2	14	2	2	12	2	3	4	2	k__Bacteria;p__Bacteroidetes;c__Bacteroidia;o__Chitinophagales;f__Chitinophagaceae;g__Taibaiella;s__
OTU_714	28	12	4	53	50	22	2	17	4	10	32	2	0	4	6	6	0	2	1	39	3	2	0	0	1	1	0	2	2	1	k__Bacteria;p__Firmicutes;c__Clostridia;o__Clostridiales;f__Lachnospiraceae
OTU_715	0	1	0	0	1	0	0	0	0	0	0	0	0	1	2	0	0	3	4	0	28	36	2	1	0	0	0	1	0	1	k__Bacteria;p__Firmicutes;c__Erysipelotrichia;o__Erysipelotrichales;f__Erysipelotrichaceae;g__;s__
OTU_716	0	0	0	0	0	0	0	0	0	0	0	0	0	0	0	0	0	0	0	0	27	48	5	1	0	0	2	1	0	2	k__Bacteria;p__Firmicutes;c__Erysipelotrichia;o__Erysipelotrichales;f__Erysipelotrichaceae
OTU_717	0	4	8	13	5	14	2	1	4	4	2	2	17	5	6	9	2	3	7	4	1	6	20	10	5	8	4	3	8	4	k__Bacteria;p__Proteobacteria;c__Alphaproteobacteria;o__Rhizobiales;f__Rhizobiaceae
OTU_718	5	0	2	2	0	25	3	0	3	1	0	0	9	2	2	21	6	0	4	0	1	0	15	3	0	9	2	2	11	0	k__Bacteria;p__Firmicutes;c__Bacilli;o__Bacillales;f__Paenibacillaceae;g__Thermobacillus;s__
OTU_719	0	2	19	8	0	8	0	0	7	0	0	1	14	3	1	6	0	0	5	2	0	1	37	2	2	7	0	0	15	0	k__Bacteria;p__Bacteroidetes;c__Bacteroidia
OTU_720	2	1	1	0	0	3	4	0	1	1	0	0	0	1	1	0	1	1	1	0	6	15	5	4	2	14	42	2	19	10	k__Bacteria;p__Bacteroidetes;c__Bacteroidia;o__Bacteroidales;f__Prevotellaceae
OTU_721	39	29	1	11	15	10	20	3	1	1	4	1	0	0	1	3	3	0	0	1	1	2	0	1	0	0	0	0	0	0	k__Bacteria;p__Firmicutes;c__Clostridia;o__Clostridiales;f__Ruminococcaceae
OTU_722	11	17	70	26	9	90	20	2	41	21	20	22	132	21	12	102	18	1	58	25	11	21	151	19	25	50	22	7	81	21	k__Bacteria;p__Firmicutes;c__Bacilli;o__Bacillales;f__Bacillaceae;g__Bacillus;s__Bacillus_thermolactis
OTU_723	2	3	11	3	13	12	0	0	0	0	1	0	19	0	18	12	0	3	1	0	1	1	20	0	9	8	1	1	4	0	k__Bacteria;p__Firmicutes;c__Bacilli;o__Bacillales;f__Paenibacillaceae
OTU_724	0	0	0	16	0	0	0	0	0	3	0	1	0	18	0	0	0	0	2	3	0	1	4	14	0	0	0	0	0	3	k__Bacteria;p__Proteobacteria;c__Alphaproteobacteria;o__Sphingomonadales;f__Sphingomonadaceae;g__Altererythrobacter;s__
OTU_725	0	1	1	2	3	45	70	3	3	2	0	2	0	0	0	1	29	46	25	4	11	9	0	0	0	0	2	3	1	0	k__Bacteria;p__Tenericutes;c__Mollicutes;o__;f__;g__;s__
OTU_726	0	2	0	1	8	3	0	0	0	0	0	1	1	1	3	85	2	4	2	1	1	4	31	0	2	2	2	2	5	2	k__Bacteria;p__Tenericutes;c__Mollicutes;o__;f__;g__;s__
OTU_727	63	9	0	3	10	1	1	0	0	2	1	1	0	0	0	0	0	0	0	5	1	2	0	0	1	0	0	2	1	0	k__Bacteria;p__Bacteroidetes;c__Bacteroidia;o__Bacteroidales;f__;g__;s__
OTU_728	25	14	1	4	2	3	2	25	7	3	25	4	1	3	1	3	0	2	0	17	4	0	1	0	2	0	0	2	1	0	k__Bacteria;p__Firmicutes;c__Clostridia;o__Clostridiales;f__unidentified_Clostridiales
OTU_729	2	2	0	1	0	7	10	2	0	2	0	1	0	0	0	2	0	1	2	12	9	7	1	0	0	0	1	0	1	2	k__Bacteria;p__Bacteroidetes;c__Bacteroidia;o__Bacteroidales;f__Prevotellaceae;g__;s__
OTU_730	7	0	1	9	5	3	4	3	3	4	2	2	0	6	2	0	2	1	0	1	30	38	1	0	0	1	0	0	0	2	k__Bacteria;p__Bacteroidetes;c__Bacteroidia;o__Bacteroidales;f__Rikenellaceae;g__;s__
OTU_731	42	5	1	1	0	2	1	0	0	1	2	0	0	0	0	0	0	0	0	0	4	1	0	0	0	0	0	0	0	0	k__Bacteria;p__Bacteroidetes;c__Bacteroidia;o__Bacteroidales
OTU_732	0	0	0	0	0	0	4	0	0	0	1	1	0	1	6	1	34	9	0	0	0	0	0	0	0	0	5	2	0	0	k__Bacteria;p__Firmicutes;c__Clostridia;o__Clostridiales
OTU_733	0	0	0	0	0	0	0	0	0	5	0	1	0	0	2	2	1	1	1	95	2	1	1	0	0	0	0	0	0	5	k__Bacteria;p__Bacteroidetes;c__Bacteroidia;o__Bacteroidales;f__;g__;s__
OTU_734	28	0	0	1	1	0	0	1	0	1	0	0	1	0	0	1	1	0	0	1	23	1	2	2	1	0	0	1	1	0	k__Bacteria;p__Firmicutes;c__Clostridia;o__Clostridiales;f__Lachnospiraceae
OTU_735	9	6	0	8	5	0	0	3	5	3	5	3	0	0	0	0	0	0	0	7	3	1	3	2	0	0	2	1	1	5	k__Bacteria;p__Firmicutes;c__Clostridia;o__Clostridiales;f__unidentified_Clostridiales;g__Anaerovorax;s__
OTU_736	0	0	1	2	5	20	35	1	2	0	0	0	0	0	0	1	3	0	18	2	0	0	0	0	0	0	1	0	2	0	k__Bacteria;p__Firmicutes;c__Clostridia;o__Clostridiales;f__Ruminococcaceae;g__unidentified_Ruminococcaceae
OTU_737	126	19	2	3	8	4	2	0	1	2	4	0	0	0	0	0	0	0	0	0	6	0	0	0	2	0	0	0	0	1	k__Bacteria;p__Bacteroidetes;c__Bacteroidia;o__Bacteroidales;f__Muribaculaceae;g__;s__
OTU_738	5	6	4	4	4	9	2	2	3	5	12	7	8	3	1	18	4	2	4	3	12	9	16	2	1	6	0	4	6	3	k__Bacteria;p__Firmicutes;c__Bacilli;o__Bacillales;f__Bacillaceae;g__Caldalkalibacillus;s__
OTU_739	4	0	7	4	4	2	4	4	3	0	0	2	0	2	4	0	0	0	0	13	1	3	4	1	1	0	0	1	0	2	k__Bacteria;p__Firmicutes;c__Clostridia;o__Clostridiales;f__Lachnospiraceae
OTU_740	112	22	48	266	300	136	210	29	28	29	29	13	63	97	95	36	23	5	23	386	84	111	47	63	47	140	19	23	18	102	k__Bacteria;p__Firmicutes;c__Clostridia;o__Clostridiales;f__Ruminococcaceae;g__;s__
OTU_741	3	1	5	11	6	4	4	16	15	9	12	6	2	0	0	0	1	1	2	6	2	2	1	0	1	0	0	4	1	3	k__Bacteria;p__Proteobacteria;c__Gammaproteobacteria;o__unidentified_Gammaproteobacteria;f__Burkholderiaceae
OTU_742	0	4	0	17	27	1	1	0	2	1	1	0	0	1	2	1	0	10	26	11	15	30	3	3	4	2	0	4	2	2	k__Bacteria;p__Bacteroidetes;c__Bacteroidia;o__Bacteroidales;f__Prevotellaceae
OTU_743	3	1	2	4	1	0	1	0	1	1	0	0	4	4	6	2	12	3	6	1	2	6	9	6	3	7	34	12	24	3	k__Bacteria;p__Firmicutes;c__Erysipelotrichia;o__Erysipelotrichales;f__Erysipelotrichaceae;g__;s__
OTU_744	0	1	0	0	0	0	0	21	1	0	19	11	2	2	0	1	0	3	1	9	4	2	1	0	0	0	1	1	0	0	k__Bacteria;p__Bacteroidetes;c__Bacteroidia;o__Bacteroidales;f__Rikenellaceae
OTU_745	0	0	0	1	0	0	0	3	0	2	4	18	5	4	3	4	0	1	5	1	1	7	1	2	6	0	0	1	0	1	k__Bacteria;p__Fusobacteria;c__Fusobacteriia;o__Fusobacteriales;f__Fusobacteriaceae;g__Fusobacterium
OTU_746	0	0	0	7	5	12	30	1	0	1	0	0	0	0	1	2	4	0	0	0	0	0	0	0	0	0	0	0	0	0	k__Bacteria;p__Firmicutes;c__Clostridia;o__Clostridiales
OTU_747	0	1	1	0	0	1	0	0	0	0	2	9	7	3	4	24	5	2	5	0	2	3	9	1	8	2	1	0	1	0	k__Bacteria;p__Tenericutes;c__Mollicutes
OTU_748	1	4	1	9	8	15	36	1	5	3	1	1	5	3	6	9	53	68	40	16	62	98	5	4	3	2	5	5	0	0	k__Bacteria;p__unidentified_Bacteria;c__unidentified_Bacteria;o__unidentified_Bacteria;f__unidentified_Bacteria;g__Candidatus_Saccharimonas;s__
OTU_749	1	1	4	1	2	9	42	0	2	4	0	0	0	0	0	2	1	0	4	1	1	0	0	0	0	1	1	0	1	0	k__Bacteria;p__Bacteroidetes;c__Bacteroidia;o__Bacteroidales;f__Prevotellaceae;g__;s__
OTU_750	0	9	1	20	1	2	0	2	0	6	0	11	1	11	0	0	0	1	0	0	0	10	5	19	0	0	1	6	3	3	k__Bacteria;p__Bacteroidetes;c__Bacteroidia;o__Sphingobacteriales;f__Sphingobacteriaceae;g__Anseongella;s__
OTU_751	14	3	4	4	5	1	0	22	4	4	9	6	1	1	1	0	1	1	0	6	1	3	10	0	1	3	0	1	0	1	k__Bacteria;p__Firmicutes;c__Clostridia;o__Clostridiales;f__Lachnospiraceae
OTU_752	0	1	29	4	5	5	2	0	1	3	0	0	8	4	2	0	0	0	0	0	6	1	10	21	24	2	4	0	2	3	k__Bacteria;p__Bacteroidetes;c__Bacteroidia;o__Bacteroidales;f__Prevotellaceae;g__;s__
OTU_753	0	0	0	0	0	0	0	1	0	0	2	0	2	1	0	2	4	57	8	3	0	0	0	0	0	1	1	7	0	0	k__Bacteria;p__Bacteroidetes;c__Bacteroidia;o__Bacteroidales;f__Prevotellaceae
OTU_754	0	20	0	32	0	0	0	0	0	7	0	16	0	15	0	0	0	2	1	11	0	25	0	22	0	0	0	1	3	9	k__Bacteria;p__Bacteroidetes;c__Bacteroidia;o__Sphingobacteriales;f__Sphingobacteriaceae;g__unidentified_Sphingobacteriaceae;s__Sphingobacterium_jejuense
OTU_755	6	1	0	24	14	19	49	3	1	3	0	0	0	0	2	3	2	0	0	3	0	0	0	0	0	0	1	0	0	0	k__Bacteria;p__Firmicutes;c__Clostridia;o__Clostridiales;f__Ruminococcaceae
OTU_756	0	1	1	0	0	10	4	0	3	1	1	0	0	1	0	1	1	0	0	36	0	1	0	0	0	0	0	0	0	0	k__Bacteria;p__Bacteroidetes;c__Bacteroidia;o__Bacteroidales;f__Prevotellaceae;g__;s__
OTU_757	0	0	0	0	0	0	0	0	0	0	0	1	1	0	0	3	0	0	0	1	0	5	42	1	0	2	1	0	0	1	k__Bacteria;p__Proteobacteria;c__Gammaproteobacteria;o__unidentified_Gammaproteobacteria;f__Neisseriaceae;g__Neisseria;s__Neisseria_sp_TID-16
OTU_758	3	0	2	8	1	12	15	3	1	1	0	3	7	6	12	27	20	32	35	4	33	50	15	7	20	2	17	5	9	3	k__Bacteria;p__Firmicutes;c__Clostridia;o__Clostridiales;f__Ruminococcaceae
OTU_759	5	7	0	17	12	2	3	3	13	15	3	5	3	5	5	5	2	39	11	2	0	0	2	2	4	2	2	1	3	0	k__Bacteria;p__Firmicutes;c__Erysipelotrichia;o__Erysipelotrichales;f__Erysipelotrichaceae
OTU_760	0	5	0	3	0	1	0	0	2	1	1	2	7	2	2	2	0	0	2	6	1	6	4	3	3	1	0	0	2	5	k__Bacteria;p__Proteobacteria;c__Gammaproteobacteria;o__unidentified_Gammaproteobacteria;f__Burkholderiaceae;g__Pigmentiphaga;s__Pigmentiphaga_daeguensis
OTU_761	2	0	0	0	0	0	0	0	0	0	0	1	0	0	0	0	0	0	0	0	18	31	1	1	0	1	0	2	1	0	k__Bacteria;p__Firmicutes;c__Clostridia;o__Clostridiales
OTU_762	4	4	5	6	2	7	0	0	1	2	18	4	16	5	2	14	1	0	4	3	7	4	14	0	1	4	1	3	6	0	k__Bacteria;p__Firmicutes;c__Bacilli;o__Bacillales;f__Bacillaceae;g__;s__
OTU_763	0	1	2	1	2	1	1	0	0	0	1	0	0	3	25	1	0	0	2	2	33	34	0	0	0	0	1	1	0	0	k__Bacteria;p__Firmicutes;c__Bacilli;o__Lactobacillales;f__Enterococcaceae;g__Enterococcus
OTU_764	6	0	1	2	0	15	17	0	1	2	0	0	0	2	2	1	0	0	0	9	7	9	1	0	0	0	2	1	0	1	k__Bacteria;p__Bacteroidetes;c__Bacteroidia;o__Bacteroidales
OTU_765	0	0	0	0	1	0	0	0	0	0	1	1	20	17	34	0	2	5	6	0	1	0	3	2	1	1	3	0	1	0	k__Bacteria
OTU_766	0	0	2	0	5	4	0	0	2	0	1	4	9	2	14	0	1	8	4	2	0	0	4	1	4	3	1	6	11	1	k__Bacteria;p__Bacteroidetes;c__Bacteroidia;o__Flavobacteriales;f__Flavobacteriaceae;g__Flavobacterium
OTU_767	0	0	0	0	0	1	0	0	0	0	0	1	4	1	13	8	2	8	2	0	1	6	10	2	1	0	0	0	0	1	k__Bacteria;p__Bacteroidetes;c__Bacteroidia;o__Bacteroidales
OTU_768	3	2	11	6	3	5	1	2	8	5	8	4	0	0	0	0	0	0	0	6	2	0	9	1	0	1	1	0	0	3	k__Bacteria;p__Bacteroidetes;c__Bacteroidia;o__Bacteroidales
OTU_769	9	9	1	3	3	3	0	1	40	86	3	0	0	0	0	0	0	0	0	1	0	0	0	0	0	0	0	0	0	0	k__Bacteria;p__Kiritimatiellaeota;c__Kiritimatiellae;o__;f__;g__;s__
OTU_770	0	0	1	1	2	0	1	0	3	0	0	0	1	0	0	8	0	2	3	0	0	0	1	2	2	4	33	6	24	2	k__Bacteria;p__Gracilibacteria;c__;o__;f__;g__;s__
OTU_771	2	0	1	1	1	24	2	1	0	8	1	0	0	0	0	3	2	0	0	61	3	1	3	0	4	10	1	4	2	42	k__Bacteria;p__Bacteroidetes;c__Bacteroidia;o__Bacteroidales
OTU_772	44	4	0	0	1	0	0	1	0	0	1	1	0	0	0	0	0	0	0	0	1	1	0	0	0	0	0	0	0	0	k__Bacteria;p__Bacteroidetes;c__Bacteroidia;o__Bacteroidales
OTU_773	0	0	0	1	0	0	0	0	0	0	1	0	2	4	1	0	5	7	42	9	0	0	0	0	0	0	1	1	4	0	k__Bacteria
OTU_774	1	1	1	1	0	17	25	2	2	3	0	0	0	1	4	2	5	37	2	2	5	1	0	0	0	1	0	3	1	0	k__Bacteria;p__Proteobacteria;c__Alphaproteobacteria;o__Rhodospirillales;f__;g__;s__
OTU_775	0	2	0	1	1	1	8	2	2	0	1	1	7	5	8	3	0	9	9	11	0	0	5	3	4	2	4	1	0	0	k__Bacteria;p__Firmicutes;c__Clostridia;o__Clostridiales;f__Lachnospiraceae
OTU_776	2	2	1	5	3	4	4	0	0	0	4	3	2	2	3	3	4	3	0	0	2	1	0	4	4	1	4	6	1	0	k__Bacteria;p__Firmicutes;c__Clostridia;o__Clostridiales;f__unidentified_Clostridiales;g__Gallicola;s__Peptostreptococcaceae_bacterium_SK031
OTU_777	12	3	6	8	18	5	0	14	13	9	16	5	0	0	1	0	0	3	0	9	4	3	4	3	5	9	0	1	0	6	k__Bacteria;p__Firmicutes;c__Clostridia;o__Clostridiales;f__Lachnospiraceae
OTU_778	24	2	8	8	10	2	2	5	10	16	2	0	2	2	2	0	0	1	0	1	0	0	4	1	1	3	0	1	1	1	k__Bacteria;p__Firmicutes;c__Clostridia;o__Clostridiales;f__Ruminococcaceae
OTU_779	0	0	3	3	2	1	0	0	0	2	6	4	15	14	25	10	3	14	37	14	2	1	7	7	9	2	3	2	3	1	k__Bacteria;p__Firmicutes;c__Clostridia;o__Clostridiales;f__Ruminococcaceae;g__;s__
OTU_780	0	2	0	2	2	0	0	0	5	1	2	4	6	3	13	2	1	2	0	0	1	0	0	1	1	0	1	1	0	0	k__Bacteria;p__Tenericutes;c__Mollicutes
OTU_781	0	0	0	0	0	0	2	0	0	0	2	1	18	15	25	29	7	2	8	6	2	7	16	1	1	0	0	0	0	0	k__Bacteria;p__Tenericutes;c__Mollicutes;o__;f__;g__;s__
OTU_782	15	2	5	2	4	10	1	5	0	0	20	6	3	2	3	17	1	9	1	0	24	0	2	0	5	10	1	8	1	1	k__Bacteria;p__Firmicutes;c__Limnochordia;o__Limnochordales;f__Limnochordaceae;g__;s__
OTU_783	0	4	3	0	10	5	2	1	0	0	0	1	6	0	6	7	2	1	0	0	0	0	4	2	7	2	4	2	0	1	k__Bacteria;p__Gemmatimonadetes;c__;o__;f__;g__;s__
OTU_784	0	0	0	0	0	44	9	0	1	3	0	0	0	0	0	2	1	0	0	3	0	0	0	0	0	0	0	0	0	0	k__Bacteria;p__Bacteroidetes;c__Bacteroidia;o__Bacteroidales;f__Prevotellaceae;g__;s__
OTU_785	7	4	1	0	3	4	1	19	3	1	26	1	0	1	0	2	0	2	0	1	0	0	0	0	0	0	0	2	0	0	k__Bacteria;p__Firmicutes;c__Clostridia;o__Clostridiales;f__Christensenellaceae;g__;s__
OTU_786	0	0	0	0	0	1	3	0	0	1	0	1	1	0	1	0	0	0	14	25	5	4	0	0	1	0	0	1	0	0	k__Bacteria;p__Firmicutes;c__Clostridia;o__Clostridiales;f__Ruminococcaceae;g__unidentified_Ruminococcaceae;s__iron-reducing_bacterium_enrichment_culture_clone_HN-HFO10
OTU_787	360	272	24	93	94	24	7	38	112	142	133	9	3	6	8	3	0	1	5	57	48	17	0	2	4	2	0	4	2	9	k__Bacteria;p__Bacteroidetes;c__Bacteroidia;o__Bacteroidales;f__Rikenellaceae;g__unidentified_Rikenellaceae;s__Bacteroidales_bacterium_P13
OTU_788	0	0	2	9	1	0	0	0	0	17	0	0	0	5	0	0	0	0	0	21	0	1	0	8	0	0	0	0	1	22	k__Bacteria;p__Bacteroidetes;c__Bacteroidia;o__Sphingobacteriales;f__Sphingobacteriaceae;g__Sphingobacterium;s__Sphingobacterium_composti_Yoo_et_al_2007
OTU_789	19	9	15	9	7	7	2	2	0	2	4	0	2	0	0	1	0	0	3	6	0	1	2	4	1	1	3	2	0	7	k__Bacteria;p__Firmicutes;c__Negativicutes;o__Selenomonadales;f__Veillonellaceae;g__unidentified_Veillonellaceae;s__Selenomonas_ruminantium
OTU_790	18	13	3	1	2	13	1	3	1	0	28	1	5	1	0	19	1	1	0	2	14	6	2	0	3	6	2	3	2	0	k__Bacteria;p__Firmicutes;c__Bacilli;o__Bacillales;f__;g__;s__
OTU_791	1	2	7	3	8	3	5	1	4	7	1	1	0	2	2	0	3	1	0	1	0	1	0	9	4	3	0	0	0	3	k__Bacteria;p__Firmicutes;c__Clostridia;o__Clostridiales;f__Lachnospiraceae;g__unidentified_Lachnospiraceae;s__[Clostridium]_aminophilum
OTU_792	31	0	0	0	0	0	0	0	0	0	0	0	0	0	1	0	1	0	0	0	48	4	0	0	1	0	0	1	0	1	k__Bacteria;p__Firmicutes;c__Clostridia;o__Clostridiales;f__Lachnospiraceae;g__;s__
OTU_793	1	3	0	1	0	0	0	5	0	1	32	2	0	0	1	2	1	1	1	0	1	1	0	0	0	0	0	1	0	0	k__Bacteria;p__Firmicutes;c__Clostridia;o__Clostridiales;f__Christensenellaceae;g__;s__
OTU_794	11	9	2	14	12	16	39	7	17	26	7	0	2	7	5	2	11	46	13	22	2	7	0	7	6	0	8	6	5	1	k__Bacteria;p__Firmicutes;c__Clostridia;o__Clostridiales;f__Lachnospiraceae;g__unidentified_Lachnospiraceae;s__Lachnospiraceae_bacterium_AC2029
OTU_795	0	1	15	3	3	3	8	0	0	4	1	1	1	1	5	1	0	2	0	1	0	18	0	0	0	0	0	1	1	0	k__Bacteria;p__Firmicutes;c__Bacilli;o__Lactobacillales;f__Lactobacillaceae;g__Pediococcus;s__Pediococcus_pentosaceus
OTU_796	0	0	0	1	1	0	0	0	0	0	0	1	0	0	0	15	0	0	14	1	5	5	1	0	0	0	0	0	2	0	k__Bacteria;p__Firmicutes;c__Clostridia;o__Clostridiales;f__Ruminococcaceae;g__unidentified_Ruminococcaceae
OTU_797	0	0	2	18	3	0	1	0	0	0	0	0	10	12	2	1	0	0	0	0	0	2	8	8	4	1	1	0	0	1	k__Bacteria;p__Actinobacteria;c__unidentified_Actinobacteria;o__Micrococcales;f__Demequinaceae;g__Demequina;s__
OTU_798	0	0	0	2	3	0	0	1	0	0	2	3	12	14	20	0	3	8	3	0	1	2	0	2	1	0	0	0	0	0	k__Bacteria;p__Firmicutes;c__Clostridia;o__Clostridiales;f__Ruminococcaceae
OTU_799	13	0	0	0	0	0	0	0	1	0	2	0	0	0	0	1	0	1	0	0	40	0	0	0	1	0	0	0	0	1	k__Bacteria;p__Bacteroidetes;c__Bacteroidia;o__Bacteroidales;f__Rikenellaceae;g__Alistipes;s__
OTU_800	8	8	1	13	8	78	55	1	1	1	1	1	0	1	1	0	0	1	0	25	422	236	9	42	10	7	6	5	5	5	k__Bacteria;p__Bacteroidetes;c__Bacteroidia;o__Bacteroidales;f__Prevotellaceae;g__;s__
OTU_801	0	2	0	2	0	3	2	0	3	0	1	0	1	2	3	2	3	15	24	14	2	1	0	1	0	0	2	0	1	0	k__Bacteria;p__Firmicutes;c__Clostridia;o__Clostridiales;f__Ruminococcaceae
OTU_802	23	22	2	10	8	4	4	4	2	0	1	1	1	1	0	1	1	0	1	9	6	6	4	0	2	0	1	0	0	1	k__Bacteria;p__Firmicutes;c__Clostridia;o__Clostridiales;f__Ruminococcaceae
OTU_803	7	10	2	29	22	18	45	35	5	1	16	107	42	35	72	15	114	85	300	46	29	66	3	1	3	2	13	10	16	1	k__Bacteria;p__Firmicutes;c__Clostridia;o__Clostridiales;f__Ruminococcaceae
OTU_804	4	7	9	4	3	4	1	2	0	2	4	7	12	13	9	2	2	5	2	23	8	9	48	8	8	5	3	2	2	6	k__Bacteria;p__Firmicutes;c__Clostridia;o__Clostridiales;f__Ruminococcaceae
OTU_805	0	0	0	0	0	0	0	0	1	0	0	0	1	0	2	0	2	1	33	3	0	0	1	0	0	0	6	0	3	1	k__Bacteria;p__Bacteroidetes;c__Bacteroidia;o__Bacteroidales
OTU_806	0	3	1	1	2	0	2	12	1	1	20	27	1	1	0	0	0	4	1	3	1	3	3	0	1	0	1	0	0	0	k__Bacteria;p__Firmicutes;c__Clostridia;o__Clostridiales;f__Lachnospiraceae;g__Marvinbryantia;s__
OTU_807	0	1	0	0	2	14	29	1	0	0	0	0	0	0	0	0	1	9	0	0	0	0	0	0	0	0	2	1	0	0	k__Bacteria;p__Bacteroidetes;c__Bacteroidia;o__Bacteroidales;f__Prevotellaceae;g__;s__
OTU_808	20	5	19	7	3	11	5	3	1	3	0	0	1	3	1	0	5	59	24	7	24	47	4	5	6	2	4	5	3	2	k__Bacteria;p__Bacteroidetes;c__Bacteroidia;o__Bacteroidales;f__;g__;s__
OTU_809	1	0	3	3	1	2	1	0	2	3	0	0	3	5	1	3	0	0	1	1	5	2	18	20	19	0	4	7	2	4	k__Bacteria;p__Firmicutes;c__Clostridia;o__Clostridiales;f__Ruminococcaceae
OTU_810	16	1	15	6	5	42	4	1	2	0	1	0	1	0	0	6	1	0	1	69	26	4	1	0	0	0	0	0	1	1	k__Bacteria;p__Melainabacteria;c__;o__;f__;g__;s__
OTU_811	2	0	0	2	1	0	2	1	6	1	1	1	4	1	6	2	1	2	7	3	2	6	1	4	9	1	1	0	2	0	k__Bacteria;p__Firmicutes;c__Clostridia;o__Clostridiales;f__Ruminococcaceae
OTU_812	23	21	0	2	4	1	1	1	0	0	0	1	0	0	1	0	0	0	4	5	3	4	0	0	0	0	0	0	0	0	k__Bacteria;p__Firmicutes;c__Clostridia;o__Clostridiales;f__Defluviitaleaceae;g__;s__
OTU_813	1	1	2	1	1	20	2	0	0	0	0	0	0	1	0	1	0	0	0	24	10	1	0	0	0	0	1	0	0	1	k__Bacteria;p__Bacteroidetes;c__Bacteroidia;o__Bacteroidales;f__Prevotellaceae;g__;s__
OTU_814	0	0	2	2	7	3	5	0	0	0	1	1	1	0	0	0	1	4	2	2	22	22	6	7	1	0	0	0	0	1	k__Bacteria;p__Bacteroidetes;c__Bacteroidia;o__Bacteroidales;f__Rikenellaceae;g__;s__
OTU_815	1	11	5	3	3	0	0	0	5	3	0	11	9	2	8	1	0	0	5	17	2	13	5	0	0	0	1	0	7	11	k__Bacteria;p__Firmicutes;c__Bacilli;o__Bacillales;f__Staphylococcaceae;g__Staphylococcus;s__Staphylococcus_sciuri
OTU_816	2	2	4	59	52	4	2	1	1	0	0	0	0	2	1	0	0	0	0	4	0	0	0	2	0	0	0	0	0	0	k__Bacteria;p__Bacteroidetes;c__Bacteroidia;o__Bacteroidales
OTU_817	2	1	1	2	2	1	0	8	3	0	7	54	4	4	7	10	5	34	4	1	4	13	2	0	0	1	0	1	1	0	k__Bacteria;p__Proteobacteria;c__Gammaproteobacteria;o__Pseudomonadales;f__Moraxellaceae;g__Acinetobacter;s__Acinetobacter_johnsonii
OTU_818	0	0	0	2	0	0	2	0	0	0	3	0	4	3	9	0	9	11	54	17	0	0	0	0	0	0	0	1	1	0	k__Bacteria;p__Bacteroidetes;c__Bacteroidia;o__Bacteroidales;f__;g__;s__
OTU_819	0	0	0	4	3	3	1	2	3	3	1	0	0	3	3	4	2	30	11	6	2	2	1	0	0	0	0	2	0	0	k__Bacteria;p__Firmicutes;c__Clostridia;o__Clostridiales;f__Lachnospiraceae
OTU_820	1	0	0	4	4	0	1	1	0	0	0	0	0	3	0	1	2	41	0	3	0	2	3	27	34	0	2	3	1	0	k__Bacteria;p__Bacteroidetes;c__Bacteroidia;o__Bacteroidales;f__Rikenellaceae;g__;s__
OTU_821	3	1	0	7	11	2	6	0	10	16	0	0	1	1	3	0	0	1	2	3	1	4	1	0	4	1	0	0	1	2	k__Bacteria;p__Firmicutes;c__Clostridia;o__Clostridiales;f__Ruminococcaceae;g__unidentified_Ruminococcaceae
OTU_822	0	5	33	5	0	6	7	4	0	0	4	44	8	2	9	17	3	8	15	8	6	13	11	4	8	0	1	1	2	0	k__Bacteria;p__Tenericutes;c__Mollicutes;o__;f__;g__;s__
OTU_823	43	0	1	1	6	0	0	0	0	3	1	0	0	0	1	0	0	0	0	0	0	0	0	0	0	0	0	0	0	0	k__Bacteria;p__Bacteroidetes;c__Bacteroidia;o__Bacteroidales;f__Prevotellaceae
OTU_824	3	1	4	1	3	0	0	11	0	1	16	8	1	0	1	1	1	3	0	5	6	4	2	0	0	0	1	3	0	0	k__Bacteria;p__Firmicutes;c__Clostridia;o__Clostridiales;f__unidentified_Clostridiales;g__unidentified_Clostridiales
OTU_825	5	4	0	1	1	0	1	30	8	5	41	22	0	0	2	1	0	4	0	0	3	0	1	0	0	0	0	2	0	0	k__Bacteria;p__Bacteroidetes;c__Bacteroidia;o__Bacteroidales;f__Rikenellaceae;g__;s__
OTU_826	0	11	2	14	0	1	0	0	1	2	0	6	3	10	0	1	0	0	0	1	0	16	1	3	0	0	1	0	0	0	k__Bacteria;p__Proteobacteria;c__Alphaproteobacteria;o__Sphingomonadales;f__Sphingomonadaceae
OTU_827	12	3	0	4	4	79	44	3	1	5	2	0	0	0	0	1	1	0	0	12	26	9	1	0	0	2	0	0	0	0	k__Bacteria;p__Melainabacteria;c__;o__;f__;g__;s__
OTU_828	16	7	2	5	0	7	8	0	1	3	0	1	1	2	1	0	1	1	2	11	16	17	8	2	0	0	1	0	0	0	k__Bacteria;p__Bacteroidetes;c__Bacteroidia;o__Bacteroidales;f__Rikenellaceae;g__;s__
OTU_829	1	1	7	15	14	6	5	55	8	6	25	5	11	8	53	4	8	10	1	6	3	1	1	1	2	0	0	2	0	0	k__Bacteria;p__Proteobacteria;c__Gammaproteobacteria;o__Enterobacteriales;f__Enterobacteriaceae;g__Salmonella;s__
OTU_830	0	1	0	0	0	1	0	0	0	0	0	7	3	2	0	37	2	0	5	1	0	1	13	2	8	1	0	4	1	2	k__Bacteria;p__Bacteroidetes;c__Bacteroidia;o__Flavobacteriales;f__unidentified_Flavobacteriales;g__Riemerella
OTU_831	8	0	0	0	1	0	0	0	0	0	0	0	0	0	1	0	1	0	0	1	36	0	0	0	0	0	1	0	0	0	k__Bacteria;p__Bacteroidetes;c__Bacteroidia;o__Bacteroidales;f__Muribaculaceae;g__;s__
OTU_832	0	1	1	5	8	14	8	3	2	2	4	3	6	3	4	4	6	8	55	34	4	7	2	3	2	0	0	1	1	3	k__Bacteria;p__Elusimicrobia;c__unidentified_Elusimicrobia;o__Elusimicrobiales;f__Elusimicrobiaceae;g__Elusimicrobium;s__
OTU_833	0	4	0	9	0	0	0	0	0	5	0	1	0	9	0	0	0	0	0	7	0	3	2	1	0	0	0	0	0	19	k__Bacteria;p__Bacteroidetes;c__Bacteroidia;o__Sphingobacteriales;f__Sphingobacteriaceae;g__Parapedobacter;s__
OTU_834	2	4	0	2	2	1	1	0	19	0	1	3	0	0	47	3	0	0	0	35	7	5	1	0	0	0	0	2	1	1	k__Bacteria;p__Firmicutes;c__Bacilli;o__Lactobacillales;f__Lactobacillaceae;g__Lactobacillus;s__Lactobacillus_reuteri
OTU_835	0	0	0	1	0	1	0	0	3	1	0	0	0	0	0	0	0	0	0	1	1	1	4	29	16	18	3	1	2	5	k__Bacteria;p__Spirochaetes;c__Spirochaetia;o__Spirochaetales;f__Spirochaetaceae
OTU_836	2	0	1	1	2	0	1	14	0	1	17	6	1	2	0	0	0	2	0	3	4	1	3	4	3	0	0	0	0	0	k__Bacteria;p__Firmicutes;c__Clostridia;o__Clostridiales;f__Ruminococcaceae
OTU_837	0	0	5	1	1	1	0	0	13	24	0	0	0	0	0	0	0	0	0	0	0	0	0	0	0	0	0	0	0	3	k__Bacteria;p__Kiritimatiellaeota;c__Kiritimatiellae;o__;f__;g__;s__
OTU_838	9	2	1	5	5	2	5	1	4	5	1	1	1	1	2	0	0	0	1	14	3	2	0	2	1	1	1	1	0	3	k__Bacteria;p__Firmicutes;c__Clostridia;o__Clostridiales;f__Ruminococcaceae
OTU_839	15	2	6	5	11	72	74	0	16	13	1	2	0	1	0	2	3	1	5	19	9	5	0	1	0	0	2	1	2	0	k__Bacteria;p__Melainabacteria;c__;o__;f__;g__;s__
OTU_840	0	0	0	0	0	0	0	0	1	0	0	1	0	0	0	0	0	2	2	2	0	0	2	33	18	0	0	0	0	0	k__Bacteria;p__Spirochaetes;c__Spirochaetia;o__Spirochaetales;f__Spirochaetaceae;g__unidentified_Spirochaetaceae;s__Clostridiales_bacterium_Firm_16
OTU_841	20	15	1	5	0	1	11	4	2	3	2	3	2	0	0	1	4	6	3	1	2	2	0	0	0	1	0	1	1	1	k__Bacteria;p__Firmicutes;c__Clostridia;o__Clostridiales;f__Ruminococcaceae
OTU_842	1	2	3	15	21	5	9	0	1	0	0	0	2	15	9	0	1	3	43	76	5	6	3	0	1	1	2	2	2	4	k__Bacteria;p__Firmicutes;c__Clostridia;o__Clostridiales;f__Lachnospiraceae;g__unidentified_Lachnospiraceae
OTU_843	6	1	1	6	2	3	4	2	0	0	1	1	0	1	1	1	0	1	0	9	1	9	2	4	2	0	1	0	0	1	k__Bacteria;p__Firmicutes;c__Clostridia;o__Clostridiales;f__Ruminococcaceae
OTU_844	111	36	30	60	61	28	11	61	29	43	58	12	5	2	7	5	2	3	2	110	63	10	13	3	5	1	0	6	2	16	k__Bacteria;p__Firmicutes;c__Clostridia;o__Clostridiales;f__Ruminococcaceae;g__Papillibacter;s__
OTU_845	9	1	9	4	11	13	50	1	14	13	2	2	7	14	15	2	1	12	10	15	6	6	5	1	5	5	4	4	0	2	k__Bacteria;p__Bacteroidetes;c__Bacteroidia;o__Bacteroidales;f__Prevotellaceae;g__unidentified_Prevotellaceae;s__rumen_bacterium_RC-2
OTU_846	0	1	1	2	1	0	2	7	0	3	4	52	5	9	11	0	0	0	2	2	3	1	0	12	5	0	0	1	0	0	k__Bacteria;p__Spirochaetes;c__Spirochaetia;o__Spirochaetales;f__Spirochaetaceae
OTU_847	17	6	3	11	6	2	1	47	12	15	34	2	1	2	2	2	0	5	0	18	1	1	3	0	1	0	0	1	0	1	k__Bacteria;p__Firmicutes;c__Clostridia;o__Clostridiales;f__Lachnospiraceae;g__Moryella;s__
OTU_848	22	0	3	2	7	1	6	0	5	14	9	19	30	55	38	1	6	29	43	37	5	6	2	2	1	2	7	0	3	9	k__Bacteria;p__Bacteroidetes;c__Bacteroidia;o__Bacteroidales;f__Marinilabiliaceae;g__;s__
OTU_849	99	23	0	39	18	8	3	1	21	10	1	1	0	0	0	0	0	1	0	11	4	3	2	1	2	0	0	0	3	2	k__Bacteria;p__Bacteroidetes;c__Bacteroidia;o__Bacteroidales;f__Prevotellaceae;g__;s__
OTU_850	0	0	1	3	1	0	1	1	11	14	0	0	1	0	1	0	0	0	4	6	1	3	0	1	1	0	1	0	0	1	k__Bacteria;p__Lentisphaerae;c__Lentisphaeria;o__Victivallales;f__;g__;s__
OTU_851	6	1	6	3	1	6	1	2	0	0	12	3	11	5	4	6	8	3	2	2	5	4	9	4	1	6	2	0	3	1	k__Bacteria;p__Proteobacteria;c__Gammaproteobacteria;o__unidentified_Gammaproteobacteria;f__Burkholderiaceae;g__Verticia;s__
OTU_852	2	5	2	6	5	2	1	3	2	0	7	14	6	4	1	2	4	3	6	1	6	9	13	3	4	0	3	5	11	0	k__Bacteria;p__Firmicutes;c__Bacilli;o__Lactobacillales;f__Streptococcaceae;g__Streptococcus;s__Streptococcus_gallolyticus_subsp_macedonicus
OTU_853	0	2	0	0	1	8	19	0	1	0	0	0	1	2	5	2	2	1	0	1	8	2	4	2	3	7	65	7	22	6	k__Bacteria;p__Tenericutes;c__Mollicutes;o__;f__;g__;s__
OTU_854	1	0	0	1	0	0	0	2	0	0	0	0	5	3	3	1	0	0	2	34	3	5	65	5	1	0	1	3	0	2	k__Bacteria;p__Spirochaetes;c__Spirochaetia;o__Spirochaetales;f__Spirochaetaceae;g__unidentified_Spirochaetaceae
OTU_855	0	1	1	1	1	1	0	0	0	1	0	6	14	8	13	0	0	1	1	0	1	2	2	0	1	0	0	0	0	2	k__Bacteria;p__Firmicutes;c__Clostridia;o__Clostridiales
OTU_856	2	2	0	6	6	1	9	2	4	6	2	1	1	2	6	2	0	6	17	16	3	7	3	1	0	1	1	1	1	0	k__Bacteria;p__Firmicutes;c__Clostridia;o__Clostridiales;f__Ruminococcaceae
OTU_857	5	2	1	24	13	13	15	3	0	0	0	12	0	0	0	0	1	0	0	2	1	4	0	0	1	0	0	0	0	0	k__Bacteria;p__Bacteroidetes;c__Bacteroidia;o__Bacteroidales;f__Prevotellaceae;g__;s__
OTU_858	34	10	0	18	3	15	19	2	12	10	4	4	8	15	12	7	4	8	14	41	8	4	16	7	4	3	4	0	4	4	k__Bacteria;p__Bacteroidetes;c__Bacteroidia;o__Bacteroidales;f__Rikenellaceae;g__;s__
OTU_859	13	10	2	119	67	218	4	4	3	12	4	13	7	12	5	20	2	47	270	338	305	485	11	5	4	13	4	6	17	9	k__Bacteria;p__Bacteroidetes;c__Bacteroidia;o__Bacteroidales;f__Rikenellaceae;g__;s__
OTU_860	0	0	0	0	0	1	0	1	0	1	1	0	3	2	1	1	1	1	12	34	0	0	0	0	0	0	0	0	0	0	k__Bacteria;p__Firmicutes;c__Clostridia;o__Clostridiales;f__Ruminococcaceae
OTU_861	0	0	0	2	1	2	0	0	0	2	0	0	0	0	0	0	0	0	0	6	6	3	2	3	3	33	5	0	3	181	k__Bacteria;p__Bacteroidetes;c__Bacteroidia;o__Bacteroidales;f__Prevotellaceae;g__;s__
OTU_862	1	4	1	1	1	1	2	29	0	0	18	124	3	16	4	9	4	9	7	5	0	5	0	0	0	0	0	2	0	0	k__Bacteria;p__Proteobacteria;c__Gammaproteobacteria;o__Pseudomonadales;f__Moraxellaceae;g__Acinetobacter;s__Acinetobacter_sp_ADP1
OTU_863	0	0	1	1	0	0	1	0	15	56	0	0	0	0	0	0	0	0	0	9	0	0	0	0	0	0	0	0	0	0	k__Bacteria;p__Kiritimatiellaeota;c__Kiritimatiellae;o__;f__;g__;s__
OTU_864	1	7	0	6	3	0	10	0	0	0	1	6	0	8	6	2	8	1	0	0	1	4	0	2	3	0	6	0	3	0	k__Bacteria;p__Firmicutes;c__Bacilli;o__Bacillales;f__Bacillaceae;g__Ureibacillus
OTU_865	0	0	0	0	0	2	9	0	0	0	2	0	1	0	2	1	13	22	56	3	5	6	0	0	0	0	0	1	0	1	k__Bacteria;p__Tenericutes;c__Mollicutes;o__;f__;g__;s__
OTU_866	18	8	2	1	2	2	1	1	0	2	152	0	0	2	0	1	2	1	1	2	3	1	1	1	0	0	0	0	0	0	k__Bacteria;p__Spirochaetes;c__Spirochaetia;o__Spirochaetales;f__Spirochaetaceae;g__Sphaerochaeta;s__
OTU_867	8	6	4	8	6	1	6	4	6	8	1	4	4	9	3	1	0	0	10	19	4	4	6	6	1	0	4	0	0	1	k__Bacteria;p__Firmicutes;c__Clostridia;o__Clostridiales;f__Lachnospiraceae
OTU_868	6	7	3	5	7	3	9	15	4	3	17	13	4	2	0	0	0	2	1	8	2	11	8	5	4	7	0	6	0	7	k__Bacteria;p__Firmicutes;c__Clostridia;o__Clostridiales;f__Ruminococcaceae
OTU_869	1	0	0	39	17	1	3	0	1	2	0	0	0	1	0	0	1	0	2	0	0	0	0	0	1	0	0	0	0	0	k__Bacteria;p__Bacteroidetes;c__Bacteroidia;o__Bacteroidales;f__Prevotellaceae;g__;s__
OTU_870	10	4	9	0	0	2	0	3	0	0	6	10	15	2	4	2	2	1	0	0	2	5	17	0	0	3	1	4	0	1	k__Bacteria;p__Firmicutes;c__Bacilli;o__;f__;g__;s__
OTU_871	0	2	2	4	0	1	1	1	0	1	8	0	3	3	1	3	0	5	0	0	5	2	3	5	4	2	0	8	0	0	k__Bacteria;p__Firmicutes;c__Limnochordia;o__Limnochordales;f__Limnochordaceae;g__;s__
OTU_872	0	0	0	0	0	0	0	0	0	0	0	0	0	0	0	0	1	0	0	0	0	0	1	0	0	0	3	117	0	0	k__Bacteria;p__Cyanobacteria;c__unidentified_Cyanobacteria;o__unidentified_Cyanobacteria;f__unidentified_Cyanobacteria;g__unidentified_Cyanobacteria
OTU_873	3	5	7	6	4	31	34	4	1	0	4	4	9	22	18	5	1	4	9	22	24	20	58	1	0	0	2	4	2	0	k__Bacteria;p__Bacteroidetes;c__Bacteroidia;o__Bacteroidales;f__Rikenellaceae;g__;s__
OTU_874	0	1	0	0	1	5	16	2	1	3	4	5	7	15	15	6	1	11	29	12	3	4	1	1	0	0	1	1	1	0	k__Bacteria;p__Proteobacteria;c__Alphaproteobacteria;o__Rhodospirillales
OTU_875	1	4	2	2	1	1	2	8	0	0	1	2	0	2	0	2	0	9	0	0	2	3	1	0	1	1	0	18	2	0	k__Bacteria;p__Firmicutes;c__Bacilli;o__Bacillales;f__Bacillaceae;g__Caldalkalibacillus;s__
OTU_876	0	2	2	9	0	0	0	0	11	0	0	1	0	4	0	1	0	0	17	0	0	1	0	2	0	0	0	0	34	3	k__Bacteria;p__Firmicutes;c__Bacilli;o__Bacillales;f__Thermoactinomycetaceae;g__Kroppenstedtia
OTU_877	0	0	5	1	0	9	4	0	0	4	0	0	16	3	2	15	5	2	1	5	2	4	16	2	2	3	10	3	1	7	k__Bacteria;p__Firmicutes;c__Bacilli;o__Bacillales;f__Bacillaceae
OTU_878	22	9	1	35	29	6	6	0	5	4	0	2	2	11	6	0	2	2	2	2	2	2	0	1	2	5	3	0	2	7	k__Bacteria;p__Firmicutes;c__Clostridia;o__Clostridiales;f__Ruminococcaceae
OTU_879	1	0	1	0	0	3	0	0	0	0	1	0	1	0	0	5	0	1	0	0	0	1	21	3	2	2	0	0	1	3	k__Bacteria;p__Firmicutes;c__Clostridia;o__Clostridiales;f__Lachnospiraceae
OTU_880	2	0	2	0	0	0	4	3	0	0	0	2	2	1	1	2	1	6	3	5	3	2	5	6	1	1	0	3	2	3	k__Bacteria;p__Firmicutes;c__Clostridia;o__Clostridiales;f__Ruminococcaceae;g__unidentified_Ruminococcaceae;s__iron-reducing_bacterium_enrichment_culture_clone_HN-HFO10
OTU_881	0	0	0	1	2	0	2	0	0	0	1	0	3	0	1	3	1	7	8	2	6	2	1	10	7	0	0	0	0	4	k__Bacteria;p__Firmicutes;c__Clostridia;o__Clostridiales;f__Ruminococcaceae
OTU_882	0	0	0	4	2	1	4	1	0	0	0	0	0	1	0	0	1	0	2	16	1	2	6	3	1	0	0	1	0	1	k__Bacteria;p__Firmicutes;c__Clostridia;o__Clostridiales;f__Lachnospiraceae
OTU_883	1	1	6	0	2	11	1	0	2	0	2	0	5	2	4	4	2	2	1	0	3	1	8	0	3	4	1	2	3	0	k__Bacteria;p__Bacteroidetes;c__Rhodothermia;o__Rhodothermales;f__Rhodothermaceae;g__;s__
OTU_884	10	7	15	38	19	7	1	0	19	13	0	0	3	0	3	0	0	0	1	9	4	2	7	1	0	0	0	0	0	0	k__Bacteria;p__Firmicutes;c__Clostridia;o__Clostridiales;f__Lachnospiraceae;g__Howardella;s__
OTU_885	0	2	1	2	3	2	1	1	0	0	2	0	8	2	2	4	2	10	11	6	5	3	2	10	6	7	4	5	5	2	k__Bacteria;p__Firmicutes;c__Clostridia;o__Clostridiales
OTU_886	0	0	0	9	2	0	2	0	0	0	0	0	0	3	0	0	0	1	0	11	0	0	1	19	10	0	0	3	0	4	k__Bacteria;p__Firmicutes;c__Clostridia;o__Clostridiales;f__Ruminococcaceae
OTU_887	7	2	4	98	37	31	5	0	45	87	4	1	2	3	4	3	0	0	2	188	51	12	2	1	3	1	0	0	0	2	k__Bacteria;p__Firmicutes;c__Negativicutes;o__Selenomonadales;f__Acidaminococcaceae;g__Succiniclasticum;s__
OTU_888	0	0	8	4	0	7	0	0	0	0	0	0	15	0	1	5	0	0	0	1	0	0	18	0	1	1	0	0	0	1	k__Bacteria;p__Fibrobacteres;c__Fibrobacteria;o__Fibrobacterales;f__Fibrobacteraceae;g__;s__
OTU_889	1	0	1	0	2	0	0	0	0	3	0	0	1	0	0	2	2	7	24	5	8	8	1	1	0	0	5	0	2	0	k__Bacteria
OTU_890	4	4	3	0	0	1	0	12	0	0	14	3	0	0	1	0	0	0	0	1	0	0	1	0	0	0	0	2	0	0	k__Bacteria;p__Firmicutes;c__Clostridia;o__Clostridiales;f__Ruminococcaceae
OTU_891	0	7	0	1	0	0	0	6	1	0	11	39	4	3	1	1	3	2	0	1	0	0	0	1	0	4	2	3	1	1	k__Bacteria;p__Bacteroidetes;c__Bacteroidia;o__Bacteroidales;f__Prevotellaceae;g__;s__
OTU_892	8	0	0	1	1	1	1	0	2	4	1	0	0	0	0	0	1	0	0	2	13	8	1	1	1	0	1	0	0	0	k__Bacteria;p__Firmicutes;c__Erysipelotrichia;o__Erysipelotrichales;f__Erysipelotrichaceae;g__;s__
OTU_893	0	0	0	0	0	0	0	0	0	0	2	0	18	24	18	0	0	2	2	2	1	0	1	0	1	0	0	0	0	0	k__Bacteria;p__Firmicutes;c__Clostridia;o__Clostridiales;f__Ruminococcaceae
OTU_894	1	4	1	5	1	26	25	2	0	1	1	2	1	0	0	3	3	0	0	6	7	11	9	1	1	0	2	0	0	0	k__Bacteria;p__Firmicutes;c__Clostridia;o__Clostridiales;f__Ruminococcaceae;g__;s__
OTU_895	0	0	1	1	2	0	0	0	1	0	0	1	12	5	16	3	10	4	5	2	2	1	2	2	9	2	3	3	1	1	k__Bacteria
OTU_896	18	22	3	13	8	1	6	39	4	11	32	50	7	6	4	0	1	6	1	14	6	10	13	2	3	2	2	9	1	8	k__Bacteria;p__Firmicutes;c__Clostridia;o__Clostridiales;f__Ruminococcaceae
OTU_897	17	9	11	18	16	8	2	42	42	16	14	39	15	32	26	6	3	5	16	10	1	5	21	24	10	11	2	8	4	7	k__Bacteria;p__Firmicutes;c__Clostridia;o__Clostridiales;f__unidentified_Clostridiales
OTU_898	1	0	0	0	0	0	0	0	0	0	1	0	0	1	1	1	3	11	12	3	4	5	1	11	13	0	1	4	0	0	k__Bacteria;p__Elusimicrobia;c__Endomicrobia;o__Endomicrobiales;f__Endomicrobiaceae;g__Candidatus_Endomicrobium;s__
OTU_899	0	0	1	2	0	2	1	0	0	1	0	0	4	3	5	0	3	0	0	0	0	1	0	10	15	0	0	3	0	0	k__Bacteria
OTU_900	1	1	0	0	0	3	3	0	0	0	0	0	0	0	0	2	1	0	1	0	18	35	0	0	0	0	0	2	1	1	k__Bacteria;p__Bacteroidetes;c__Bacteroidia;o__Bacteroidales;f__Prevotellaceae;g__;s__
OTU_901	2	3	3	2	0	7	1	0	0	0	0	1	5	0	1	3	2	1	0	0	1	1	8	0	4	6	2	2	0	0	k__Bacteria;p__Chloroflexi;c__Chloroflexia;o__Thermomicrobiales;f__Thermomicrobiaceae;g__Sphaerobacter;s__
OTU_902	39	7	5	6	3	0	1	4	1	4	3	2	2	8	2	1	0	0	0	1	2	2	4	14	20	13	2	2	1	1	k__Bacteria;p__Bacteroidetes;c__Bacteroidia;o__Bacteroidales;f__Prevotellaceae;g__;s__
OTU_903	1	0	1	0	3	1	0	0	7	6	0	0	0	0	2	1	0	0	0	48	0	0	0	0	0	0	0	0	0	2	k__Bacteria;p__Bacteroidetes;c__Bacteroidia;o__Bacteroidales;f__Prevotellaceae;g__;s__
OTU_904	0	0	3	1	0	0	0	14	1	0	0	0	4	0	0	4	2	19	0	0	0	1	1	0	1	0	1	28	0	0	k__Bacteria;p__Firmicutes;c__Clostridia;o__Clostridiales;f__Caldicoprobacteraceae;g__Caldicoprobacter;s__
OTU_905	7	6	4	1	4	11	3	0	3	1	2	2	1	0	2	2	2	0	1	1	2	5	0	0	0	0	0	0	1	2	k__Bacteria;p__Firmicutes;c__Clostridia;o__Clostridiales;f__Lachnospiraceae;g__Blautia
OTU_906	0	1	0	0	0	0	0	0	0	0	0	0	0	0	0	0	0	0	0	0	1	0	1	0	1	0	15	7	18	0	k__Bacteria;p__Proteobacteria;c__Alphaproteobacteria;o__Rickettsiales;f__;g__;s__
OTU_907	1	0	7	5	7	4	2	0	0	5	0	0	4	1	0	2	0	0	0	2	12	4	3	0	1	0	0	0	0	1	k__Bacteria;p__Bacteroidetes;c__Bacteroidia;o__Bacteroidales;f__;g__;s__
OTU_908	1	0	17	7	3	1	4	3	1	1	1	1	5	1	2	0	0	0	0	0	3	5	1	5	5	1	1	0	0	1	k__Bacteria;p__Firmicutes;c__Clostridia;o__Clostridiales;f__Ruminococcaceae
OTU_909	0	0	0	0	0	1	0	0	0	0	1	2	1	0	0	91	1	1	0	0	0	0	8	0	0	2	1	0	1	0	k__Bacteria;p__Bacteroidetes;c__Bacteroidia;o__Flavobacteriales;f__Flavobacteriaceae;g__Flavobacterium
OTU_910	0	1	0	2	4	6	0	0	3	5	1	1	3	3	3	0	2	3	3	3	5	8	1	4	5	0	2	1	2	2	k__Bacteria;p__Tenericutes;c__Mollicutes;o__;f__;g__;s__
OTU_911	0	0	0	0	0	2	5	0	0	0	0	0	0	0	0	0	8	23	5	0	0	1	0	0	0	0	0	0	0	0	k__Bacteria;p__Tenericutes;c__Mollicutes;o__Anaeroplasmatales;f__Anaeroplasmataceae;g__Anaeroplasma;s__
OTU_912	0	0	0	0	0	3	0	0	0	0	0	4	1	1	1	25	0	2	5	2	0	1	9	0	0	1	0	0	0	0	k__Bacteria;p__Bacteroidetes;c__Bacteroidia;o__Flavobacteriales;f__unidentified_Flavobacteriales;g__Bergeyella;s__
OTU_913	1	2	0	0	1	0	1	14	2	0	11	30	4	2	0	6	0	5	3	2	1	0	3	0	1	0	0	2	0	0	k__Bacteria;p__Firmicutes;c__Erysipelotrichia;o__Erysipelotrichales;f__Erysipelotrichaceae
OTU_914	2	0	0	14	9	3	4	0	0	0	0	0	0	1	2	0	0	0	0	4	1	5	3	0	0	0	0	2	1	0	k__Bacteria;p__Firmicutes;c__Clostridia;o__Clostridiales;f__Ruminococcaceae;g__unidentified_Ruminococcaceae
OTU_915	23	4	2	15	8	49	48	1	22	34	0	4	0	13	7	1	5	1	2	67	11	4	4	1	2	13	4	4	2	17	k__Bacteria;p__Bacteroidetes;c__Bacteroidia;o__Bacteroidales;f__Prevotellaceae
OTU_916	22	0	1	1	0	0	0	2	0	0	20	0	0	1	2	0	0	3	0	0	20	0	5	0	0	1	0	2	0	0	k__Bacteria;p__Firmicutes;c__Clostridia;o__Clostridiales;f__unidentified_Clostridiales;g__Symbiobacterium;s__
OTU_917	0	0	0	7	1	2	1	0	0	0	0	0	5	4	2	5	2	0	1	0	1	0	4	2	1	0	1	0	0	0	k__Bacteria
OTU_918	10	6	3	2	4	3	1	0	3	7	1	0	0	0	0	0	0	0	0	1	4	0	0	0	0	0	0	0	0	0	k__Bacteria;p__Spirochaetes;c__Spirochaetia;o__Spirochaetales;f__Spirochaetaceae;g__Sphaerochaeta;s__
OTU_919	3	1	5	17	15	31	7	1	2	1	0	0	1	2	2	2	1	0	1	40	1	2	0	0	1	1	2	0	0	1	k__Bacteria;p__Firmicutes;c__Clostridia;o__Clostridiales;f__Lachnospiraceae;g__unidentified_Lachnospiraceae
OTU_920	0	0	0	0	0	0	0	0	0	0	0	0	0	0	0	0	0	0	0	0	0	0	2	0	0	0	1	47	7	3	k__Bacteria;p__Bacteroidetes;c__Bacteroidia
OTU_921	0	0	1	0	0	3	0	0	0	0	1	4	1	0	2	26	0	0	0	2	1	0	13	1	0	1	0	1	2	1	k__Bacteria;p__Bacteroidetes;c__Bacteroidia;o__Bacteroidales;f__Bacteroidaceae;g__Bacteroides;s__Bacteroides_pyogenes
OTU_922	0	0	0	3	2	3	5	1	1	2	0	0	2	2	0	2	0	0	2	4	5	8	6	2	4	5	3	1	1	8	k__Bacteria;p__Firmicutes;c__Clostridia;o__Clostridiales;f__Ruminococcaceae
OTU_923	10	15	1	3	5	0	1	0	3	2	1	2	0	1	0	0	0	0	0	0	1	1	0	0	0	0	0	0	0	0	k__Bacteria;p__Firmicutes;c__Clostridia;o__Clostridiales;f__Lachnospiraceae;g__Acetitomaculum;s__
OTU_924	5	1	4	2	2	5	0	1	0	0	10	1	5	2	2	3	2	3	0	0	9	4	9	5	2	2	0	0	0	0	k__Bacteria;p__Actinobacteria;c__unidentified_Actinobacteria;o__Micrococcales
OTU_925	0	0	0	0	0	0	1	0	0	0	3	10	4	4	6	10	1	2	2	3	0	1	0	0	0	0	0	0	1	0	k__Bacteria;p__Bacteroidetes;c__Bacteroidia;o__Bacteroidales;f__Porphyromonadaceae;g__Porphyromonas
OTU_926	4	1	0	0	0	1	0	0	1	0	0	0	0	0	0	0	0	0	0	0	19	36	0	1	0	0	0	0	1	1	k__Bacteria;p__Bacteroidetes;c__Bacteroidia;o__Bacteroidales;f__Prevotellaceae
OTU_927	1	1	1	34	44	2	0	0	2	2	0	0	0	1	0	0	0	0	0	5	6	0	1	0	3	1	0	0	0	0	k__Bacteria;p__Bacteroidetes;c__Bacteroidia;o__Bacteroidales;f__Prevotellaceae;g__;s__
OTU_928	2	1	1	0	0	4	14	0	2	0	0	0	0	0	0	0	1	0	0	0	4	7	0	0	0	0	2	0	0	0	k__Bacteria;p__Bacteroidetes;c__Bacteroidia;o__Bacteroidales;f__Prevotellaceae
OTU_929	4	1	0	2	0	1	0	3	0	0	0	1	1	3	0	2	4	33	1	5	1	1	0	0	1	0	1	0	0	0	k__Bacteria;p__Bacteroidetes;c__Bacteroidia;o__Bacteroidales
OTU_930	0	0	0	1	0	1	0	0	2	0	0	5	0	0	0	2	0	0	3	0	0	3	0	7	8	0	0	3	2	0	k__Bacteria;p__Gracilibacteria;c__unidentified_Gracilibacteria;o__unidentified_Gracilibacteria;f__unidentified_Gracilibacteria;g__unidentified_Gracilibacteria;s__SR1_bacterium_oral_taxon_875
OTU_931	3	0	1	4	0	3	9	2	4	0	2	0	1	2	2	2	4	2	3	0	4	1	1	1	0	2	1	5	5	0	k__Bacteria;p__Firmicutes;c__Bacilli;o__Bacillales;f__Paenibacillaceae;g__Thermobacillus;s__
OTU_932	16	0	0	0	0	0	0	0	2	0	0	0	0	0	1	0	0	0	0	0	33	0	0	0	0	0	0	0	0	0	k__Bacteria;p__Bacteroidetes;c__Bacteroidia;o__Bacteroidales;f__Muribaculaceae;g__;s__
OTU_933	1	1	0	9	17	1	4	0	0	1	0	0	0	0	0	0	0	1	5	3	1	0	0	0	0	0	0	0	1	0	k__Bacteria;p__Tenericutes;c__Mollicutes;o__;f__;g__;s__
OTU_934	42	58	2	69	80	14	3	23	14	12	63	1	2	8	3	3	0	2	7	41	13	3	0	1	1	0	0	5	0	2	k__Bacteria;p__Firmicutes;c__Clostridia;o__Clostridiales;f__Christensenellaceae;g__;s__
OTU_935	0	0	3	3	3	22	20	1	5	2	0	0	1	0	3	1	0	2	3	52	2	2	2	1	1	9	2	0	1	15	k__Bacteria;p__Proteobacteria;c__Gammaproteobacteria;o__Aeromonadales;f__Succinivibrionaceae;g__;s__
OTU_936	1	2	0	0	1	0	0	0	4	0	2	2	0	0	1	0	0	0	16	0	1	1	1	1	3	0	0	0	20	0	k__Bacteria;p__Firmicutes;c__Bacilli;o__Bacillales
OTU_937	0	0	0	0	0	0	0	0	0	0	0	0	1	0	0	38	0	0	0	0	1	0	6	0	0	0	0	0	0	0	k__Bacteria;p__Bacteroidetes;c__Bacteroidia;o__Flavobacteriales;f__Flavobacteriaceae;g__Capnocytophaga
OTU_938	0	0	0	4	4	0	1	2	0	0	0	0	0	0	1	0	0	1	0	4	1	3	1	25	8	0	1	3	0	0	k__Bacteria;p__Firmicutes;c__Clostridia;o__Clostridiales;f__Lachnospiraceae;g__unidentified_Lachnospiraceae
OTU_939	3	0	11	0	2	2	5	1	0	2	4	2	1	4	1	1	0	2	0	17	22	13	4	2	0	0	2	0	0	10	k__Bacteria;p__Spirochaetes;c__Spirochaetia;o__Spirochaetales;f__Spirochaetaceae;g__unidentified_Spirochaetaceae;s__Treponema_sp_JC4
OTU_940	2	1	0	0	0	0	3	0	0	0	0	0	3	1	2	0	36	39	1	1	15	24	2	0	2	0	3	5	1	2	k__Bacteria;p__Firmicutes;c__Erysipelotrichia;o__Erysipelotrichales;f__Erysipelotrichaceae;g__;s__
OTU_941	2	0	0	6	1	23	35	2	1	3	1	0	0	1	1	2	2	0	1	4	0	4	0	0	0	0	1	0	1	1	k__Bacteria;p__Firmicutes;c__Clostridia;o__Clostridiales;f__unidentified_Clostridiales;g__unidentified_Clostridiales
OTU_942	3	4	9	7	12	2	2	2	20	67	1	1	0	0	0	0	0	0	1	5	5	0	0	0	0	0	0	0	1	0	k__Bacteria;p__Kiritimatiellaeota;c__Kiritimatiellae;o__;f__;g__;s__
OTU_943	41	0	0	2	19	1	0	0	0	0	1	0	0	0	2	0	0	0	0	0	2	0	0	0	0	0	0	2	2	0	k__Bacteria;p__Bacteroidetes;c__Bacteroidia;o__Bacteroidales
OTU_944	3	1	1	10	17	8	10	7	18	18	4	2	2	7	6	2	1	7	11	24	0	4	6	1	0	0	1	2	2	1	k__Bacteria;p__Firmicutes;c__Clostridia;o__Clostridiales;f__Lachnospiraceae;g__Oribacterium;s__bacterium_XBB2008
OTU_945	1	0	1	2	0	9	18	0	1	0	1	2	0	0	1	4	14	8	2	2	18	28	2	1	2	1	23	3	7	1	k__Bacteria;p__Tenericutes;c__Mollicutes;o__;f__;g__;s__
OTU_946	0	0	2	1	0	0	1	1	0	1	2	1	10	11	12	11	7	17	46	14	50	58	6	1	0	7	6	3	4	11	k__Bacteria;p__Firmicutes;c__Erysipelotrichia;o__Erysipelotrichales;f__Erysipelotrichaceae;g__;s__
OTU_947	0	0	0	0	1	0	1	1	0	0	1	1	10	6	28	8	5	5	7	2	0	0	0	1	1	1	24	8	18	1	k__Bacteria;p__Proteobacteria;c__Alphaproteobacteria
OTU_948	0	1	0	1	10	1	4	1	1	1	2	1	1	0	2	1	0	16	17	15	9	11	0	0	0	0	1	5	1	0	k__Bacteria;p__Firmicutes;c__Clostridia;o__Clostridiales
OTU_949	0	0	0	3	9	3	0	0	0	1	3	0	3	10	6	1	0	5	6	4	4	2	7	16	14	1	1	4	7	0	k__Bacteria
OTU_950	3	0	0	2	1	0	1	0	9	15	0	0	0	0	0	0	0	0	1	2	0	0	0	0	0	0	0	0	0	2	k__Bacteria;p__Firmicutes;c__Clostridia;o__Clostridiales;f__Lachnospiraceae
OTU_951	2	0	0	1	2	2	0	17	0	3	8	2	0	0	0	0	0	0	0	1	1	1	0	0	0	0	0	1	1	0	k__Bacteria;p__Firmicutes;c__Clostridia;o__Clostridiales;f__unidentified_Clostridiales;g__Anaerovorax
OTU_952	8	2	0	23	9	7	2	2	55	80	0	0	0	0	1	1	0	0	1	8	1	0	3	2	0	5	0	0	5	6	k__Bacteria;p__Bacteroidetes;c__Bacteroidia;o__Bacteroidales;f__Prevotellaceae;g__;s__
OTU_953	6	9	0	6	4	6	1	2	2	7	3	1	0	0	0	2	0	0	0	8	2	2	1	0	0	1	0	1	0	2	k__Bacteria;p__Firmicutes;c__Clostridia;o__Clostridiales;f__Ruminococcaceae
OTU_954	10	23	0	3	2	0	3	1	1	0	1	1	2	0	0	4	40	12	2	2	0	0	2	0	0	0	1	0	0	0	k__Bacteria;p__Tenericutes;c__Mollicutes;o__;f__;g__;s__
OTU_955	2	0	0	3	2	10	2	0	0	1	2	1	3	5	0	5	1	0	0	0	5	0	1	0	2	7	2	1	0	0	k__Bacteria;p__Firmicutes;c__Bacilli;o__Bacillales;f__Bacillaceae;g__;s__
OTU_956	1	3	2	8	4	3	0	0	0	0	2	0	2	2	5	3	1	0	2	0	0	2	1	4	2	0	2	1	0	0	k__Bacteria;p__Actinobacteria;c__Acidimicrobiia;o__unidentified_Acidimicrobiia;f__Iamiaceae;g__Iamia;s__
OTU_957	7	3	4	7	3	5	2	30	0	2	17	1	3	0	3	2	0	2	0	12	4	4	2	0	0	0	0	1	0	0	k__Bacteria;p__Firmicutes;c__Clostridia;o__Clostridiales;f__unidentified_Clostridiales
OTU_958	11	0	0	0	0	0	0	0	0	0	0	0	0	0	0	0	0	0	0	0	34	0	0	0	0	0	0	0	0	0	k__Bacteria;p__Firmicutes;c__Clostridia;o__Clostridiales;f__Lachnospiraceae
OTU_959	0	0	6	0	0	0	0	0	0	0	0	1	1	0	0	1	0	0	0	0	0	2	79	0	2	1	0	1	1	4	k__Bacteria;p__Bacteroidetes;c__Bacteroidia;o__Bacteroidales;f__Prevotellaceae;g__;s__
OTU_960	6	10	2	3	1	2	0	13	0	4	5	2	0	0	0	0	0	2	0	1	1	0	2	0	1	0	0	0	0	2	k__Bacteria;p__Firmicutes;c__Clostridia;o__Clostridiales;f__Christensenellaceae;g__;s__
OTU_961	11	5	2	45	45	69	58	0	0	7	0	1	0	0	2	1	1	0	0	14	7	9	0	0	1	3	2	0	0	0	k__Bacteria;p__Bacteroidetes;c__Bacteroidia;o__Bacteroidales;f__Prevotellaceae;g__;s__
OTU_962	1	5	0	1	1	1	0	3	5	1	3	9	5	0	2	14	0	3	6	1	0	3	15	4	5	4	2	1	2	2	k__Bacteria;p__Firmicutes;c__Erysipelotrichia;o__Erysipelotrichales;f__Erysipelotrichaceae;g__;s__
OTU_963	4	17	1	4	6	3	4	5	0	0	1	2	0	0	1	0	3	0	0	3	4	2	0	0	0	0	1	0	0	0	k__Bacteria;p__Firmicutes;c__Clostridia;o__Clostridiales;f__Lachnospiraceae;g__unidentified_Lachnospiraceae;s__[Ruminococcus]_gnavus
OTU_964	1	5	0	0	0	2	0	0	0	0	2	1	0	0	0	0	0	0	0	1	17	8	0	0	0	0	0	0	0	0	k__Archaea;p__Euryarchaeota;c__Thermoplasmata;o__Methanomassiliicoccales;f__;g__;s__
OTU_965	54	0	1	2	0	0	0	0	0	0	0	0	0	0	0	0	0	0	0	0	0	0	0	0	0	0	0	0	0	0	k__Bacteria;p__Bacteroidetes;c__Bacteroidia;o__Bacteroidales
OTU_966	0	1	0	2	0	0	1	0	0	2	1	2	2	1	10	0	0	0	0	1	2	28	0	1	1	0	0	1	0	0	k__Bacteria;p__Firmicutes;c__Clostridia;o__Clostridiales;f__unidentified_Clostridiales;g__unidentified_Clostridiales;s__Clostridium_butyricum
OTU_967	11	3	1	8	12	0	3	10	7	3	12	1	0	1	3	0	0	1	0	7	0	2	0	0	0	0	0	1	0	0	k__Bacteria;p__Firmicutes;c__Clostridia;o__Clostridiales;f__unidentified_Clostridiales;g__unidentified_Clostridiales
OTU_968	0	0	0	0	3	8	13	0	2	0	0	1	3	1	1	4	0	5	8	1	5	11	0	1	2	0	3	0	0	0	k__Bacteria;p__Tenericutes;c__Mollicutes;o__;f__;g__;s__
OTU_969	0	0	0	1	0	1	1	0	2	0	1	0	0	2	2	1	15	17	1	0	0	4	0	0	0	2	8	5	2	1	k__Bacteria;p__Firmicutes
OTU_970	0	0	0	3	0	0	1	1	0	0	4	0	6	3	4	0	0	1	0	0	0	1	5	1	5	2	0	0	3	0	k__Bacteria;p__Actinobacteria;c__unidentified_Actinobacteria;o__Streptosporangiales;f__Thermomonosporaceae;g__;s__
OTU_971	0	2	3	4	1	2	7	1	2	3	3	4	4	5	1	1	1	1	2	26	3	3	1	8	5	1	3	1	3	3	k__Bacteria;p__Lentisphaerae;c__Lentisphaeria;o__Victivallales;f__;g__;s__
OTU_972	0	0	0	0	0	0	0	0	0	0	0	0	12	9	15	3	1	0	0	1	0	1	2	0	0	0	0	0	0	0	k__Bacteria;p__Tenericutes;c__Mollicutes
OTU_973	6	17	0	2	1	1	0	0	1	1	0	0	0	0	0	0	0	1	0	2	1	1	0	0	0	0	0	0	0	0	k__Bacteria;p__Firmicutes;c__Clostridia;o__Clostridiales;f__Christensenellaceae;g__;s__
OTU_974	0	0	0	0	2	0	0	0	1	2	0	0	0	0	0	0	0	0	1	0	0	0	0	0	3	0	1	8	15	0	k__Bacteria;p__Proteobacteria;c__Alphaproteobacteria;o__Rickettsiales;f__;g__;s__
OTU_975	0	1	0	0	0	0	0	9	0	0	9	14	2	1	0	2	0	0	1	0	0	1	1	0	0	0	0	0	0	0	k__Bacteria;p__Firmicutes;c__Clostridia;o__Clostridiales;f__Ruminococcaceae
OTU_976	1	1	0	11	17	6	9	0	0	0	0	0	0	0	0	0	0	0	0	1	0	0	0	1	0	0	0	0	0	0	k__Bacteria;p__Firmicutes;c__Clostridia;o__Clostridiales;f__Ruminococcaceae;g__unidentified_Ruminococcaceae
OTU_977	1	3	0	0	0	8	0	0	0	0	4	2	2	1	0	5	3	1	0	0	2	5	1	0	1	3	1	3	0	0	k__Bacteria
OTU_978	21	0	0	0	0	0	1	0	0	0	0	0	0	0	1	0	0	0	0	0	29	1	0	0	0	0	0	0	0	0	k__Bacteria;p__Bacteroidetes;c__Bacteroidia;o__Bacteroidales;f__Muribaculaceae;g__;s__
OTU_979	0	3	0	1	0	0	2	5	3	2	10	47	2	4	0	2	0	1	0	4	3	10	2	14	8	1	0	0	0	1	k__Bacteria;p__Spirochaetes;c__Spirochaetia;o__Spirochaetales;f__Spirochaetaceae;g__unidentified_Spirochaetaceae
OTU_980	32	20	18	11	5	4	1	1	3	5	0	0	0	0	1	1	0	1	0	0	0	2	1	0	0	0	0	0	0	0	k__Bacteria;p__Firmicutes;c__Clostridia;o__Clostridiales;f__Christensenellaceae;g__;s__
OTU_981	1	2	0	0	0	0	0	0	0	0	2	3	12	23	35	4	0	4	3	2	0	0	2	1	0	0	0	0	0	0	k__Bacteria;p__Firmicutes;c__Clostridia;o__Clostridiales;f__Ruminococcaceae
OTU_982	3	0	4	1	2	3	3	0	1	4	2	1	9	1	1	1	0	1	4	34	1	3	48	4	3	1	1	1	1	4	k__Bacteria;p__Proteobacteria;c__Deltaproteobacteria;o__Oligoflexales;f__;g__;s__
OTU_983	2	1	34	7	16	6	0	0	17	24	3	0	2	0	0	1	0	1	0	5	0	0	5	0	1	0	0	1	0	2	k__Bacteria;p__Bacteroidetes;c__Bacteroidia;o__Bacteroidales;f__;g__;s__
OTU_984	1	1	1	2	0	1	2	1	3	1	1	0	0	2	0	4	7	31	11	3	5	12	0	1	1	2	1	5	2	0	k__Bacteria
OTU_985	0	0	0	0	0	2	3	0	0	2	1	0	0	0	0	0	1	0	0	8	23	5	2	1	0	0	0	0	0	2	k__Bacteria;p__Bacteroidetes;c__Bacteroidia;o__Bacteroidales
OTU_986	0	0	0	2	2	0	0	0	0	0	0	0	0	1	0	0	0	0	0	0	0	2	2	12	19	0	2	1	6	1	k__Bacteria
OTU_987	6	0	0	1	2	2	2	1	0	0	5	7	17	15	16	1	2	3	8	4	2	6	1	3	1	0	0	1	0	2	k__Bacteria;p__Firmicutes;c__Erysipelotrichia;o__Erysipelotrichales;f__Erysipelotrichaceae;g__;s__
OTU_988	1	0	0	0	0	5	7	0	3	0	0	2	2	2	3	8	2	4	19	3	2	4	2	1	1	6	5	1	4	4	k__Bacteria;p__Proteobacteria;c__Alphaproteobacteria;o__Rhodospirillales
OTU_989	12	5	1	1	1	0	3	7	0	2	5	2	2	0	0	0	0	0	0	5	0	0	0	1	0	0	0	0	0	0	k__Bacteria;p__Firmicutes;c__Clostridia;o__Clostridiales;f__Ruminococcaceae;g__Papillibacter;s__
OTU_990	0	0	0	0	2	0	0	0	0	0	1	0	9	11	11	0	0	0	0	0	0	0	0	0	0	0	0	0	0	0	k__Bacteria;p__Firmicutes;c__Clostridia;o__Clostridiales;f__Ruminococcaceae
OTU_991	0	0	0	0	0	1	0	0	0	0	1	2	5	1	1	24	1	0	1	0	0	0	3	0	1	3	0	0	0	0	k__Bacteria;p__Firmicutes;c__Clostridia;o__Clostridiales;f__Ruminococcaceae;g__unidentified_Ruminococcaceae;s__Clostridiales_bacterium_canine_oral_taxon_100
OTU_992	8	3	2	26	23	56	90	3	2	6	6	0	2	6	4	7	8	124	67	43	12	27	2	6	0	2	4	4	0	5	k__Bacteria;p__Bacteroidetes;c__Bacteroidia;o__Bacteroidales;f__Rikenellaceae;g__;s__
OTU_993	6	0	5	0	0	2	0	0	0	0	11	0	14	0	1	2	0	0	0	0	3	0	14	0	0	0	0	0	0	0	k__Bacteria;p__Proteobacteria;c__Gammaproteobacteria;o__unidentified_Gammaproteobacteria;f__Rhodocyclaceae
OTU_994	0	0	1	0	7	3	0	1	0	4	0	0	1	0	2	1	0	0	0	67	28	0	0	0	0	0	1	0	1	1	k__Bacteria;p__Fibrobacteres;c__Fibrobacteria;o__Fibrobacterales;f__Fibrobacteraceae;g__Fibrobacter;s__
OTU_995	3	25	1	3	6	1	1	0	0	0	0	2	0	0	1	0	0	0	1	3	1	2	1	0	1	0	0	1	0	0	k__Bacteria;p__Firmicutes;c__Clostridia;o__Clostridiales;f__Ruminococcaceae
OTU_996	1	1	1	1	2	3	6	6	0	0	4	12	4	1	1	5	0	0	6	2	3	3	18	1	0	1	1	4	1	2	k__Bacteria;p__Firmicutes;c__Clostridia;o__Clostridiales;f__Ruminococcaceae
OTU_997	2	1	0	1	2	0	1	2	25	27	12	10	0	0	0	0	0	0	1	2	1	1	0	4	0	0	0	0	1	3	k__Bacteria;p__Bacteroidetes;c__Bacteroidia;o__Bacteroidales;f__Rikenellaceae;g__;s__
OTU_998	4	15	0	11	5	0	1	6	4	1	9	0	0	0	0	0	0	0	1	0	0	1	1	0	0	0	0	2	0	0	k__Bacteria;p__Firmicutes;c__Clostridia;o__Clostridiales;f__Christensenellaceae;g__;s__
OTU_999	5	0	5	1	2	3	4	0	0	1	3	1	3	0	0	4	4	1	1	4	4	0	1	3	2	5	8	0	2	4	k__Bacteria;p__Firmicutes;c__Bacilli;o__Bacillales;f__Bacillaceae;g__Ornithinibacillus
OTU_1000	1	4	1	0	0	8	0	0	0	1	0	3	1	1	0	3	0	0	0	4	0	4	9	0	0	1	0	0	0	5	k__Bacteria;p__Proteobacteria;c__Alphaproteobacteria;o__Sphingomonadales;f__Sphingomonadaceae;g__Altererythrobacter;s__
OTU_1001	18	21	2	6	0	7	16	4	2	0	1	4	1	2	1	3	0	0	1	6	5	17	5	0	1	1	1	2	0	3	k__Bacteria;p__Firmicutes;c__Clostridia;o__Clostridiales;f__Ruminococcaceae;g__unidentified_Ruminococcaceae
OTU_1002	8	3	2	2	2	3	2	0	2	0	2	5	11	5	5	1	0	3	0	2	1	1	5	2	0	0	0	0	1	2	k__Bacteria;p__Firmicutes;c__Clostridia;o__Clostridiales;f__Ruminococcaceae;g__;s__
OTU_1003	1	0	2	12	11	0	4	4	2	1	7	16	11	24	41	6	0	13	9	22	2	5	12	73	88	2	2	6	1	1	k__Bacteria;p__Firmicutes;c__Clostridia;o__Clostridiales;f__Lachnospiraceae
OTU_1004	21	0	0	0	1	0	0	2	0	0	16	0	0	1	0	1	0	1	0	0	11	0	1	0	0	0	0	0	0	0	k__Bacteria;p__Firmicutes;c__Clostridia;o__Clostridiales;f__unidentified_Clostridiales;g__Tepidimicrobium
OTU_1005	0	0	1	1	0	23	0	0	1	2	0	0	0	0	0	3	1	0	1	15	0	0	0	0	0	0	0	0	0	0	k__Bacteria;p__Bacteroidetes;c__Bacteroidia;o__Bacteroidales;f__Prevotellaceae;g__;s__
OTU_1006	1	0	0	0	0	2	1	0	0	2	0	1	0	0	0	0	0	0	14	0	4	5	0	0	2	0	0	0	3	0	k__Bacteria
OTU_1007	1	0	0	0	0	1	0	7	0	0	0	0	0	0	0	0	1	15	0	0	3	0	0	1	0	1	0	23	0	0	k__Bacteria;p__Firmicutes;c__Bacilli;o__Bacillales;f__Bacillaceae
OTU_1008	1	0	0	1	3	0	2	0	1	2	1	0	0	1	0	1	0	1	22	10	3	5	0	2	3	1	0	2	0	1	k__Bacteria;p__Proteobacteria;c__Alphaproteobacteria;o__Rickettsiales;f__;g__;s__
OTU_1009	47	17	0	0	0	1	0	0	8	3	1	0	0	0	0	0	0	0	0	0	1	0	0	0	0	0	0	0	0	0	k__Bacteria;p__Bacteroidetes;c__Bacteroidia;o__Bacteroidales;f__Rikenellaceae;g__;s__
OTU_1010	37	19	3	10	7	8	4	61	4	1	32	29	3	4	1	2	5	10	0	13	5	13	21	2	0	0	0	4	1	3	k__Bacteria;p__Firmicutes;c__Clostridia;o__Clostridiales;f__Ruminococcaceae
OTU_1011	34	9	1	0	0	0	0	0	0	1	0	1	0	0	0	0	0	0	0	0	8	0	0	0	0	0	0	0	0	0	k__Bacteria;p__Bacteroidetes;c__Bacteroidia;o__Bacteroidales;f__Rikenellaceae
OTU_1012	7	4	0	2	2	0	0	8	7	1	9	0	2	0	1	0	0	0	0	11	1	0	0	0	0	0	0	0	0	0	k__Bacteria;p__Bacteroidetes;c__Bacteroidia;o__Bacteroidales;f__Rikenellaceae;g__;s__
OTU_1013	0	0	0	0	2	0	0	0	0	2	0	2	0	1	0	0	0	0	0	1	24	20	0	1	0	0	2	4	0	11	k__Bacteria;p__Firmicutes;c__Clostridia;o__Clostridiales
OTU_1014	0	0	0	0	5	0	0	3	0	0	0	2	0	0	8	0	0	3	0	0	0	0	0	0	14	0	2	7	0	0	k__Bacteria;p__Actinobacteria;c__unidentified_Actinobacteria;o__Micromonosporales;f__Micromonosporaceae;g__Longispora;s__
OTU_1015	0	0	1	7	4	20	0	0	0	2	0	0	0	1	0	2	0	0	0	17	0	0	0	1	1	0	0	0	0	0	k__Bacteria;p__Bacteroidetes;c__Bacteroidia;o__Bacteroidales;f__Rikenellaceae
OTU_1016	0	0	0	2	3	1	0	0	0	0	1	0	7	9	4	0	1	0	0	6	0	0	0	5	0	0	0	0	0	0	k__Bacteria;p__Firmicutes;c__Clostridia;o__Clostridiales;f__Ruminococcaceae
OTU_1017	2	3	0	3	7	85	42	3	1	1	0	0	0	1	0	1	2	0	0	6	13	12	0	0	0	2	0	0	0	0	k__Bacteria;p__Melainabacteria;c__;o__;f__;g__;s__
OTU_1018	1	1	0	1	1	1	2	0	1	0	1	0	0	0	0	0	0	0	0	10	16	11	1	0	0	0	1	0	1	1	k__Bacteria;p__Firmicutes;c__Clostridia;o__Clostridiales
OTU_1019	6	0	9	0	0	2	0	0	1	1	2	0	0	0	0	0	0	0	0	16	16	0	0	6	0	0	0	0	0	0	k__Bacteria;p__Bacteroidetes;c__Bacteroidia;o__Bacteroidales;f__Prevotellaceae;g__;s__
OTU_1020	1	2	0	2	0	16	8	0	1	0	0	0	0	0	0	2	0	0	0	5	5	3	0	1	0	0	3	0	1	1	k__Bacteria;p__Bacteroidetes;c__Bacteroidia;o__Bacteroidales;f__Prevotellaceae
OTU_1021	3	2	1	0	1	4	0	2	2	7	5	2	2	2	0	8	0	0	0	5	1	0	2	0	0	5	1	4	2	9	k__Bacteria;p__Firmicutes;c__Bacilli;o__Bacillales;f__Paenibacillaceae;g__Thermobacillus;s__
OTU_1022	2	0	1	2	7	4	2	0	4	0	3	2	6	2	10	5	2	1	3	0	3	1	7	0	6	1	4	4	3	0	k__Bacteria;p__Firmicutes;c__Bacilli;o__Bacillales;f__Paenibacillaceae;g__Cohnella
OTU_1023	0	0	0	8	0	7	0	4	0	0	0	0	0	1	1	5	0	4	0	0	0	0	1	0	1	2	0	17	0	1	k__Bacteria;p__Proteobacteria;c__Gammaproteobacteria;o__Cellvibrionales;f__Cellvibrionaceae
OTU_1024	0	12	0	2	2	0	0	1	2	0	0	9	1	2	0	0	0	0	0	0	0	3	2	4	0	2	0	0	3	2	k__Bacteria;p__Proteobacteria;c__Gammaproteobacteria;o__unidentified_Gammaproteobacteria;f__Burkholderiaceae;g__Pusillimonas;s__
OTU_1025	0	0	1	1	0	0	2	1	2	6	0	0	0	0	0	0	0	1	0	2	3	4	0	1	1	0	0	1	2	2	k__Bacteria
OTU_1026	584	265	45	99	74	237	265	8	273	247	9	26	2	6	5	15	5	3	18	47	130	153	25	271	248	183	37	7	19	97	k__Bacteria;p__Bacteroidetes;c__Bacteroidia;o__Bacteroidales;f__Prevotellaceae
OTU_1027	0	1	0	11	6	3	0	0	6	11	0	0	0	0	0	0	0	0	0	2	2	0	0	0	0	0	0	0	1	0	k__Bacteria;p__Firmicutes;c__Clostridia;o__Clostridiales;f__Lachnospiraceae;g__Shuttleworthia;s__
OTU_1028	8	0	4	1	5	2	8	2	0	0	17	1	8	1	8	3	3	3	2	0	10	0	11	1	6	1	4	9	1	0	k__Bacteria;p__Actinobacteria;c__unidentified_Actinobacteria;o__Micrococcales;f__Cellulomonadaceae
OTU_1029	0	0	0	0	0	6	5	0	4	3	0	1	0	0	0	2	0	0	2	1	7	15	3	0	0	0	1	0	0	0	k__Archaea;p__Euryarchaeota;c__Thermoplasmata;o__Methanomassiliicoccales;f__;g__;s__
OTU_1030	0	0	0	2	5	1	1	0	1	1	0	0	5	1	9	1	1	0	1	0	0	0	0	1	0	0	0	0	0	0	k__Bacteria;p__Firmicutes;c__Clostridia;o__Clostridiales;f__Lachnospiraceae;g__unidentified_Lachnospiraceae
OTU_1031	0	0	0	1	0	3	4	0	0	0	0	1	2	1	0	2	14	17	0	2	0	0	0	0	0	0	0	0	0	0	k__Bacteria;p__Bacteroidetes;c__Bacteroidia;o__Bacteroidales;f__;g__;s__
OTU_1032	0	0	0	0	0	0	0	0	0	0	0	0	0	0	0	0	0	0	0	0	0	0	0	0	1	2	15	2	13	1	k__Bacteria;p__Bacteroidetes;c__Bacteroidia
OTU_1033	14	12	5	15	7	10	3	8	46	61	4	2	0	0	2	2	0	1	0	15	3	0	0	2	0	1	1	0	3	3	k__Bacteria;p__Firmicutes;c__Clostridia;o__Clostridiales;f__Christensenellaceae;g__;s__
OTU_1034	0	0	0	1	0	0	1	1	0	0	2	4	1	2	6	1	1	2	7	8	2	1	2	7	12	0	0	1	0	0	k__Bacteria;p__Spirochaetes;c__Spirochaetia;o__Spirochaetales;f__Spirochaetaceae
OTU_1035	1	0	0	4	6	26	6	0	0	1	0	0	0	0	0	0	0	0	0	0	1	2	0	0	0	2	0	0	0	0	k__Bacteria;p__Bacteroidetes;c__Bacteroidia;o__Bacteroidales;f__Prevotellaceae;g__;s__
OTU_1036	2	7	1	0	0	5	1	1	1	4	0	0	0	1	1	0	0	0	0	1	2	1	1	0	0	1	0	0	0	5	k__Bacteria;p__Firmicutes;c__Clostridia;o__Clostridiales;f__Ruminococcaceae
OTU_1037	1	0	0	2	1	0	0	0	0	1	0	1	4	11	13	1	1	0	0	0	5	3	1	4	0	0	0	0	0	0	k__Bacteria;p__Firmicutes;c__Clostridia;o__Clostridiales
OTU_1038	43	1	0	0	1	2	1	0	0	1	3	0	0	0	0	0	0	0	0	0	2	0	0	0	0	0	0	0	0	0	k__Bacteria;p__Bacteroidetes;c__Bacteroidia;o__Bacteroidales;f__Muribaculaceae;g__;s__
OTU_1039	0	2	5	0	0	2	1	0	1	1	0	0	3	0	1	4	0	0	0	0	0	3	9	0	0	1	0	0	1	0	k__Bacteria;p__Bacteroidetes;c__Bacteroidia
OTU_1040	2	4	3	4	1	2	4	4	2	3	11	4	0	1	0	2	0	2	0	2	1	2	6	4	0	1	0	1	0	7	k__Bacteria;p__Firmicutes;c__Clostridia;o__Clostridiales;f__Ruminococcaceae;g__;s__
OTU_1041	0	2	2	2	0	4	2	0	4	2	0	0	2	2	0	2	1	0	3	0	0	1	6	2	1	3	0	0	9	2	k__Bacteria;p__Firmicutes;c__Bacilli;o__Bacillales;f__Bacillaceae;g__Bacillus;s__Bacillus_borbori
OTU_1042	24	0	0	0	0	0	0	0	0	3	0	0	1	0	0	0	0	0	0	0	25	1	0	0	0	0	0	1	0	0	k__Bacteria;p__Firmicutes;c__Clostridia;o__Clostridiales;f__Lachnospiraceae
OTU_1043	0	0	0	2	13	0	0	0	2	0	1	0	0	3	2	0	1	0	1	0	1	0	0	0	2	2	0	0	0	0	k__Bacteria
OTU_1044	0	0	1	0	2	1	1	0	1	0	1	2	59	49	70	2	7	22	13	3	15	15	3	16	13	0	0	2	0	1	k__Bacteria;p__Firmicutes;c__Erysipelotrichia;o__Erysipelotrichales;f__Erysipelotrichaceae;g__;s__
OTU_1045	33	17	4	8	5	19	9	3	65	49	2	1	0	1	0	0	0	0	1	125	21	12	1	1	1	14	0	7	1	38	k__Bacteria;p__Bacteroidetes;c__Bacteroidia;o__Bacteroidales;f__Prevotellaceae;g__unidentified_Prevotellaceae;s__bacterium_MC2010
OTU_1046	9	16	0	2	1	0	3	13	1	2	8	5	0	1	1	1	1	3	0	5	1	1	5	0	0	0	1	2	1	0	k__Bacteria;p__Firmicutes;c__Clostridia;o__Clostridiales;f__Lachnospiraceae
OTU_1047	0	2	0	9	10	1	1	3	6	3	1	0	2	0	0	1	0	0	1	0	2	2	2	0	3	0	1	2	0	0	k__Bacteria;p__Firmicutes;c__Clostridia;o__Clostridiales;f__Peptostreptococcaceae;g__Paeniclostridium;s__
OTU_1048	0	0	0	12	0	3	0	0	1	0	0	1	0	8	0	0	0	1	0	0	0	0	3	8	3	0	0	0	1	0	k__Bacteria;p__Bacteroidetes;c__Bacteroidia;o__Cytophagales;f__Cyclobacteriaceae
OTU_1049	0	0	10	0	0	0	0	0	1	0	0	0	11	0	0	0	1	0	0	0	0	0	18	0	0	0	0	0	0	0	k__Bacteria;p__Proteobacteria;c__Alphaproteobacteria;o__Sneathiellales;f__Sneathiellaceae;g__Ferrovibrio;s__
OTU_1050	0	0	0	1	1	2	0	1	0	0	1	1	1	1	3	0	0	0	0	12	1	1	6	11	3	1	0	0	0	1	k__Bacteria;p__Bacteroidetes;c__Bacteroidia;o__Bacteroidales;f__;g__;s__
OTU_1051	11	0	0	4	1	2	2	0	0	0	0	0	0	0	1	0	0	0	0	0	2	2	0	2	0	0	1	1	0	0	k__Bacteria;p__Firmicutes;c__Clostridia;o__Clostridiales;f__Ruminococcaceae
OTU_1052	0	1	2	0	0	7	8	0	1	1	0	2	1	0	0	0	0	3	0	4	11	31	0	2	1	1	0	1	1	0	k__Bacteria;p__Proteobacteria;c__Alphaproteobacteria;o__Rhodospirillales;f__;g__;s__
OTU_1053	0	3	1	0	1	4	1	3	2	0	4	0	4	0	0	5	2	2	0	1	3	3	4	0	1	3	1	7	0	0	k__Bacteria;p__Firmicutes;c__Bacilli;o__Bacillales;f__Bacillaceae;g__Bacillus
OTU_1054	2	0	0	0	0	5	13	1	1	0	0	0	0	0	0	2	1	1	0	0	8	16	0	0	0	0	0	0	0	0	k__Bacteria;p__unidentified_Bacteria;c__unidentified_Bacteria;o__unidentified_Bacteria;f__unidentified_Bacteria;g__Candidatus_Saccharimonas;s__
OTU_1055	0	0	0	0	0	0	0	0	0	0	0	0	2	1	0	1	0	2	2	0	0	1	1	11	24	0	0	0	0	0	k__Bacteria;p__Tenericutes;c__Mollicutes;o__;f__;g__;s__
OTU_1056	0	0	0	0	0	1	0	0	0	0	0	1	8	2	5	0	6	5	1	0	0	0	0	0	0	0	0	0	0	0	k__Bacteria;p__Firmicutes;c__Clostridia;o__Clostridiales
OTU_1057	0	1	1	0	1	1	1	0	0	2	2	3	6	4	7	1	1	1	2	7	8	3	2	0	1	2	0	2	0	0	k__Bacteria
OTU_1058	0	1	0	7	2	4	4	0	0	0	1	0	1	0	0	0	0	0	0	29	3	0	1	0	0	0	1	0	0	0	k__Bacteria;p__Firmicutes;c__Clostridia;o__Clostridiales;f__Ruminococcaceae
OTU_1059	0	0	0	10	0	0	0	0	0	0	0	0	0	7	0	1	0	0	0	0	0	0	1	7	0	0	0	0	0	0	k__Bacteria;p__Proteobacteria;c__Deltaproteobacteria;o__Myxococcales;f__unidentified_Myxococcales;g__unidentified_Myxococcales;s__Sorangiineae_bacterium_NIC37A_2
OTU_1060	0	0	0	18	19	3	3	0	0	1	0	0	0	0	0	0	0	0	0	0	0	0	0	0	0	1	0	0	0	0	k__Bacteria;p__Bacteroidetes;c__Bacteroidia;o__Bacteroidales;f__Prevotellaceae
OTU_1061	1	3	3	3	3	1	0	0	0	1	0	0	0	0	0	0	0	0	0	0	0	2	0	2	3	0	1	2	0	5	k__Bacteria
OTU_1062	0	0	0	0	0	0	11	3	3	0	1	0	3	1	1	7	87	24	5	0	7	4	8	4	2	10	194	90	162	2	k__Bacteria;p__Firmicutes;c__Clostridia;o__Clostridiales;f__Ruminococcaceae
OTU_1063	3	0	1	1	1	0	5	0	2	1	0	3	0	3	2	0	0	0	0	5	6	5	4	2	1	0	0	2	0	1	k__Bacteria;p__Firmicutes;c__Clostridia;o__Clostridiales;f__Ruminococcaceae
OTU_1064	0	3	2	0	0	1	0	2	0	0	1	8	0	0	0	3	0	2	3	0	0	1	10	0	0	0	0	1	0	0	k__Bacteria;p__Proteobacteria;c__Gammaproteobacteria;o__Pseudomonadales;f__Moraxellaceae;g__Moraxella
OTU_1065	0	1	0	1	0	4	4	0	0	0	0	1	0	0	0	14	0	0	0	2	2	4	2	0	0	1	0	2	0	0	k__Bacteria;p__Tenericutes;c__Mollicutes;o__;f__;g__;s__
OTU_1066	1	0	1	0	1	3	4	1	0	0	0	1	1	0	0	0	0	8	7	3	16	45	0	0	4	9	3	0	3	2	k__Bacteria;p__Firmicutes;c__Erysipelotrichia;o__Erysipelotrichales;f__Erysipelotrichaceae;g__;s__
OTU_1067	0	0	2	0	0	1	1	0	0	0	0	0	2	0	0	2	0	0	0	1	1	3	22	4	4	0	1	1	0	4	k__Bacteria;p__Proteobacteria;c__Alphaproteobacteria;o__Rhodospirillales;f__;g__;s__
OTU_1068	6	0	0	0	0	0	0	0	0	0	0	0	0	0	0	0	0	0	0	0	25	0	0	0	0	0	0	0	0	0	k__Bacteria;p__Firmicutes;c__Clostridia;o__Clostridiales;f__Lachnospiraceae
OTU_1069	1	0	0	0	0	5	2	0	0	0	0	0	1	0	0	0	0	0	0	24	18	3	1	0	0	0	1	1	0	1	k__Bacteria;p__Melainabacteria;c__;o__;f__;g__;s__
OTU_1070	0	1	0	2	1	0	1	4	2	1	2	4	3	2	0	1	0	0	5	1	0	0	4	0	0	3	0	1	0	0	k__Bacteria;p__Firmicutes;c__Erysipelotrichia;o__Erysipelotrichales;f__Erysipelotrichaceae;g__;s__
OTU_1071	1	0	0	0	0	0	0	0	0	0	0	0	0	0	0	0	0	0	0	0	13	24	1	0	2	0	0	0	0	0	k__Bacteria;p__Firmicutes;c__Erysipelotrichia;o__Erysipelotrichales;f__Erysipelotrichaceae;g__;s__
OTU_1072	0	0	0	1	1	0	0	1	1	0	0	0	0	1	1	1	2	0	0	1	2	4	2	9	1	2	2	6	2	3	k__Bacteria;p__Actinobacteria;c__unidentified_Actinobacteria;o__Corynebacteriales;f__Corynebacteriaceae;g__unidentified_Corynebacteriaceae
OTU_1073	2	4	1	2	3	2	7	3	0	0	1	1	0	1	4	3	7	3	1	0	0	1	4	3	1	1	6	2	0	0	k__Bacteria;p__Firmicutes;c__Bacilli;o__Bacillales;f__Paenibacillaceae
OTU_1074	1	0	2	5	2	0	1	2	4	0	2	0	4	2	3	1	0	0	0	0	0	4	1	0	0	1	0	1	1	0	k__Bacteria;p__Firmicutes;c__Bacilli;o__Lactobacillales;f__Streptococcaceae;g__Lactococcus;s__Lactococcus_lactis
OTU_1075	0	0	0	1	0	17	0	0	0	0	0	0	0	0	0	17	0	0	0	0	0	0	0	0	0	10	0	0	0	0	k__Bacteria;p__Proteobacteria;c__Deltaproteobacteria;o__Myxococcales
OTU_1076	0	0	0	0	0	0	3	0	0	0	0	1	0	0	1	1	0	4	0	0	0	1	0	0	3	0	12	0	4	2	k__Bacteria
OTU_1077	3	0	10	12	11	2	0	2	13	11	1	0	0	0	0	0	0	0	0	1	1	0	1	1	0	0	0	0	0	0	k__Bacteria;p__Proteobacteria;c__Deltaproteobacteria;o__Desulfovibrionales;f__Desulfovibrionaceae;g__Desulfovibrio
OTU_1078	0	0	0	0	1	0	0	0	0	0	1	0	2	1	2	3	0	0	2	1	4	9	21	0	0	0	1	1	2	1	k__Bacteria;p__Bacteroidetes;c__Bacteroidia;o__Bacteroidales
OTU_1079	0	0	0	0	2	2	2	0	1	1	0	0	10	4	24	1	0	6	6	4	3	1	1	0	0	0	6	0	2	0	k__Bacteria;p__Tenericutes;c__Mollicutes;o__;f__;g__;s__
OTU_1080	0	0	1	0	2	0	0	0	0	0	0	1	0	0	0	0	0	1	4	1	22	24	2	0	1	0	0	1	0	0	k__Bacteria
OTU_1081	1	3	0	2	0	1	1	0	11	16	0	0	1	0	0	5	0	1	1	0	0	0	2	2	1	0	2	0	0	2	k__Bacteria;p__Tenericutes;c__Mollicutes;o__;f__;g__;s__
OTU_1082	2	3	0	0	44	0	0	0	0	0	0	0	0	0	0	0	0	0	1	0	0	0	0	0	2	0	0	0	0	0	k__Bacteria;p__Bacteroidetes;c__Bacteroidia;o__Bacteroidales
OTU_1083	3	10	5	3	0	0	1	4	0	1	1	0	2	1	0	0	0	0	0	4	1	2	0	0	0	0	0	0	0	0	k__Bacteria;p__Firmicutes;c__Clostridia;o__Clostridiales;f__Lachnospiraceae
OTU_1084	3	0	0	7	9	5	8	0	0	0	0	0	0	0	0	0	0	2	0	0	48	71	1	3	0	2	2	0	0	0	k__Bacteria;p__Bacteroidetes;c__Bacteroidia;o__Bacteroidales;f__Prevotellaceae;g__;s__
OTU_1085	0	1	0	1	5	5	1	0	2	0	0	1	0	0	4	2	0	0	1	0	0	1	0	0	7	1	0	1	2	0	k__Bacteria;p__Proteobacteria;c__Alphaproteobacteria
OTU_1086	23	5	3	13	4	1	0	12	6	0	9	4	1	0	1	0	1	0	0	4	1	0	0	2	1	1	0	0	0	0	k__Bacteria;p__Firmicutes;c__Negativicutes;o__Selenomonadales;f__Veillonellaceae;g__Anaerovibrio
OTU_1087	0	1	1	4	1	10	33	0	2	0	0	0	0	0	0	4	0	1	4	1	1	0	0	0	0	1	0	0	0	0	k__Bacteria;p__unidentified_Bacteria;c__unidentified_Bacteria;o__unidentified_Bacteria;f__unidentified_Bacteria;g__Candidatus_Saccharimonas;s__
OTU_1088	5	2	2	10	6	18	39	1	1	2	0	0	1	1	3	4	9	34	0	0	0	0	0	0	0	2	8	2	0	0	k__Bacteria;p__Bacteroidetes;c__Bacteroidia;o__Bacteroidales
OTU_1089	0	0	0	0	0	2	3	0	0	0	0	1	7	4	1	7	0	1	6	2	2	1	8	2	1	1	0	0	0	0	k__Bacteria;p__Bacteroidetes;c__Bacteroidia;o__Bacteroidales
OTU_1090	2	0	0	1	0	2	0	1	0	0	0	0	0	1	0	1	1	0	0	0	0	1	8	1	4	0	0	0	1	0	k__Bacteria;p__Firmicutes;c__Clostridia;o__Clostridiales;f__Lachnospiraceae;g__unidentified_Lachnospiraceae;s__bacterium_FE2018
OTU_1091	46	0	0	0	2	0	2	1	0	0	0	0	0	0	0	0	0	0	0	0	2	1	0	0	0	0	0	0	0	0	k__Bacteria;p__Bacteroidetes;c__Bacteroidia;o__Bacteroidales;f__;g__;s__
OTU_1092	0	0	0	12	6	12	0	0	0	0	0	0	0	0	0	0	0	0	0	1	2	6	0	0	0	0	0	0	0	0	k__Archaea;p__Euryarchaeota;c__Methanobacteria;o__Methanobacteriales;f__Methanobacteriaceae;g__;s__
OTU_1093	1	0	0	0	1	1	0	1	11	8	0	0	0	0	0	0	0	0	0	0	0	0	0	0	0	0	0	0	0	0	k__Bacteria;p__Firmicutes;c__Clostridia;o__Clostridiales;f__Eubacteriaceae;g__Pseudoramibacter;s__
OTU_1094	5	27	1	5	2	2	4	1	0	1	0	2	140	75	191	12	1	6	4	2	4	8	10	3	2	0	0	0	0	0	k__Bacteria;p__unidentified_Bacteria;c__unidentified_Bacteria;o__unidentified_Bacteria;f__unidentified_Bacteria;g__Candidatus_Saccharimonas;s__
OTU_1095	1	3	6	4	6	13	9	3	1	1	0	0	0	0	1	0	0	0	0	8	1	2	1	0	0	0	1	0	1	0	k__Bacteria;p__Firmicutes;c__Clostridia;o__Clostridiales;f__Ruminococcaceae
OTU_1096	2	0	0	0	4	0	0	0	1	12	0	0	0	1	1	0	0	0	0	0	0	0	0	0	0	0	0	0	0	0	k__Bacteria;p__Kiritimatiellaeota;c__Kiritimatiellae;o__;f__;g__;s__
OTU_1097	0	0	1	1	0	0	0	1	5	2	1	7	3	1	3	4	1	2	2	5	0	1	4	0	5	0	0	1	0	1	k__Bacteria;p__Firmicutes;c__Clostridia;o__Clostridiales;f__unidentified_Clostridiales;g__unidentified_Clostridiales
OTU_1098	1	0	0	4	2	7	8	2	0	0	0	0	1	2	1	2	2	0	0	4	3	6	1	6	2	1	0	0	1	2	k__Bacteria;p__Firmicutes;c__Clostridia;o__Clostridiales;f__Ruminococcaceae
OTU_1099	0	0	2	0	3	8	19	0	0	0	0	0	0	0	0	0	1	0	0	0	0	0	0	0	0	1	0	0	0	0	k__Bacteria;p__Proteobacteria;c__Alphaproteobacteria;o__Rhodospirillales;f__;g__;s__
OTU_1100	0	1	0	0	0	0	0	0	0	0	1	0	0	2	1	1	0	0	14	10	1	1	0	0	0	0	0	0	2	0	k__Bacteria
OTU_1101	0	0	1	1	0	0	4	0	0	0	0	0	0	0	0	0	0	0	7	5	0	0	0	0	0	0	1	0	0	0	k__Bacteria;p__Firmicutes;c__Clostridia;o__Clostridiales;f__Ruminococcaceae
OTU_1102	33	4	0	0	1	0	0	0	0	1	0	0	0	0	0	0	0	0	0	0	1	0	0	0	0	0	0	0	0	0	k__Bacteria;p__Bacteroidetes;c__Bacteroidia;o__Bacteroidales;f__Prevotellaceae
OTU_1103	8	9	2	48	18	77	98	3	19	24	2	1	6	16	20	2	5	6	3	49	63	100	16	143	59	34	24	9	12	51	k__Bacteria;p__Bacteroidetes;c__Bacteroidia;o__Bacteroidales;f__Prevotellaceae
OTU_1104	0	0	0	15	0	0	0	0	1	0	0	0	0	7	0	0	0	0	0	0	0	0	0	11	0	0	0	0	0	0	k__Bacteria;p__Bacteroidetes;c__Bacteroidia;o__Flavobacteriales
OTU_1105	1	2	2	1	0	4	8	0	1	0	0	1	0	1	0	0	0	0	0	4	1	0	2	0	2	0	0	0	0	0	k__Bacteria;p__Firmicutes;c__Clostridia;o__Clostridiales;f__Ruminococcaceae;g__;s__
OTU_1106	0	0	0	0	0	0	0	0	0	0	0	0	0	0	0	0	0	1	0	0	1	0	2	1	1	0	11	36	10	0	k__Bacteria;p__Bacteroidetes;c__Bacteroidia
OTU_1107	0	0	0	0	0	0	0	0	0	0	0	0	0	0	1	1	0	0	0	0	12	21	0	0	0	0	0	0	0	0	k__Bacteria;p__Proteobacteria;c__Gammaproteobacteria;o__unidentified_Gammaproteobacteria;f__Burkholderiaceae;g__Limnobacter;s__
OTU_1108	2	0	1	0	1	3	0	0	0	1	3	1	1	0	0	1	1	1	0	1	2	2	5	0	0	2	0	10	0	0	k__Bacteria;p__Firmicutes;c__Limnochordia;o__Limnochordales;f__Limnochordaceae;g__;s__
OTU_1109	0	0	0	1	0	0	1	0	0	0	0	1	0	0	0	0	0	0	0	4	3	10	2	1	2	0	1	1	0	0	k__Bacteria;p__Firmicutes;c__Clostridia;o__Clostridiales;f__unidentified_Clostridiales
OTU_1110	62	34	5	35	23	13	8	0	13	26	4	3	1	1	1	0	1	0	1	41	4	5	3	3	1	1	0	1	0	3	k__Bacteria;p__Firmicutes;c__Clostridia;o__Clostridiales;f__Christensenellaceae;g__;s__
OTU_1111	28	15	7	6	4	6	9	6	23	19	19	8	0	1	0	1	0	1	0	10	45	28	2	9	3	2	0	1	1	3	k__Bacteria;p__Bacteroidetes;c__Bacteroidia;o__Bacteroidales;f__Prevotellaceae;g__;s__
OTU_1112	1	4	4	12	8	1	6	2	1	3	2	3	3	1	0	0	0	1	0	3	0	0	8	2	0	1	1	0	0	2	k__Bacteria;p__Firmicutes;c__Clostridia;o__Clostridiales;f__Ruminococcaceae
OTU_1113	9	4	3	3	3	4	0	0	3	1	0	1	2	4	2	4	0	0	0	0	1	0	4	0	1	3	0	4	1	1	k__Bacteria;p__Proteobacteria;c__Alphaproteobacteria;o__Sphingomonadales;f__Sphingomonadaceae;g__Sphingomonas
OTU_1114	6	10	9	27	32	17	46	2	2	0	0	3	3	7	4	5	3	1	4	7	3	8	7	1	4	2	2	0	3	1	k__Bacteria;p__Firmicutes;c__Clostridia;o__Clostridiales;f__Ruminococcaceae;g__unidentified_Ruminococcaceae
OTU_1115	36	3	0	1	4	1	1	0	0	0	0	0	0	0	0	0	0	0	0	0	2	0	0	0	0	0	0	0	0	0	k__Bacteria;p__Bacteroidetes;c__Bacteroidia;o__Bacteroidales;f__Prevotellaceae
OTU_1116	3	1	1	5	4	2	2	0	0	2	0	0	0	0	1	0	0	0	0	13	0	2	2	4	1	0	0	0	1	0	k__Bacteria;p__Firmicutes;c__Clostridia;o__Clostridiales;f__Lachnospiraceae
OTU_1117	0	0	0	0	0	0	0	0	0	0	0	0	0	0	0	0	0	2	0	0	2	3	1	0	0	0	13	222	6	0	k__Bacteria
OTU_1118	6	7	3	15	3	11	18	10	5	3	5	5	4	0	7	5	0	4	9	3	5	14	9	4	8	1	3	2	0	2	k__Bacteria;p__Firmicutes;c__Clostridia;o__Clostridiales;f__unidentified_Clostridiales;g__unidentified_Clostridiales;s__bacterium_AD3011
OTU_1119	0	1	0	8	27	0	1	1	0	3	1	1	1	1	2	1	0	0	0	2	0	5	1	0	3	0	0	0	0	0	k__Bacteria;p__Firmicutes;c__Clostridia;o__Clostridiales;f__Ruminococcaceae
OTU_1120	2	0	0	2	0	1	0	2	0	0	3	10	0	2	3	1	0	0	1	2	1	0	2	2	4	1	0	0	0	1	k__Bacteria;p__Firmicutes;c__Clostridia;o__Clostridiales;f__Lachnospiraceae;g__Shuttleworthia;s__
OTU_1121	0	0	0	2	1	0	0	0	0	0	0	2	24	15	23	1	2	0	2	2	1	1	1	0	1	0	0	0	0	0	k__Bacteria
OTU_1122	3	5	0	0	2	1	2	14	1	1	10	1	0	0	0	1	0	4	0	1	0	0	1	1	0	0	0	0	0	0	k__Bacteria;p__Firmicutes;c__Clostridia;o__Clostridiales;f__unidentified_Clostridiales
OTU_1123	0	0	7	0	0	0	0	0	0	0	0	0	17	0	0	0	0	0	0	0	0	0	15	0	0	0	1	0	0	0	k__Bacteria;p__Proteobacteria;c__Gammaproteobacteria;o__unidentified_Gammaproteobacteria;f__unidentified_Gammaproteobacteria;g__Chitiniphilus;s__
OTU_1124	0	1	0	0	0	26	2	0	0	0	0	1	0	0	0	0	0	0	0	2	0	0	0	0	0	1	0	0	0	0	k__Bacteria;p__Bacteroidetes;c__Bacteroidia;o__Bacteroidales;f__Prevotellaceae;g__;s__
OTU_1125	4	0	1	0	1	2	1	1	2	6	15	0	2	1	0	2	0	1	0	44	15	0	1	0	0	2	1	0	0	0	k__Bacteria;p__Spirochaetes;c__Spirochaetia;o__Spirochaetales;f__Spirochaetaceae;g__Sediminispirochaeta;s__
OTU_1126	5	1	6	0	1	7	1	11	3	1	8	7	4	6	1	0	0	2	0	4	0	7	5	2	0	1	1	0	0	2	k__Bacteria;p__Firmicutes;c__Clostridia;o__Clostridiales;f__unidentified_Clostridiales
OTU_1127	1	0	0	0	0	8	0	1	0	0	0	1	1	0	0	0	0	0	0	7	0	0	0	0	0	0	0	0	1	0	k__Bacteria;p__Firmicutes;c__Clostridia;o__Clostridiales;f__Ruminococcaceae;g__;s__
OTU_1128	0	0	0	0	1	7	8	0	0	2	0	0	0	0	0	2	1	0	0	6	3	0	0	0	1	2	1	0	0	1	k__Bacteria;p__Bacteroidetes;c__Bacteroidia;o__Bacteroidales
OTU_1129	1	1	0	0	0	0	0	1	0	0	0	0	0	0	0	0	0	6	5	2	5	8	0	0	0	0	1	1	0	0	k__Bacteria
OTU_1130	494	166	336	1058	1119	485	210	319	582	641	398	40	23	35	31	26	10	3	15	571	2061	781	79	64	54	112	37	138	66	755	k__Bacteria;p__Bacteroidetes;c__Bacteroidia;o__Bacteroidales;f__Prevotellaceae;g__;s__
OTU_1131	1	1	0	3	1	2	3	3	1	1	0	3	2	2	0	1	1	3	0	0	1	0	1	1	2	2	1	0	2	0	k__Bacteria;p__Actinobacteria;c__unidentified_Actinobacteria;o__Corynebacteriales;f__Mycobacteriaceae;g__Mycobacterium;s__Mycobacterium_thermoresistibile
OTU_1132	0	0	0	0	0	0	0	0	1	0	0	0	0	1	2	0	1	1	5	12	0	0	0	0	0	0	0	1	0	0	k__Bacteria;p__Firmicutes;c__Clostridia;o__Clostridiales;f__Ruminococcaceae
OTU_1133	1	0	0	0	0	0	0	0	0	0	0	0	0	0	0	0	0	0	0	1	7	14	1	0	0	0	2	0	0	0	k__Bacteria;p__Tenericutes;c__Mollicutes;o__;f__;g__;s__
OTU_1134	10	20	1	4	0	1	0	0	8	3	0	0	0	0	0	0	0	0	0	0	0	1	0	0	0	0	0	0	0	0	k__Bacteria;p__Proteobacteria;c__Gammaproteobacteria;o__Aeromonadales;f__Succinivibrionaceae;g__Succinivibrio
OTU_1135	0	1	4	0	1	0	2	0	1	0	0	0	3	0	1	0	0	1	0	0	4	7	4	0	0	1	0	0	0	1	k__Bacteria;p__Bacteroidetes;c__Bacteroidia;o__Bacteroidales
OTU_1136	3	0	1	0	50	0	0	1	2	1	0	0	0	0	2	0	0	0	0	0	0	0	0	0	6	1	1	19	0	1	k__Bacteria;p__Bacteroidetes;c__Bacteroidia;o__Bacteroidales;f__Prevotellaceae;g__unidentified_Prevotellaceae;s__bacterium_P3
OTU_1137	1	0	2	1	2	9	9	1	0	0	2	1	0	0	0	1	0	1	0	8	12	19	0	0	0	1	0	0	0	0	k__Bacteria;p__Firmicutes;c__Clostridia;o__Clostridiales;f__Ruminococcaceae
OTU_1138	23	1	0	3	82	3	0	0	0	1	0	0	0	0	4	0	0	0	0	0	0	0	0	0	3	0	0	3	0	1	k__Bacteria;p__Bacteroidetes;c__Bacteroidia;o__Bacteroidales
OTU_1139	1	1	1	0	1	0	0	0	0	0	3	14	2	1	2	7	2	0	0	1	1	2	8	0	0	2	0	2	0	0	k__Bacteria;p__Tenericutes;c__Mollicutes
OTU_1140	0	0	2	0	0	4	1	0	0	0	0	0	2	1	1	0	2	0	1	0	0	0	4	0	0	0	3	0	0	0	k__Bacteria;p__Proteobacteria;c__Deltaproteobacteria;o__Bdellovibrionales;f__Bdellovibrionaceae;g__;s__
OTU_1141	0	0	0	3	2	1	2	0	3	0	3	5	0	1	0	0	1	25	18	4	23	34	1	2	2	0	2	1	1	0	k__Bacteria;p__Firmicutes;c__Erysipelotrichia;o__Erysipelotrichales;f__Erysipelotrichaceae;g__;s__
OTU_1142	0	0	1	3	2	0	1	0	9	7	0	3	0	0	0	0	0	0	2	1	0	0	1	0	0	0	13	3	18	1	k__Bacteria;p__Firmicutes;c__Clostridia;o__Clostridiales;f__Ruminococcaceae
OTU_1143	0	1	0	0	3	4	11	0	0	2	1	0	8	2	15	10	5	12	1	0	1	5	3	1	0	2	6	4	0	0	k__Bacteria;p__Tenericutes;c__Mollicutes;o__;f__;g__;s__
OTU_1144	0	0	0	0	0	0	0	0	0	0	0	0	0	0	1	3	0	0	1	29	4	5	1	0	1	0	0	0	0	2	k__Bacteria;p__Bacteroidetes;c__Bacteroidia;o__Bacteroidales;f__Prevotellaceae;g__;s__
OTU_1145	0	4	0	7	0	2	1	0	2	0	2	0	0	5	1	1	7	60	2	1	4	7	6	13	7	4	3	4	2	1	k__Bacteria;p__Tenericutes;c__Mollicutes;o__;f__;g__;s__
OTU_1146	0	0	1	11	2	6	21	0	1	1	0	0	0	0	0	1	0	1	0	0	1	3	0	0	0	1	1	1	0	0	k__Bacteria;p__Bacteroidetes;c__Bacteroidia;o__Bacteroidales;f__;g__;s__
OTU_1147	0	1	0	2	2	0	1	5	4	1	13	1	0	0	1	0	0	0	0	2	1	0	0	0	0	0	0	1	0	1	k__Bacteria;p__Firmicutes;c__Clostridia;o__Clostridiales;f__Lachnospiraceae
OTU_1148	0	1	1	4	0	13	32	1	2	0	2	0	1	1	1	3	3	17	7	0	5	7	0	0	0	2	2	1	0	1	k__Bacteria;p__Firmicutes;c__Clostridia;o__Clostridiales;f__Ruminococcaceae;g__unidentified_Ruminococcaceae;s__[Clostridium]_papyrosolvens
OTU_1149	6	3	0	6	9	4	10	0	2	0	0	0	0	0	0	1	1	0	0	0	0	0	0	0	0	0	0	0	0	0	k__Bacteria;p__Firmicutes;c__Clostridia;o__Clostridiales;f__Ruminococcaceae;g__unidentified_Ruminococcaceae;s__Ruminococcus_sp_YE281
OTU_1150	15	20	0	5	17	5	0	3	2	3	0	0	0	1	0	2	0	0	0	10	4	3	0	1	0	0	0	1	0	2	k__Bacteria;p__Firmicutes;c__Clostridia;o__Clostridiales;f__Christensenellaceae
OTU_1151	0	1	0	5	2	12	1	0	16	6	0	0	0	1	2	0	0	0	1	29	10	3	1	0	0	0	0	0	0	2	k__Bacteria;p__Firmicutes;c__Negativicutes;o__Selenomonadales;f__Acidaminococcaceae;g__Succiniclasticum;s__
OTU_1152	0	0	0	3	2	12	8	0	0	1	0	0	0	0	0	2	4	1	1	12	6	11	0	0	0	0	1	0	1	0	k__Bacteria;p__Bacteroidetes;c__Bacteroidia;o__Bacteroidales;f__Rikenellaceae;g__;s__
OTU_1153	0	1	0	0	0	1	0	0	0	0	0	0	1	0	0	28	0	0	0	0	0	0	17	1	0	2	0	0	0	0	k__Bacteria;p__Tenericutes;c__Mollicutes;o__;f__;g__;s__
OTU_1154	1	0	0	0	1	0	0	0	0	0	0	1	1	0	0	1	2	20	7	4	0	0	0	0	0	0	0	0	0	0	k__Bacteria;p__Bacteroidetes;c__Bacteroidia;o__Bacteroidales
OTU_1155	1	0	0	1	0	1	0	8	0	0	19	14	3	0	3	0	0	0	2	1	1	1	0	0	0	0	0	1	0	0	k__Bacteria;p__Proteobacteria;c__Gammaproteobacteria;o__Aeromonadales;f__Aeromonadaceae;g__Aeromonas;s__Aeromonas_caviae
OTU_1156	0	0	0	1	2	16	8	0	0	0	0	0	0	0	0	0	0	0	0	0	0	0	0	0	0	1	0	0	0	0	k__Bacteria;p__Melainabacteria;c__;o__;f__;g__;s__
OTU_1157	11	24	2	8	10	15	2	7	0	4	4	1	0	0	0	0	0	1	0	12	7	4	0	0	0	0	0	0	1	0	k__Bacteria;p__Firmicutes;c__Clostridia;o__Clostridiales;f__Christensenellaceae
OTU_1158	0	1	5	1	0	1	0	1	0	0	0	3	10	9	13	2	2	3	8	0	2	0	3	7	3	2	3	1	0	1	k__Bacteria;p__Tenericutes;c__Mollicutes
OTU_1159	28	16	2	0	0	0	0	0	3	1	0	2	0	1	0	0	0	0	0	0	2	1	1	1	0	0	0	0	0	1	k__Bacteria;p__Bacteroidetes;c__Bacteroidia;o__Bacteroidales;f__Rikenellaceae;g__;s__
OTU_1160	3	1	0	1	1	1	0	2	1	1	22	1	0	0	0	0	0	0	2	0	1	0	0	0	0	0	0	0	0	0	k__Bacteria;p__Bacteroidetes;c__Bacteroidia;o__Bacteroidales;f__Rikenellaceae;g__;s__
OTU_1161	0	0	0	2	17	1	0	0	0	2	0	0	0	0	2	0	0	0	0	5	2	0	0	0	1	0	0	0	0	0	k__Bacteria;p__Firmicutes;c__Clostridia;o__Clostridiales;f__Lachnospiraceae;g__unidentified_Lachnospiraceae;s__bacterium_YGB2004
OTU_1162	0	1	0	1	3	3	25	0	1	2	0	0	0	0	0	0	1	1	0	0	0	1	1	0	1	0	1	0	0	0	k__Bacteria;p__Firmicutes;c__Clostridia;o__Clostridiales;f__Ruminococcaceae;g__unidentified_Ruminococcaceae
OTU_1163	0	0	9	0	1	1	0	0	0	0	0	2	9	0	1	3	0	0	0	0	0	0	9	0	0	0	1	0	0	0	k__Bacteria;p__Verrucomicrobia;c__Verrucomicrobiae;o__Verrucomicrobiales;f__Rubritaleaceae;g__Luteolibacter;s__
OTU_1164	0	0	0	3	0	0	0	0	1	0	0	0	0	9	0	0	0	0	0	0	0	0	0	5	0	0	0	0	2	0	k__Bacteria;p__Proteobacteria;c__Alphaproteobacteria;o__Rhodospirillales;f__;g__;s__
OTU_1165	0	0	0	0	0	2	1	0	0	0	0	0	0	0	0	0	0	0	0	4	5	5	0	0	0	0	0	0	0	0	k__Bacteria;p__Firmicutes;c__Clostridia;o__Clostridiales;f__Ruminococcaceae
OTU_1166	0	0	0	0	0	0	0	0	0	0	0	0	0	3	0	2	29	13	1	1	0	1	0	0	0	0	0	0	0	0	k__Bacteria;p__Proteobacteria;c__Gammaproteobacteria
OTU_1167	5	1	1	12	8	3	6	0	5	2	0	1	0	2	1	0	1	0	0	3	4	4	1	1	0	0	1	2	0	3	k__Bacteria;p__Firmicutes;c__Clostridia;o__Clostridiales;f__Lachnospiraceae;g__;s__
OTU_1168	0	0	0	0	1	1	1	0	0	1	0	0	0	0	0	0	0	0	0	18	0	1	0	0	0	0	0	0	0	0	k__Bacteria;p__Bacteroidetes;c__Bacteroidia;o__Bacteroidales;f__Rikenellaceae
OTU_1169	0	0	0	1	0	0	1	0	0	0	0	0	0	5	4	1	0	0	2	3	0	5	3	0	2	9	1	0	3	0	k__Bacteria;p__Firmicutes;c__Clostridia;o__Clostridiales;f__unidentified_Clostridiales;g__Mogibacterium;s__
OTU_1170	1	1	0	1	0	1	0	1	0	2	1	14	0	0	0	0	0	0	0	1	5	6	26	3	1	0	0	0	0	3	k__Archaea;p__Euryarchaeota;c__Thermoplasmata;o__Methanomassiliicoccales;f__;g__;s__
OTU_1171	0	0	0	0	0	0	0	0	0	0	0	0	0	0	1	1	0	0	1	0	0	1	0	0	1	2	27	3	3	2	k__Bacteria;p__Tenericutes;c__Mollicutes;o__;f__;g__;s__
OTU_1172	1	3	0	19	11	0	1	1	0	2	0	0	1	1	0	2	0	0	0	19	1	2	3	1	0	0	0	0	0	1	k__Bacteria;p__Firmicutes;c__Clostridia;o__Clostridiales;f__Ruminococcaceae
OTU_1173	0	0	0	2	0	1	4	1	2	0	0	0	0	1	0	0	7	9	23	5	0	1	0	0	0	0	1	0	2	0	k__Bacteria;p__Firmicutes;c__Clostridia;o__Clostridiales;f__Ruminococcaceae;g__unidentified_Ruminococcaceae;s__Clostridiales_bacterium_canine_oral_taxon_123
OTU_1174	4	1	0	0	0	1	0	10	0	1	13	1	0	0	2	0	0	2	0	1	0	0	0	0	0	0	0	2	0	0	k__Bacteria;p__Firmicutes;c__Clostridia;o__Clostridiales;f__Christensenellaceae;g__unidentified_Christensenellaceae
OTU_1175	0	1	1	8	19	2	6	2	0	0	1	0	0	0	1	0	2	0	1	22	1	0	0	0	3	0	0	0	0	0	k__Bacteria;p__Firmicutes;c__Clostridia;o__Clostridiales;f__Ruminococcaceae
OTU_1176	4	3	8	2	0	4	4	0	6	14	0	0	3	0	2	0	0	0	1	15	9	9	0	0	0	1	2	0	3	5	k__Bacteria;p__Bacteroidetes;c__Bacteroidia;o__Bacteroidales;f__;g__;s__
OTU_1177	2	1	3	1	2	1	0	1	5	8	5	12	9	1	7	3	3	2	46	7	11	10	2	4	0	5	18	5	32	2	k__Bacteria;p__Tenericutes;c__Mollicutes;o__Anaeroplasmatales;f__Anaeroplasmataceae;g__Anaeroplasma
OTU_1178	7	2	1	0	0	2	0	13	0	0	6	0	0	1	0	0	1	2	0	2	1	0	1	2	0	2	0	1	0	0	k__Bacteria;p__Firmicutes;c__Clostridia;o__Clostridiales;f__Lachnospiraceae;g__Moryella;s__bacterium_YAD2002
OTU_1179	0	0	0	3	0	1	1	0	0	0	0	0	1	0	3	0	0	1	31	8	0	0	0	0	0	0	0	0	1	0	k__Bacteria;p__Firmicutes;c__Clostridia;o__Clostridiales;f__Lachnospiraceae
OTU_1180	19	1	1	1	1	0	0	0	0	0	0	0	0	0	0	0	0	0	0	0	2	1	0	0	0	0	0	0	0	0	k__Bacteria;p__Bacteroidetes;c__Bacteroidia;o__Bacteroidales;f__Muribaculaceae;g__;s__
OTU_1181	0	0	0	0	0	1	5	0	0	0	0	0	0	0	0	0	0	1	0	0	8	10	1	0	0	0	0	0	0	0	k__Bacteria;p__Bacteroidetes;c__Bacteroidia;o__Bacteroidales;f__;g__;s__
OTU_1182	0	1	1	1	0	0	1	0	0	0	1	1	0	0	0	0	0	1	0	1	12	25	1	0	0	0	0	1	1	0	k__Bacteria;p__Tenericutes;c__Mollicutes
OTU_1183	2	2	1	3	2	1	0	0	1	0	0	0	3	0	0	0	0	0	0	2	0	0	4	1	0	2	0	0	0	0	k__Bacteria;p__Firmicutes;c__Clostridia;o__Clostridiales;f__Ruminococcaceae
OTU_1184	3	0	0	0	2	2	4	1	1	0	6	0	1	0	2	1	0	0	0	0	6	0	2	0	3	1	2	1	0	0	k__Bacteria;p__Firmicutes;c__Bacilli;o__Bacillales;f__Paenibacillaceae
OTU_1185	1	3	2	5	3	17	28	0	0	2	0	1	1	1	1	3	3	15	12	13	7	6	0	0	0	6	5	1	1	1	k__Bacteria;p__Firmicutes;c__Clostridia;o__Clostridiales;f__Lachnospiraceae;g__unidentified_Lachnospiraceae
OTU_1186	1	0	2	0	6	11	10	0	0	1	1	3	10	4	18	22	7	13	6	0	11	6	11	2	2	1	29	0	13	2	k__Bacteria;p__Tenericutes;c__Mollicutes;o__;f__;g__;s__
OTU_1187	23	8	0	0	3	0	0	0	0	1	0	0	0	0	0	0	0	0	0	0	0	0	0	0	0	0	0	0	0	0	k__Bacteria;p__Bacteroidetes;c__Bacteroidia;o__Bacteroidales;f__Rikenellaceae;g__;s__
OTU_1188	11	0	0	0	0	0	0	0	1	0	0	0	0	0	1	0	0	0	0	1	8	0	0	0	0	0	0	0	0	0	k__Bacteria;p__Bacteroidetes;c__Bacteroidia;o__Bacteroidales;f__Bacteroidaceae;g__Bacteroides
OTU_1189	10	2	0	0	0	0	0	1	0	1	2	0	0	4	1	0	0	0	1	1	3	2	4	1	3	3	0	0	1	0	k__Bacteria;p__Firmicutes;c__Clostridia;o__Clostridiales;f__Ruminococcaceae
OTU_1190	0	3	0	0	0	1	0	1	0	0	2	15	0	0	2	5	1	0	0	0	0	2	1	0	0	0	0	0	0	1	k__Bacteria;p__Bacteroidetes;c__Bacteroidia;o__Bacteroidales;f__Porphyromonadaceae;g__Porphyromonas
OTU_1191	0	2	0	13	15	0	0	1	1	0	0	0	0	0	2	0	0	0	0	0	0	0	0	1	1	0	0	0	0	0	k__Bacteria;p__Bacteroidetes;c__Bacteroidia;o__Bacteroidales;f__Prevotellaceae;g__;s__
OTU_1192	4	0	1	1	0	0	2	0	18	57	0	0	0	0	0	0	0	0	0	0	0	0	0	0	0	0	0	0	0	1	k__Bacteria;p__Bacteroidetes;c__Bacteroidia;o__Bacteroidales;f__Prevotellaceae;g__unidentified_Prevotellaceae;s__Prevotella_sp
OTU_1193	0	0	1	2	1	0	1	1	0	0	1	1	12	6	7	1	2	13	0	1	5	6	1	0	1	1	2	0	0	1	k__Bacteria
OTU_1194	2	0	0	1	0	0	0	0	0	0	0	0	0	0	0	1	0	1	1	2	1	1	1	2	1	2	0	0	2	4	k__Bacteria;p__Firmicutes;c__Clostridia;o__Clostridiales;f__Ruminococcaceae
OTU_1195	0	3	2	1	0	2	2	0	2	0	4	4	1	1	2	10	2	3	0	2	0	2	7	3	2	0	0	0	0	0	k__Bacteria;p__Firmicutes;c__Clostridia;o__Clostridiales;f__Lachnospiraceae
OTU_1196	2	2	1	0	3	4	1	1	0	0	2	4	1	3	2	6	1	0	0	0	2	1	2	1	1	3	3	0	0	0	k__Bacteria;p__Firmicutes
OTU_1197	1	1	0	3	1	0	0	8	3	1	3	5	0	0	0	0	0	0	2	0	0	0	0	0	0	0	0	1	0	0	k__Bacteria;p__Firmicutes;c__Clostridia;o__Clostridiales;f__Ruminococcaceae
OTU_1198	0	0	0	0	0	0	0	0	1	0	0	0	0	0	0	0	0	0	0	0	1	1	1	0	1	0	6	6	8	1	k__Bacteria;p__Bacteroidetes;c__Bacteroidia;o__Bacteroidales;f__Paludibacteraceae;g__Paludibacter;s__
OTU_1199	0	0	0	1	0	0	1	0	0	0	1	0	0	0	0	0	7	2	22	2	0	0	1	0	0	0	0	0	4	0	k__Bacteria;p__Firmicutes;c__Clostridia;o__Clostridiales;f__Ruminococcaceae
OTU_1200	20	15	3	41	25	33	52	6	47	31	5	56	3	1	0	2	1	0	17	43	0	5	0	1	1	0	1	0	1	1	k__Bacteria;p__Bacteroidetes;c__Bacteroidia;o__Bacteroidales;f__Prevotellaceae
OTU_1201	0	0	0	9	12	2	3	0	0	0	0	0	2	2	3	0	0	0	0	0	0	2	0	0	0	0	0	0	0	0	k__Bacteria;p__Firmicutes;c__Clostridia;o__Clostridiales;f__Ruminococcaceae;g__;s__
OTU_1202	2	1	1	3	1	1	0	2	1	3	5	12	1	0	0	0	0	2	0	0	0	1	3	0	0	0	0	0	0	2	k__Bacteria;p__Firmicutes;c__Clostridia;o__Clostridiales;f__Lachnospiraceae;g__Oribacterium;s__
OTU_1203	3	2	0	3	3	0	0	13	2	1	13	4	0	0	0	0	0	1	1	0	3	0	0	0	1	0	1	1	0	0	k__Bacteria;p__Firmicutes;c__Clostridia;o__Clostridiales;f__Lachnospiraceae
OTU_1204	1	0	0	1	1	0	3	0	0	0	0	0	4	1	1	3	47	11	0	0	1	1	3	5	8	0	1	1	1	0	k__Bacteria;p__Tenericutes;c__Mollicutes;o__;f__;g__;s__
OTU_1205	1	0	0	1	1	0	0	0	5	3	0	0	4	7	7	1	0	0	3	3	1	1	5	2	2	0	0	0	0	0	k__Bacteria;p__Firmicutes;c__Clostridia;o__Clostridiales;f__Ruminococcaceae
OTU_1206	2	4	0	19	1	0	0	0	0	0	0	0	1	3	0	0	0	0	1	0	0	2	0	0	0	0	0	0	0	0	k__Bacteria;p__Firmicutes;c__Erysipelotrichia;o__Erysipelotrichales;f__Erysipelotrichaceae;g__Erysipelatoclostridium;s__Erysipelatoclostridium_ramosum
OTU_1207	0	1	2	7	9	0	2	2	2	0	1	0	0	1	2	1	0	0	0	0	3	2	0	2	9	1	0	0	1	0	k__Bacteria;p__Tenericutes;c__Mollicutes;o__;f__;g__;s__
OTU_1208	10	12	1	1	1	3	0	1	3	3	3	4	0	0	0	0	1	0	0	1	2	1	0	0	0	1	0	0	0	0	k__Bacteria;p__Firmicutes;c__Clostridia;o__Clostridiales;f__Christensenellaceae;g__;s__
OTU_1209	2	1	10	6	2	1	6	0	0	1	0	2	1	7	6	2	0	0	2	22	9	7	5	1	0	1	0	0	0	2	k__Bacteria;p__Firmicutes;c__Clostridia;o__Clostridiales;f__Lachnospiraceae
OTU_1210	2	5	0	1	0	0	1	3	0	0	3	2	0	0	0	0	1	0	0	3	3	0	0	1	0	0	1	0	0	0	k__Bacteria;p__Firmicutes;c__Clostridia;o__Clostridiales;f__unidentified_Clostridiales
OTU_1211	6	2	1	7	9	5	9	0	0	1	0	1	0	0	1	0	0	0	0	4	1	0	0	1	1	0	0	0	0	0	k__Bacteria;p__Bacteroidetes;c__Bacteroidia;o__Bacteroidales;f__;g__;s__
OTU_1212	0	0	0	0	1	0	0	0	0	1	0	2	0	1	0	0	0	5	32	5	11	13	0	0	0	2	3	0	0	0	k__Bacteria;p__Firmicutes;c__Erysipelotrichia;o__Erysipelotrichales;f__Erysipelotrichaceae;g__;s__
OTU_1213	1	0	0	1	0	5	14	0	0	0	0	0	0	0	0	0	2	1	0	1	0	0	0	0	0	0	1	0	0	0	k__Bacteria;p__Firmicutes;c__Clostridia;o__Clostridiales
OTU_1214	13	2	0	0	4	0	0	2	0	2	0	0	0	0	0	0	0	0	0	0	0	0	0	0	0	1	0	0	0	2	k__Bacteria;p__Spirochaetes;c__Spirochaetia;o__Spirochaetales;f__Spirochaetaceae;g__unidentified_Spirochaetaceae;s__Treponema_sp_JC4
OTU_1215	1	0	0	11	5	9	0	0	0	3	0	0	0	0	0	1	0	0	0	4	0	0	0	0	0	1	0	0	0	0	k__Bacteria;p__Bacteroidetes;c__Bacteroidia;o__Bacteroidales;f__Prevotellaceae
OTU_1216	1	0	0	2	10	0	1	0	0	0	0	0	1	0	9	2	2	0	1	0	0	0	1	0	7	0	5	0	2	0	k__Bacteria;p__Firmicutes;c__Limnochordia;o__Limnochordales;f__Limnochordaceae;g__;s__
OTU_1217	0	0	0	0	0	1	1	0	0	0	0	0	0	2	3	0	0	0	0	1	0	0	2	10	0	0	0	3	0	0	k__Bacteria;p__Firmicutes;c__Clostridia;o__Clostridiales;f__Ruminococcaceae
OTU_1218	0	0	0	2	6	1	3	0	1	0	0	1	1	2	2	24	4	1	2	1	1	2	14	1	1	2	3	4	2	0	k__Bacteria;p__Tenericutes;c__Mollicutes;o__;f__;g__;s__
OTU_1219	1	0	0	0	2	0	1	12	0	0	7	2	0	0	0	0	1	1	0	0	1	0	0	0	0	0	0	0	0	0	k__Bacteria;p__Firmicutes;c__Clostridia;o__Clostridiales;f__Lachnospiraceae;g__Acetitomaculum;s__
OTU_1220	1	0	1	0	0	0	0	0	0	0	2	1	0	2	2	0	0	0	0	15	3	1	2	3	1	0	1	0	0	1	k__Bacteria;p__Spirochaetes;c__Spirochaetia;o__Spirochaetales;f__Spirochaetaceae;g__unidentified_Spirochaetaceae;s__Treponema_bryantii
OTU_1221	2	1	4	5	3	1	4	5	3	2	4	1	0	0	0	1	0	1	0	0	1	0	1	3	0	0	0	2	1	1	k__Bacteria;p__Firmicutes;c__Clostridia;o__Clostridiales;f__Lachnospiraceae;g__unidentified_Lachnospiraceae;s__bacterium_AD3010
OTU_1222	0	0	0	8	9	2	1	0	1	0	0	0	0	0	0	0	0	0	2	22	0	0	0	0	1	0	0	0	0	0	k__Bacteria;p__Bacteroidetes;c__Bacteroidia;o__Bacteroidales;f__Prevotellaceae;g__;s__
OTU_1223	6	0	0	1	1	3	1	5	1	4	3	1	0	0	0	2	0	1	0	3	3	0	1	0	0	0	0	0	0	1	k__Bacteria;p__Firmicutes;c__Clostridia;o__Clostridiales;f__unidentified_Clostridiales;g__Anaerovorax
OTU_1224	0	1	23	1	4	0	1	0	4	8	0	0	2	0	0	0	0	0	0	3	1	1	1	0	0	0	0	0	0	1	k__Bacteria;p__Bacteroidetes;c__Bacteroidia;o__Bacteroidales;f__Marinifilaceae;g__;s__
OTU_1225	0	0	0	0	0	0	0	0	0	0	1	0	0	0	0	0	0	1	2	4	20	31	3	0	1	0	0	3	0	0	k__Bacteria;p__Firmicutes;c__Erysipelotrichia;o__Erysipelotrichales;f__Erysipelotrichaceae;g__;s__
OTU_1226	1	4	0	2	0	3	1	16	1	0	3	2	1	0	0	0	0	4	0	1	1	0	0	0	0	0	0	0	0	0	k__Bacteria;p__Firmicutes;c__Clostridia;o__Clostridiales;f__unidentified_Clostridiales;g__unidentified_Clostridiales
OTU_1227	22	0	1	4	1	0	0	0	1	1	1	0	0	0	0	0	0	0	0	0	2	1	0	0	0	0	0	0	0	0	k__Bacteria;p__Bacteroidetes;c__Bacteroidia;o__Bacteroidales;f__Prevotellaceae
OTU_1228	0	1	0	2	0	1	1	11	0	0	5	1	0	0	0	0	0	1	0	0	1	0	0	0	0	0	0	3	0	1	k__Bacteria;p__Firmicutes;c__Clostridia;o__Clostridiales;f__Ruminococcaceae
OTU_1229	0	0	0	0	0	1	0	0	0	0	0	0	3	3	6	3	2	2	0	0	0	1	2	0	1	2	0	0	0	0	k__Bacteria
OTU_1230	3	0	0	16	6	15	4	0	1	2	1	1	0	0	0	0	0	0	1	9	30	10	2	0	2	0	1	0	0	1	k__Bacteria;p__Bacteroidetes;c__Bacteroidia;o__Bacteroidales;f__Prevotellaceae;g__;s__
OTU_1231	0	0	0	0	0	1	0	0	1	1	0	0	1	2	0	0	0	0	9	4	2	2	1	0	0	0	1	2	1	0	k__Bacteria;p__Firmicutes;c__Clostridia;o__Clostridiales;f__unidentified_Clostridiales;g__unidentified_Clostridiales
OTU_1232	0	1	0	14	7	10	7	3	2	0	3	7	24	29	50	14	12	81	129	24	6	13	13	30	42	12	33	8	20	8	k__Bacteria;p__Tenericutes;c__Mollicutes;o__;f__;g__;s__
OTU_1233	1	0	0	6	9	2	0	0	0	0	0	0	0	0	2	1	1	0	0	18	0	0	0	0	0	0	0	0	0	0	k__Bacteria;p__Bacteroidetes;c__Bacteroidia;o__Bacteroidales;f__Rikenellaceae;g__;s__
OTU_1234	2	2	0	0	7	0	0	0	1	0	0	0	3	1	0	0	2	0	1	0	2	1	3	0	1	1	1	0	4	1	k__Bacteria;p__Firmicutes;c__Bacilli;o__Bacillales;f__Paenibacillaceae
OTU_1235	0	0	3	0	0	0	0	0	0	1	3	0	5	1	0	3	1	0	0	3	3	0	5	1	0	1	0	0	2	1	k__Bacteria;p__Firmicutes;c__Bacilli;o__Bacillales;f__Paenibacillaceae;g__Paenibacillus
OTU_1236	0	0	0	3	1	0	0	0	0	0	0	0	2	3	0	4	11	6	0	2	0	0	0	0	0	0	0	1	0	0	k__Bacteria;p__Firmicutes;c__Clostridia;o__Clostridiales
OTU_1237	18	5	0	4	3	1	0	1	8	7	2	0	0	0	0	0	0	0	0	4	0	0	0	0	1	0	0	0	0	0	k__Bacteria;p__Bacteroidetes;c__Bacteroidia;o__Bacteroidales;f__Rikenellaceae;g__;s__
OTU_1238	11	0	0	0	1	1	0	0	1	0	0	0	0	0	0	0	0	0	0	0	16	0	0	0	0	0	0	0	0	0	k__Bacteria;p__Bacteroidetes;c__Bacteroidia;o__Bacteroidales;f__Muribaculaceae;g__;s__
OTU_1239	3	1	2	3	1	15	22	0	3	3	1	1	0	0	0	3	1	1	0	8	8	8	4	2	1	1	2	1	0	4	k__Bacteria;p__Firmicutes;c__Clostridia;o__Clostridiales;f__Ruminococcaceae;g__unidentified_Ruminococcaceae;s__bacterium_V9D2012
OTU_1240	0	0	0	0	1	2	0	0	0	0	0	0	2	0	0	13	0	0	4	3	0	0	7	0	0	0	0	0	1	1	k__Bacteria;p__Bacteroidetes;c__Bacteroidia;o__Bacteroidales
OTU_1241	17	6	0	2	0	0	0	0	0	0	0	0	0	0	0	0	0	0	0	0	0	0	0	0	0	0	0	0	0	0	k__Bacteria;p__Bacteroidetes;c__Bacteroidia;o__Bacteroidales;f__Rikenellaceae;g__;s__
OTU_1242	2	0	1	4	8	5	17	2	6	3	1	0	0	1	1	3	0	0	36	3	23	21	3	4	3	2	6	4	2	0	k__Bacteria;p__Firmicutes;c__Clostridia;o__Clostridiales;f__Ruminococcaceae;g__unidentified_Ruminococcaceae;s__[Clostridium]_papyrosolvens
OTU_1243	1	0	0	4	3	5	0	0	1	1	0	0	0	1	3	1	1	0	0	0	6	5	1	13	7	0	0	0	1	1	k__Bacteria;p__Firmicutes;c__Clostridia;o__Clostridiales;f__Lachnospiraceae;g__unidentified_Lachnospiraceae;s__Coprococcus_comes
OTU_1244	1	0	0	3	1	0	1	3	0	0	5	0	1	0	1	0	0	0	0	6	2	1	0	0	0	0	0	1	0	0	k__Bacteria;p__Firmicutes;c__Clostridia;o__Clostridiales;f__Lachnospiraceae
OTU_1245	1	0	0	1	1	1	0	0	14	8	0	0	0	0	0	0	0	0	0	3	3	0	0	0	0	0	0	0	0	0	k__Bacteria;p__Melainabacteria
OTU_1246	1	1	0	2	0	29	2	0	0	0	0	0	0	0	0	0	0	0	0	6	31	9	1	0	0	0	0	0	1	1	k__Bacteria;p__Bacteroidetes;c__Bacteroidia;o__Bacteroidales;f__Prevotellaceae
OTU_1247	1	0	0	2	1	0	0	1	18	23	0	0	2	0	0	0	0	0	2	3	0	0	0	0	0	0	0	0	1	3	k__Bacteria;p__Bacteroidetes;c__Bacteroidia;o__Bacteroidales;f__;g__;s__
OTU_1248	0	2	0	0	0	2	0	1	0	0	7	11	1	3	0	0	0	0	3	2	2	3	0	3	1	0	0	1	0	0	k__Bacteria;p__Firmicutes;c__Clostridia;o__Clostridiales
OTU_1249	15	0	0	0	0	0	1	0	1	2	0	0	0	0	1	0	0	0	0	0	19	1	2	0	0	0	1	0	0	0	k__Bacteria;p__Firmicutes;c__Clostridia;o__Clostridiales;f__Ruminococcaceae
OTU_1250	1	0	2	1	1	3	2	0	1	3	1	2	1	3	3	2	3	0	1	0	0	1	0	0	2	2	1	1	1	0	k__Bacteria;p__Firmicutes;c__Erysipelotrichia;o__Erysipelotrichales;f__Erysipelotrichaceae;g__Turicibacter;s__
OTU_1251	0	1	1	12	0	0	0	0	0	0	0	0	0	20	1	0	0	0	0	0	0	2	0	12	1	0	0	0	0	0	k__Bacteria;p__Proteobacteria;c__Gammaproteobacteria;o__Alteromonadales;f__Idiomarinaceae;g__Idiomarina
OTU_1252	0	0	0	1	1	2	0	3	0	0	0	0	0	0	0	0	0	2	0	0	0	0	1	1	0	3	0	11	1	1	k__Bacteria;p__Bacteroidetes;c__Bacteroidia;o__Sphingobacteriales;f__Sphingobacteriaceae
OTU_1253	0	1	1	3	3	6	13	0	4	0	3	1	3	1	1	1	2	1	1	19	61	112	61	2	0	1	0	3	4	9	k__Bacteria;p__Proteobacteria
OTU_1254	0	0	7	1	1	0	1	0	0	0	1	0	15	1	2	1	4	2	0	0	0	0	18	3	3	0	7	0	1	0	k__Bacteria;p__Firmicutes;c__Bacilli;o__Bacillales;f__Planococcaceae;g__Bhargavaea;s__Bhargavaea_cecembensis
OTU_1255	0	0	0	1	3	0	6	0	1	0	3	0	5	1	2	1	5	2	0	0	0	1	5	1	2	1	12	1	0	2	k__Bacteria;p__Firmicutes;c__Bacilli;o__Bacillales;f__Bacillaceae;g__Sinibacillus;s__
OTU_1256	1	1	3	2	3	3	2	7	2	2	8	1	1	0	0	1	2	2	0	10	2	1	0	0	0	0	0	0	1	0	k__Bacteria;p__Firmicutes;c__Clostridia;o__Clostridiales;f__unidentified_Clostridiales;g__Anaerovorax;s__
OTU_1257	0	0	0	0	0	0	1	0	0	0	0	1	0	0	0	0	0	2	1	0	14	16	0	1	1	0	1	1	1	1	k__Bacteria;p__Proteobacteria;c__Alphaproteobacteria;o__unidentified_Alphaproteobacteria;f__Paracaedibacteraceae;g__;s__
OTU_1258	4	2	9	2	2	0	0	0	7	3	0	0	0	1	0	0	0	0	1	1	0	0	0	1	1	0	0	0	0	1	k__Bacteria;p__Firmicutes;c__Clostridia;o__Clostridiales;f__Lachnospiraceae;g__unidentified_Lachnospiraceae
OTU_1259	3	6	4	5	8	1	0	11	3	3	6	13	5	3	0	5	1	1	0	2	1	1	36	4	4	7	0	3	1	3	k__Bacteria;p__Firmicutes;c__Clostridia;o__Clostridiales;f__unidentified_Clostridiales;g__Mogibacterium;s__
OTU_1260	0	0	0	0	0	3	0	0	2	0	0	0	0	0	0	9	0	1	1	1	0	0	2	1	0	4	0	0	0	0	k__Bacteria;p__Proteobacteria;c__Alphaproteobacteria;o__Caulobacterales;f__Caulobacteraceae;g__;s__
OTU_1261	0	0	0	0	1	1	0	0	0	0	1	7	0	0	1	0	0	0	0	0	0	1	0	7	7	0	0	0	0	0	k__Bacteria;p__Spirochaetes;c__Spirochaetia;o__Spirochaetales;f__Spirochaetaceae
OTU_1262	37	0	0	1	7	1	0	0	0	0	0	0	0	0	0	0	0	0	0	0	0	0	0	0	0	0	0	0	0	0	k__Bacteria;p__Bacteroidetes;c__Bacteroidia;o__Bacteroidales
OTU_1263	1	0	5	0	1	0	0	0	0	1	3	0	1	0	3	0	2	5	1	3	1	9	0	0	2	0	2	0	0	0	k__Bacteria;p__Firmicutes;c__Clostridia;o__Clostridiales
OTU_1264	3	4	2	2	9	34	0	4	2	0	4	4	8	1	3	26	1	1	0	3	2	2	12	2	3	17	2	2	0	1	k__Bacteria;p__Firmicutes;c__Limnochordia;o__Limnochordales;f__Limnochordaceae;g__;s__
OTU_1265	0	1	0	5	2	0	0	2	0	0	1	1	4	0	0	2	8	5	2	4	0	0	0	0	0	0	2	0	0	0	k__Bacteria
OTU_1266	0	3	3	0	3	3	0	0	1	0	0	3	4	1	2	2	0	0	0	0	0	4	3	1	4	2	0	0	0	0	k__Bacteria;p__Verrucomicrobia;c__Verrucomicrobiae;o__Verrucomicrobiales;f__Verrucomicrobiaceae;g__Verrucomicrobium;s__
OTU_1267	6	0	2	1	0	0	0	0	0	0	5	0	2	2	0	1	0	1	0	0	5	0	3	0	0	0	0	0	0	0	k__Bacteria;p__Firmicutes;c__Clostridia;o__Clostridiales;f__unidentified_Clostridiales
OTU_1268	0	2	0	0	3	0	0	0	0	0	0	0	0	1	6	0	1	0	0	0	0	0	0	0	1	0	3	0	0	0	k__Bacteria;p__Firmicutes;c__Limnochordia;o__Limnochordales;f__Limnochordaceae;g__;s__
OTU_1269	1	0	1	1	1	0	0	5	2	0	7	3	2	1	0	0	2	0	0	6	2	0	0	1	0	0	0	0	0	0	k__Bacteria;p__Firmicutes
OTU_1270	21	3	0	1	0	1	0	0	0	0	0	0	0	0	0	0	0	0	0	0	4	0	0	0	0	0	0	0	1	0	k__Bacteria;p__Bacteroidetes;c__Bacteroidia;o__Bacteroidales;f__Prevotellaceae
OTU_1271	0	0	0	0	0	0	0	0	0	0	0	0	0	0	0	0	0	0	0	0	0	1	0	0	0	0	4	16	0	0	k__Bacteria
OTU_1272	0	0	0	0	0	0	3	0	0	0	0	1	0	0	0	0	0	0	0	6	3	3	0	0	0	0	0	3	0	0	k__Bacteria;p__Firmicutes;c__Clostridia;o__Clostridiales;f__unidentified_Clostridiales;g__Anaerovorax
OTU_1273	6	0	0	2	1	0	8	0	0	0	4	1	0	0	0	1	3	0	0	0	5	0	6	0	1	3	3	0	0	0	k__Bacteria;p__Firmicutes;c__Bacilli;o__Bacillales;f__Bacillaceae;g__Bacillus
OTU_1274	0	0	1	2	0	2	3	0	2	0	1	0	0	0	1	0	0	0	0	0	0	4	0	0	0	0	0	0	0	0	k__Bacteria;p__Firmicutes;c__Clostridia;o__Clostridiales;f__Ruminococcaceae
OTU_1275	4	5	2	2	2	0	1	33	1	1	11	16	0	1	0	0	0	2	1	1	0	3	0	0	0	0	0	3	1	0	k__Bacteria;p__Firmicutes;c__Clostridia;o__Clostridiales;f__unidentified_Clostridiales
OTU_1276	0	0	0	0	1	0	3	0	0	0	0	0	2	3	2	0	1	0	0	0	1	0	10	0	1	0	0	0	0	0	k__Bacteria;p__Bacteroidetes;c__Bacteroidia;o__Bacteroidales;f__Rikenellaceae;g__unidentified_Rikenellaceae;s__Bacteroidales_bacterium_Bact_15
OTU_1277	0	2	0	0	0	6	6	0	2	9	0	1	0	0	0	1	2	0	0	0	0	0	0	2	1	0	0	0	1	3	k__Bacteria
OTU_1278	20	0	0	1	2	0	0	2	0	0	0	0	0	0	0	0	0	0	0	0	5	0	0	0	0	0	0	0	0	0	k__Bacteria;p__Bacteroidetes;c__Bacteroidia;o__Bacteroidales;f__Muribaculaceae;g__;s__
OTU_1279	4	2	0	2	2	0	0	13	1	1	7	1	0	0	0	0	0	0	1	0	0	0	1	0	0	0	0	1	0	0	k__Bacteria;p__Firmicutes;c__Clostridia;o__Clostridiales;f__Lachnospiraceae;g__Acetitomaculum;s__
OTU_1280	1	2	0	1	0	0	1	5	0	0	5	1	1	0	0	1	1	0	0	0	1	0	0	0	1	0	0	0	0	0	k__Bacteria;p__Firmicutes;c__Clostridia;o__Clostridiales;f__Lachnospiraceae
OTU_1281	1	0	0	1	0	11	10	0	0	1	0	0	0	0	1	1	2	0	0	9	1	0	0	0	1	1	1	0	0	3	k__Bacteria
OTU_1282	0	0	4	1	1	5	2	2	1	3	0	0	2	0	2	3	0	0	0	0	0	5	1	0	0	0	1	0	0	0	k__Bacteria;p__Firmicutes;c__Bacilli;o__Lactobacillales;f__Lactobacillaceae;g__Lactobacillus;s__Lactobacillus_pentosus
OTU_1283	0	1	12	2	0	2	0	1	0	4	0	2	13	4	1	1	2	0	1	3	0	4	23	7	0	1	1	1	1	6	k__Bacteria;p__Proteobacteria;c__Gammaproteobacteria;o__Pseudomonadales;f__Pseudomonadaceae;g__Pseudomonas;s__Pseudomonas_sp_XJALT-127-1YG1
OTU_1284	1	0	0	0	0	0	1	9	0	0	3	6	0	1	0	1	0	1	0	0	1	0	0	0	0	0	0	0	0	0	k__Bacteria;p__Firmicutes;c__Clostridia;o__Clostridiales;f__Lachnospiraceae
OTU_1285	0	0	0	1	3	0	0	2	0	1	0	1	2	0	0	0	0	0	1	50	1	1	0	0	0	0	0	0	0	2	k__Bacteria;p__Firmicutes;c__Clostridia;o__Clostridiales;f__Ruminococcaceae
OTU_1286	0	0	0	0	0	0	8	3	0	0	0	0	0	2	1	0	1	4	24	17	1	1	0	0	0	0	0	0	2	0	k__Bacteria;p__Proteobacteria;c__Alphaproteobacteria;o__Rhodospirillales
OTU_1287	0	0	1	1	0	0	0	0	2	16	0	0	0	0	0	0	0	0	4	0	0	0	0	0	0	0	0	0	0	1	k__Bacteria;p__Proteobacteria;c__Alphaproteobacteria;o__unidentified_Alphaproteobacteria;f__Paracaedibacteraceae;g__;s__
OTU_1288	0	1	0	1	7	13	3	1	2	1	3	0	0	1	0	0	0	0	0	2	26	5	0	0	0	1	0	0	0	0	k__Bacteria;p__Melainabacteria;c__;o__;f__;g__;s__
OTU_1289	1	0	0	0	0	1	4	0	0	0	0	1	0	0	0	0	0	0	0	2	6	7	0	0	0	0	0	0	0	0	k__Bacteria;p__Firmicutes;c__Erysipelotrichia;o__Erysipelotrichales;f__Erysipelotrichaceae;g__;s__
OTU_1290	0	0	0	0	2	3	0	0	0	2	0	0	0	0	0	0	0	0	0	35	2	2	0	0	0	0	0	0	0	1	k__Bacteria;p__Melainabacteria;c__unidentified_Melainabacteria;o__unidentified_Melainabacteria;f__unidentified_Melainabacteria;g__unidentified_Melainabacteria;s__rumen_bacterium_YS2
OTU_1291	6	1	1	2	12	2	0	5	0	2	0	0	2	0	3	0	1	0	0	0	4	1	0	0	1	2	0	1	0	0	k__Bacteria;p__Bacteroidetes;c__Bacteroidia;o__Bacteroidales;f__Bacteroidaceae;g__Bacteroides;s__Bacteroides_vulgatus
OTU_1292	4	2	3	15	1	2	6	1	3	2	2	0	0	1	0	0	0	0	0	2	6	1	0	2	0	0	0	1	0	2	k__Bacteria;p__Firmicutes;c__Clostridia;o__Clostridiales;f__Ruminococcaceae;g__;s__
OTU_1293	1	0	1	0	1	1	0	0	7	32	0	0	0	0	0	0	0	0	0	2	0	0	0	0	0	0	0	0	0	1	k__Bacteria;p__Bacteroidetes;c__Bacteroidia;o__Bacteroidales;f__Prevotellaceae;g__;s__
OTU_1294	1	2	0	10	27	4	1	0	1	2	0	0	1	1	4	0	0	0	1	2	4	6	1	0	1	1	0	0	0	0	k__Bacteria;p__Firmicutes;c__Clostridia;o__Clostridiales;f__Christensenellaceae;g__;s__
OTU_1295	5	2	0	2	3	0	0	0	3	1	0	0	0	0	0	0	0	0	0	0	0	0	0	0	0	0	0	0	1	1	k__Bacteria;p__Firmicutes;c__Clostridia;o__Clostridiales;f__Christensenellaceae;g__;s__
OTU_1296	77	31	54	148	143	24	58	156	86	64	84	131	41	87	48	24	6	31	41	256	38	49	156	266	139	20	11	40	23	31	k__Bacteria;p__Firmicutes;c__Clostridia;o__Clostridiales;f__Lachnospiraceae;g__unidentified_Lachnospiraceae;s__Butyrivibrio_hungatei
OTU_1297	0	0	0	14	5	0	0	1	0	1	0	0	0	0	0	0	0	0	0	0	0	0	0	1	0	0	0	0	0	0	k__Bacteria;p__Bacteroidetes;c__Bacteroidia;o__Bacteroidales;f__Prevotellaceae;g__;s__
OTU_1298	0	2	0	0	6	0	1	0	0	0	0	0	0	3	4	0	0	2	1	0	0	0	1	0	1	0	0	1	0	0	k__Bacteria
OTU_1299	3	0	0	0	0	0	0	0	0	0	0	0	0	0	0	0	0	0	0	0	14	0	0	0	0	0	0	1	0	0	k__Bacteria;p__Firmicutes;c__Clostridia;o__Clostridiales
OTU_1300	0	0	0	1	0	0	0	0	0	0	0	0	0	1	1	0	0	0	0	0	0	0	0	7	3	0	0	0	0	2	k__Bacteria;p__Firmicutes;c__Clostridia;o__Clostridiales;f__Ruminococcaceae;g__;s__
OTU_1301	25	4	0	0	1	6	2	0	1	0	0	0	1	0	1	0	0	1	0	0	1	1	0	0	0	0	0	0	0	0	k__Bacteria;p__Actinobacteria;c__unidentified_Actinobacteria;o__Bifidobacteriales;f__Bifidobacteriaceae;g__Bifidobacterium
OTU_1302	1	1	0	2	1	1	0	3	0	0	1	1	0	0	0	0	0	0	0	0	1	1	0	2	2	0	1	1	0	0	k__Bacteria;p__Firmicutes;c__Clostridia;o__Clostridiales;f__unidentified_Clostridiales
OTU_1303	2	4	0	1	3	0	0	5	3	2	13	2	0	1	1	0	0	1	0	0	1	0	0	0	0	0	0	0	0	0	k__Bacteria;p__Firmicutes;c__Clostridia;o__Clostridiales;f__unidentified_Clostridiales;g__Anaerovorax;s__
OTU_1304	9	3	0	1	3	3	0	4	0	0	5	1	0	0	0	1	0	0	0	0	0	0	0	0	0	0	0	1	0	0	k__Bacteria;p__Firmicutes;c__Clostridia;o__Clostridiales;f__Christensenellaceae;g__;s__
OTU_1305	0	1	0	0	0	2	5	0	0	0	3	1	1	2	1	0	1	1	10	4	0	0	0	0	0	1	0	0	1	0	k__Bacteria;p__Firmicutes;c__Clostridia;o__Clostridiales;f__Ruminococcaceae
OTU_1306	6	0	0	1	0	0	0	0	0	0	0	0	0	0	1	0	0	0	0	0	10	0	0	0	0	0	0	0	0	0	k__Bacteria;p__Bacteroidetes;c__Bacteroidia;o__Bacteroidales;f__Muribaculaceae;g__;s__
OTU_1307	13	0	0	0	0	0	0	0	0	0	0	0	0	0	0	0	0	0	0	0	21	0	0	0	0	0	1	0	0	0	k__Bacteria;p__Firmicutes;c__Clostridia;o__Clostridiales;f__Lachnospiraceae
OTU_1308	1	2	3	1	2	3	2	0	0	0	2	0	8	11	11	0	0	1	4	8	2	6	1	2	0	0	1	1	0	3	k__Bacteria
OTU_1309	2	1	0	1	2	14	40	1	0	0	2	0	0	1	0	2	4	29	7	8	7	15	0	1	0	1	3	3	0	0	k__Bacteria;p__Firmicutes;c__Clostridia;o__Clostridiales;f__Ruminococcaceae
OTU_1310	0	1	0	7	3	0	0	0	4	0	0	1	2	2	0	0	0	0	2	0	0	2	1	3	2	0	0	0	4	0	k__Bacteria;p__Actinobacteria;c__unidentified_Actinobacteria;o__Pseudonocardiales;f__Pseudonocardiaceae;g__Thermocrispum;s__Thermocrispum_municipale
OTU_1311	8	4	9	7	9	9	4	0	35	43	10	10	13	76	36	10	8	1	15	538	83	62	25	38	9	7	0	3	4	21	k__Bacteria;p__Bacteroidetes;c__Bacteroidia;o__Bacteroidales
OTU_1312	0	0	0	0	0	0	2	0	0	0	0	0	2	7	4	0	2	0	0	19	3	3	0	0	0	0	0	0	0	0	k__Bacteria;p__Firmicutes;c__Clostridia;o__Clostridiales;f__Christensenellaceae;g__unidentified_Christensenellaceae
OTU_1313	0	0	0	0	1	1	0	4	1	1	0	2	0	1	1	12	1	0	0	0	0	1	1	0	0	0	0	2	0	0	k__Bacteria;p__Tenericutes;c__Mollicutes
OTU_1314	0	0	0	1	3	13	0	0	0	0	0	0	0	0	0	0	0	0	0	2	1	0	0	0	0	0	1	0	0	0	k__Bacteria;p__Bacteroidetes;c__Bacteroidia;o__Bacteroidales;f__Rikenellaceae;g__;s__
OTU_1315	3	4	1	4	16	1	0	0	0	0	1	0	1	0	0	2	0	0	0	18	2	0	0	0	1	0	0	0	0	0	k__Bacteria;p__Bacteroidetes;c__Bacteroidia;o__Bacteroidales;f__Prevotellaceae;g__Alloprevotella;s__
OTU_1316	1	1	0	0	2	1	0	0	6	2	0	1	1	0	0	0	0	0	6	4	0	0	0	0	1	0	0	0	9	1	k__Bacteria;p__Proteobacteria;c__Alphaproteobacteria;o__unidentified_Alphaproteobacteria;f__unidentified_Alphaproteobacteria
OTU_1317	8	0	0	0	0	0	0	0	0	0	0	0	0	0	0	0	0	0	0	0	5	0	0	0	0	0	0	0	0	0	k__Bacteria;p__Bacteroidetes;c__Bacteroidia;o__Bacteroidales;f__Rikenellaceae;g__;s__
OTU_1318	1	0	0	0	0	5	18	0	0	0	0	1	2	0	0	7	75	32	8	4	19	30	2	0	1	1	3	5	1	0	k__Bacteria;p__Firmicutes;c__Clostridia;o__Clostridiales;f__Ruminococcaceae
OTU_1319	1	0	0	1	28	0	0	1	1	0	0	0	0	0	0	0	0	0	0	0	0	0	0	0	2	0	0	0	0	0	k__Bacteria;p__Bacteroidetes;c__Bacteroidia;o__Bacteroidales;f__unidentified_Bacteroidales;g__unidentified_Bacteroidales;s__Bacteroidia_bacterium_feline_oral_taxon_141
OTU_1320	0	1	0	0	1	1	0	5	0	0	15	1	0	0	0	0	0	1	0	0	0	0	0	0	0	0	0	0	0	0	k__Bacteria;p__Spirochaetes;c__Spirochaetia;o__Spirochaetales;f__Spirochaetaceae;g__Sphaerochaeta;s__
OTU_1321	0	0	0	1	1	7	11	0	2	5	0	1	1	0	9	2	5	27	2	1	1	1	2	0	1	0	4	0	2	1	k__Bacteria;p__Tenericutes;c__Mollicutes;o__;f__;g__;s__
OTU_1322	0	0	0	1	0	25	47	0	0	1	0	0	2	0	3	3	32	8	2	1	3	11	0	0	2	0	2	0	0	0	k__Bacteria;p__unidentified_Bacteria;c__unidentified_Bacteria;o__unidentified_Bacteria;f__unidentified_Bacteria;g__Candidatus_Saccharimonas;s__
OTU_1323	900	808	18	99	83	34	39	16	21	34	27	31	2	3	7	6	1	6	11	11	21	22	24	4	2	0	1	2	0	2	k__Bacteria;p__Firmicutes;c__Clostridia;o__Clostridiales;f__Ruminococcaceae;g__unidentified_Ruminococcaceae
OTU_1324	1	1	0	0	1	6	16	1	1	0	0	0	0	0	0	3	1	1	1	3	1	2	0	0	0	0	3	0	0	0	k__Bacteria;p__Proteobacteria;c__Alphaproteobacteria;o__Rhodospirillales;f__;g__;s__
OTU_1325	1	3	0	9	11	1	1	0	1	2	0	0	0	0	0	0	0	0	0	1	0	0	0	0	2	0	0	0	0	0	k__Bacteria;p__Tenericutes;c__Mollicutes;o__;f__;g__;s__
OTU_1326	10	4	4	4	4	1	3	31	24	16	42	6	3	0	1	0	1	2	2	23	1	2	0	0	1	0	0	1	0	1	k__Bacteria;p__Bacteroidetes;c__Bacteroidia;o__Bacteroidales;f__Rikenellaceae;g__;s__
OTU_1327	1	1	0	0	1	1	0	0	1	2	3	2	1	0	4	0	3	1	1	14	0	0	0	0	0	0	0	0	1	0	k__Bacteria;p__Firmicutes;c__Negativicutes;o__Selenomonadales;f__Veillonellaceae;g__Megamonas;s__
OTU_1328	0	1	1	39	34	9	3	0	1	1	0	0	0	1	0	0	0	0	0	13	1	0	0	2	0	0	0	0	0	0	k__Bacteria;p__Bacteroidetes;c__Bacteroidia;o__Bacteroidales;f__Prevotellaceae;g__;s__
OTU_1329	2	6	0	13	2	0	0	0	0	2	0	0	0	2	0	0	0	0	0	1	4	1	1	0	0	0	0	0	0	1	k__Archaea;p__Euryarchaeota;c__Thermoplasmata;o__Methanomassiliicoccales;f__;g__;s__
OTU_1330	0	0	2	4	11	1	2	3	0	0	1	4	2	12	7	3	2	2	2	3	1	0	3	1	0	0	1	5	0	0	k__Bacteria;p__Firmicutes;c__Clostridia;o__Clostridiales;f__Ruminococcaceae
OTU_1331	0	0	0	0	4	3	0	0	1	0	0	0	7	1	5	10	0	0	0	0	0	0	4	1	8	3	0	0	0	0	k__Bacteria;p__Firmicutes;c__Limnochordia;o__Limnochordales;f__Limnochordaceae;g__;s__
OTU_1332	1	1	0	1	0	11	8	0	0	0	0	0	0	0	0	1	1	0	0	2	0	0	0	0	0	3	0	0	0	0	k__Bacteria;p__Firmicutes;c__Negativicutes;o__Selenomonadales;f__Veillonellaceae;g__Quinella;s__
OTU_1333	1	1	2	5	2	9	12	0	1	1	0	2	21	7	31	2	22	11	3	1	1	8	2	0	2	0	7	2	4	5	k__Bacteria;p__Tenericutes;c__Mollicutes;o__;f__;g__;s__
OTU_1334	0	10	0	0	0	0	0	0	0	0	0	5	0	4	0	0	0	0	0	0	0	3	0	0	0	0	0	0	1	1	k__Bacteria;p__Actinobacteria;c__Acidimicrobiia;o__;f__;g__;s__
OTU_1335	18	7	0	1	2	0	0	0	0	0	1	0	0	0	0	0	0	0	0	0	0	0	0	0	0	0	0	0	0	0	k__Bacteria;p__Kiritimatiellaeota;c__Kiritimatiellae;o__;f__;g__;s__
OTU_1336	0	0	1	0	0	1	2	0	0	1	0	0	0	0	0	1	0	1	2	0	0	0	0	0	0	3	7	1	4	0	k__Bacteria
OTU_1337	1	2	3	7	0	0	0	1	5	1	1	0	0	0	0	0	0	0	0	0	0	0	0	0	2	0	0	0	0	3	k__Bacteria;p__Bacteroidetes;c__Bacteroidia;o__Bacteroidales;f__Rikenellaceae;g__;s__
OTU_1338	0	0	0	0	0	0	0	0	0	0	0	0	1	2	2	1	1	0	0	6	1	2	3	26	9	3	0	0	0	0	k__Bacteria;p__Bacteroidetes;c__Bacteroidia;o__Bacteroidales;f__;g__;s__
OTU_1339	9	7	0	4	4	0	0	4	1	3	1	0	0	1	0	0	0	1	0	0	4	0	0	1	0	1	0	0	0	0	k__Bacteria;p__Firmicutes;c__Clostridia;o__Clostridiales;f__Lachnospiraceae;g__unidentified_Lachnospiraceae;s__[Eubacterium]_hallii
OTU_1340	0	0	0	1	0	18	30	0	1	0	0	0	0	0	0	0	4	0	0	1	0	0	0	0	0	0	0	0	0	0	k__Bacteria;p__Bacteroidetes;c__Bacteroidia;o__Bacteroidales
OTU_1341	0	0	0	0	0	1	0	0	0	0	0	3	0	0	1	2	10	6	1	0	1	1	3	1	1	0	1	0	2	0	k__Bacteria;p__Bacteroidetes;c__Bacteroidia;o__Bacteroidales;f__unidentified_Bacteroidales;g__Fermentimonas;s__
OTU_1342	1	1	2	2	1	1	0	0	0	0	0	1	0	3	1	1	0	0	0	0	2	2	6	0	1	0	0	0	0	0	k__Bacteria;p__Chloroflexi;c__Anaerolineae;o__;f__;g__;s__
OTU_1343	0	0	0	0	1	0	0	0	0	0	0	0	1	0	1	0	0	0	0	1	7	6	1	1	0	0	0	0	0	0	k__Bacteria;p__Firmicutes;c__Clostridia;o__Clostridiales;f__Ruminococcaceae;g__;s__
OTU_1344	0	1	0	1	1	4	5	0	0	0	0	0	0	1	0	0	16	10	9	4	0	0	0	0	0	0	1	0	0	0	k__Bacteria;p__unidentified_Bacteria;c__unidentified_Bacteria;o__unidentified_Bacteria;f__unidentified_Bacteria;g__Candidatus_Saccharimonas;s__
OTU_1345	0	1	1	1	5	1	1	0	1	0	1	0	1	0	7	2	0	0	0	0	3	0	5	0	5	1	0	0	0	0	k__Bacteria;p__Firmicutes;c__Limnochordia;o__Limnochordales;f__Limnochordaceae;g__;s__
OTU_1346	10	1	0	0	0	0	0	0	0	0	0	0	0	0	0	0	0	0	0	0	12	0	0	0	0	0	0	0	0	0	k__Bacteria;p__Bacteroidetes;c__Bacteroidia;o__Bacteroidales;f__Muribaculaceae;g__;s__
OTU_1347	5	5	2	4	9	2	0	0	1	9	2	3	2	1	0	12	1	1	0	2	1	0	12	2	6	1	2	0	3	0	k__Bacteria;p__Tenericutes;c__Mollicutes;o__;f__;g__;s__
OTU_1348	0	0	0	0	0	0	0	0	0	0	0	1	0	0	0	0	0	0	0	0	4	12	0	0	0	0	0	0	0	0	k__Bacteria;p__Tenericutes;c__Mollicutes
OTU_1349	2	2	1	7	6	21	44	1	1	1	1	0	7	8	15	7	9	34	62	15	9	13	5	0	2	1	2	0	2	1	k__Bacteria;p__Firmicutes;c__Clostridia;o__Clostridiales;f__Ruminococcaceae
OTU_1350	0	1	0	0	0	0	0	0	0	0	0	0	0	0	1	0	1	1	15	14	7	7	0	0	0	0	1	0	1	2	k__Bacteria;p__Firmicutes;c__Erysipelotrichia;o__Erysipelotrichales;f__Erysipelotrichaceae;g__;s__
OTU_1351	1	0	0	2	2	14	26	0	0	0	0	0	0	0	0	0	0	0	0	0	1	1	0	0	0	1	2	0	0	0	k__Bacteria;p__Bacteroidetes;c__Bacteroidia;o__Bacteroidales;f__Prevotellaceae;g__;s__
OTU_1352	2	4	3	0	1	0	1	0	0	0	29	0	0	0	0	0	0	0	0	0	0	0	0	0	0	0	0	0	0	0	k__Bacteria;p__Spirochaetes;c__Spirochaetia;o__Spirochaetales;f__Spirochaetaceae;g__Sphaerochaeta;s__
OTU_1353	0	0	0	0	0	0	2	0	0	0	1	1	0	0	0	0	0	0	0	1	21	31	0	3	2	0	1	2	1	1	k__Bacteria;p__Bacteroidetes;c__Bacteroidia;o__Bacteroidales;f__Prevotellaceae
OTU_1354	0	0	0	0	0	0	0	0	0	5	0	0	0	0	0	0	0	0	0	7	0	0	0	0	0	0	0	0	0	11	k__Bacteria;p__Firmicutes;c__Bacilli;o__Bacillales;f__Paenibacillaceae;g__Cohnella;s__
OTU_1355	0	0	0	0	0	0	0	0	0	0	0	0	0	0	0	0	0	0	0	0	0	0	0	0	0	0	0	3	15	0	k__Bacteria
OTU_1356	2	0	2	5	3	2	2	1	3	6	1	2	3	2	1	1	4	2	0	1	3	3	7	2	1	1	0	2	3	4	k__Bacteria;p__Proteobacteria;c__Deltaproteobacteria;o__Desulfuromonadales
OTU_1357	0	0	0	0	0	0	0	0	0	0	0	1	0	1	0	1	0	0	1	13	0	0	0	0	0	0	0	0	0	0	k__Bacteria;p__Melainabacteria;c__;o__;f__;g__;s__
OTU_1358	0	0	0	0	0	0	0	0	0	0	0	0	0	0	1	0	0	0	0	0	25	30	0	0	0	0	0	0	0	0	k__Bacteria;p__Proteobacteria;c__Deltaproteobacteria;o__Desulfovibrionales;f__Desulfovibrionaceae;g__Desulfovibrio;s__bacterium_New_Zealand_D
OTU_1359	0	0	0	7	12	0	0	0	0	0	0	0	0	3	0	0	0	0	0	2	0	0	0	0	1	0	0	0	0	0	k__Bacteria;p__Bacteroidetes;c__Bacteroidia;o__Bacteroidales;f__Prevotellaceae;g__;s__
OTU_1360	0	0	0	0	0	0	0	0	0	0	0	0	0	0	0	0	0	0	0	21	1	2	0	0	0	0	0	0	0	0	k__Bacteria;p__Bacteroidetes;c__Bacteroidia;o__Bacteroidales;f__Rikenellaceae;g__;s__
OTU_1361	0	2	1	1	0	0	1	13	0	0	18	1	0	0	0	0	0	0	0	0	0	1	0	0	0	0	0	0	0	0	k__Bacteria;p__Bacteroidetes;c__Bacteroidia;o__Bacteroidales;f__Rikenellaceae;g__;s__
OTU_1362	0	0	0	1	0	0	1	4	1	4	5	5	1	1	0	3	1	1	0	2	0	1	7	1	0	0	0	1	0	0	k__Bacteria;p__Firmicutes;c__Clostridia;o__Clostridiales;f__Lachnospiraceae;g__;s__
OTU_1363	0	0	0	0	0	0	0	0	1	0	0	0	0	0	1	0	0	0	3	0	1	0	1	3	6	2	2	0	0	0	k__Bacteria;p__Bacteroidetes;c__Bacteroidia;o__Bacteroidales;f__Prevotellaceae
OTU_1364	1	1	0	2	12	3	0	0	0	0	0	0	0	0	1	0	0	0	0	0	0	0	0	0	1	0	0	0	0	0	k__Bacteria;p__Proteobacteria;c__Alphaproteobacteria;o__Rhizobiales;f__Beijerinckiaceae;g__Methylobacterium
OTU_1365	0	0	0	4	0	0	0	0	0	0	0	0	0	0	3	0	0	0	0	0	0	2	0	10	12	1	0	2	0	1	k__Bacteria;p__Firmicutes;c__Clostridia;o__Clostridiales;f__Ruminococcaceae
OTU_1366	0	0	0	0	0	0	0	0	0	0	0	0	0	0	1	0	0	1	0	14	13	9	0	0	0	0	0	0	0	0	k__Bacteria;p__Kiritimatiellaeota;c__Kiritimatiellae;o__;f__;g__;s__
OTU_1367	1	11	0	8	2	2	3	6	0	3	6	0	0	0	0	0	0	0	0	1	0	2	1	2	1	2	1	0	0	0	k__Bacteria;p__Firmicutes;c__Clostridia;o__Clostridiales;f__Ruminococcaceae
OTU_1368	29	5	0	1	0	1	0	0	0	0	1	0	0	0	0	0	0	0	0	0	0	1	0	0	0	0	0	0	0	0	k__Bacteria;p__Bacteroidetes;c__Bacteroidia;o__Bacteroidales;f__Prevotellaceae
OTU_1369	4	2	0	0	0	7	13	0	0	0	1	1	0	0	1	0	0	0	0	27	18	22	0	0	0	0	3	0	0	3	k__Bacteria;p__Bacteroidetes;c__Bacteroidia;o__Bacteroidales;f__Prevotellaceae
OTU_1370	1	1	5	1	0	1	0	0	0	0	1	0	7	0	0	0	3	2	0	0	1	0	11	0	0	0	0	1	0	0	k__Bacteria;p__Firmicutes;c__Clostridia;o__;f__;g__;s__
OTU_1371	0	0	0	0	0	0	0	0	0	0	1	1	0	1	3	1	6	5	5	1	1	1	0	0	0	0	1	4	0	0	k__Bacteria
OTU_1372	0	6	4	1	2	2	0	0	0	0	2	0	0	1	0	0	0	0	0	2	1	1	0	0	1	0	1	0	0	0	k__Bacteria;p__Firmicutes;c__Clostridia;o__Clostridiales;f__Ruminococcaceae;g__unidentified_Ruminococcaceae;s__bacterium_enrichment_culture_clone_BBMC-9
OTU_1373	2	3	0	1	1	2	0	6	0	0	2	2	2	3	0	0	0	2	0	1	2	0	1	0	0	0	0	0	0	0	k__Bacteria;p__Firmicutes;c__Clostridia;o__Clostridiales;f__Ruminococcaceae
OTU_1374	0	0	4	2	0	0	0	0	0	0	0	0	5	0	0	3	0	0	0	0	1	1	8	4	0	1	1	0	0	0	k__Bacteria;p__unidentified_Bacteria;c__unidentified_Bacteria;o__unidentified_Bacteria;f__unidentified_Bacteria;g__unidentified_Bacteria
OTU_1375	0	0	2	0	0	0	0	12	1	0	12	8	1	0	1	3	0	0	0	0	1	2	19	8	1	0	0	1	0	0	k__Bacteria;p__Chloroflexi;c__Anaerolineae;o__Anaerolineales;f__Anaerolineaceae;g__Flexilinea;s__
OTU_1376	3	3	5	14	9	15	10	14	11	17	3	14	11	17	14	11	2	5	0	13	7	11	12	9	8	266	15	14	12	213	k__Bacteria;p__Proteobacteria;c__Gammaproteobacteria;o__Aeromonadales;f__Succinivibrionaceae;g__Succinivibrio;s__
OTU_1377	0	0	0	0	0	0	0	6	0	0	2	2	0	0	0	0	0	0	0	0	1	0	1	0	0	0	0	2	0	0	k__Bacteria;p__Firmicutes;c__Clostridia;o__Clostridiales;f__Christensenellaceae;g__;s__
OTU_1378	2	2	0	2	2	1	3	1	0	1	1	2	0	1	0	0	0	0	0	4	1	0	1	1	0	0	0	0	0	0	k__Bacteria;p__Firmicutes;c__Clostridia;o__Clostridiales;f__Ruminococcaceae
OTU_1379	0	0	0	2	4	11	4	0	0	2	0	0	0	1	0	1	0	0	0	34	4	5	0	0	0	0	0	0	0	2	k__Bacteria;p__Bacteroidetes;c__Bacteroidia;o__Bacteroidales;f__Prevotellaceae
OTU_1380	2	0	0	1	3	2	0	1	7	6	0	0	0	0	0	0	0	0	0	1	3	2	0	0	0	0	0	0	1	0	k__Bacteria;p__Bacteroidetes;c__Bacteroidia;o__Bacteroidales
OTU_1381	0	0	0	0	1	1	0	0	0	0	1	0	8	1	4	1	0	1	1	0	0	0	0	0	0	0	0	0	0	0	k__Bacteria;p__Actinobacteria;c__unidentified_Actinobacteria;o__Micrococcales;f__Micrococcaceae;g__Rothia;s__Rothia_mucilaginosa
OTU_1382	6	4	0	1	1	0	2	2	1	1	6	1	1	0	0	0	0	7	0	0	1	1	1	0	0	0	0	0	1	0	k__Bacteria
OTU_1383	1	1	5	38	48	12	3	0	7	8	0	0	0	0	4	0	0	0	0	5	9	0	2	1	3	5	0	10	0	6	k__Bacteria;p__Bacteroidetes;c__Bacteroidia;o__Bacteroidales;f__Prevotellaceae;g__;s__
OTU_1384	1	0	0	1	3	1	0	0	0	0	0	1	0	1	2	3	0	0	0	1	0	1	0	4	0	3	0	1	1	0	k__Bacteria;p__Firmicutes;c__Limnochordia;o__Limnochordales;f__Limnochordaceae;g__;s__
OTU_1385	2	0	0	0	0	0	2	0	0	5	0	0	0	0	0	0	0	0	8	4	0	0	0	0	0	0	0	0	1	1	k__Bacteria;p__Tenericutes;c__Mollicutes;o__Mycoplasmatales;f__Mycoplasmataceae;g__Mycoplasma;s__
OTU_1386	0	0	0	0	0	0	0	0	0	0	0	0	0	0	0	2	9	1	0	0	0	0	0	0	0	0	0	1	0	0	k__Bacteria;p__Bacteroidetes;c__Bacteroidia;o__Flavobacteriales;f__Flavobacteriaceae;g__Flavobacterium;s__Flavobacterium_ceti
OTU_1387	0	0	0	0	0	0	0	0	0	16	0	0	0	1	0	1	0	0	1	6	0	0	0	0	0	0	0	1	1	12	k__Bacteria;p__Firmicutes;c__Bacilli;o__Bacillales;f__Paenibacillaceae;g__Cohnella;s__
OTU_1388	0	0	0	0	0	0	0	0	8	3	0	0	0	0	0	0	0	0	0	1	2	0	0	0	0	0	0	0	0	0	k__Bacteria;p__Proteobacteria;c__Alphaproteobacteria;o__unidentified_Alphaproteobacteria;f__Paracaedibacteraceae;g__;s__
OTU_1389	0	0	0	1	0	0	0	0	0	0	1	1	1	7	7	0	0	0	1	1	6	7	0	0	1	0	0	0	0	0	k__Bacteria;p__Bacteroidetes;c__Bacteroidia;o__Bacteroidales
OTU_1390	4	6	4	7	5	1	1	0	0	2	0	1	1	0	0	0	0	0	0	1	2	5	1	1	0	2	0	1	0	1	k__Bacteria;p__Firmicutes;c__Erysipelotrichia;o__Erysipelotrichales;f__Erysipelotrichaceae
OTU_1391	3	0	2	5	12	1	3	0	6	10	6	0	0	0	0	0	0	1	0	0	1	0	1	0	0	0	1	0	0	0	k__Bacteria;p__Proteobacteria;c__Deltaproteobacteria;o__Desulfovibrionales;f__Desulfovibrionaceae;g__Desulfovibrio
OTU_1392	0	0	0	1	1	0	0	1	0	0	0	0	2	1	0	0	0	0	0	0	1	1	2	0	1	0	0	1	1	2	k__Bacteria;p__Firmicutes;c__Clostridia;o__Clostridiales;f__Lachnospiraceae;g__Shuttleworthia;s__
OTU_1393	0	0	0	4	1	2	1	0	0	0	0	0	0	5	3	2	0	0	1	0	0	0	0	2	1	0	0	0	1	0	k__Bacteria;p__Proteobacteria;c__Deltaproteobacteria;o__Myxococcales;f__Sandaracinaceae;g__;s__
OTU_1394	0	0	0	4	8	5	0	0	0	0	0	0	0	0	0	1	0	1	0	13	1	0	0	0	1	0	0	0	0	0	k__Bacteria;p__Firmicutes;c__Clostridia;o__Clostridiales;f__Ruminococcaceae
OTU_1395	0	0	0	0	0	2	3	0	0	0	0	1	0	1	1	0	0	4	16	12	1	1	0	0	0	0	0	0	0	0	k__Bacteria;p__Bacteroidetes;c__Bacteroidia;o__Bacteroidales
OTU_1396	3	0	0	0	0	0	0	0	0	0	7	0	0	0	0	0	0	0	0	1	10	0	9	0	0	0	0	0	1	0	k__Bacteria;p__Firmicutes;c__;o__;f__;g__;s__
OTU_1397	2	2	3	5	0	1	0	0	0	1	1	0	1	0	0	0	0	0	0	0	0	0	0	1	0	0	0	0	0	0	k__Bacteria;p__Firmicutes;c__Clostridia;o__Clostridiales;f__Lachnospiraceae
OTU_1398	2	0	0	0	0	6	1	0	0	0	0	0	0	0	0	0	0	0	0	3	8	4	0	0	0	0	0	1	0	0	k__Bacteria;p__Melainabacteria;c__;o__;f__;g__;s__
OTU_1399	2	0	2	0	0	0	0	0	0	0	1	0	4	0	1	1	0	0	0	0	0	0	5	0	1	1	0	0	0	0	k__Bacteria;p__Firmicutes;c__Clostridia;o__;f__;g__;s__
OTU_1400	0	0	0	0	1	0	0	0	0	0	0	1	0	1	3	1	5	1	1	0	2	3	0	0	1	0	1	1	1	0	k__Bacteria
OTU_1401	1	0	0	1	1	6	4	0	0	0	1	0	0	0	0	0	2	0	4	2	1	1	0	0	0	0	0	0	0	0	k__Bacteria;p__Firmicutes;c__Clostridia;o__Clostridiales;f__Lachnospiraceae;g__unidentified_Lachnospiraceae;s__[Clostridium]_colinum
OTU_1402	0	0	0	0	0	3	9	0	2	0	0	0	0	0	0	1	0	1	9	5	2	0	0	0	0	0	0	0	0	0	k__Bacteria;p__Proteobacteria;c__Alphaproteobacteria;o__Rhodospirillales;f__;g__;s__
OTU_1403	1	2	0	0	0	0	3	1	1	0	1	1	0	0	0	0	0	0	2	6	1	0	2	0	0	1	1	1	0	1	k__Bacteria;p__Firmicutes;c__Clostridia;o__Clostridiales;f__Ruminococcaceae
OTU_1404	2	1	0	0	0	4	4	0	0	0	0	0	0	0	0	0	0	0	0	5	0	0	0	0	0	0	0	0	0	0	k__Bacteria;p__Melainabacteria;c__;o__;f__;g__;s__
OTU_1405	0	0	0	3	0	0	0	1	0	0	8	5	3	0	1	3	0	6	7	2	0	1	0	4	8	1	0	2	0	0	k__Bacteria;p__Proteobacteria;c__Alphaproteobacteria;o__Rhodospirillales;f__;g__;s__
OTU_1406	0	0	0	2	0	0	4	2	0	1	0	2	1	3	0	3	7	4	0	1	0	0	1	5	0	0	5	5	0	1	k__Bacteria;p__Firmicutes;c__Bacilli;o__Bacillales;f__Bacillaceae;g__Bacillus;s__Bacillus_infernus
OTU_1407	0	0	1	0	1	0	0	0	0	0	0	0	1	1	0	0	0	0	0	1	8	11	0	0	0	0	0	0	1	0	k__Bacteria;p__Firmicutes;c__Erysipelotrichia;o__Erysipelotrichales;f__Erysipelotrichaceae;g__;s__
OTU_1408	0	0	0	1	0	0	1	0	0	0	0	1	5	9	15	1	1	10	12	2	1	3	1	11	16	6	0	2	1	3	k__Bacteria
OTU_1409	1	1	1	0	0	0	0	2	0	0	5	0	0	0	0	0	0	0	0	0	0	0	0	0	0	0	0	1	0	0	k__Bacteria;p__Firmicutes;c__Clostridia;o__Clostridiales;f__Lachnospiraceae
OTU_1410	0	0	0	0	0	1	3	0	0	0	0	0	1	2	1	0	1	24	2	0	0	1	0	0	0	0	0	1	0	0	k__Bacteria;p__Proteobacteria;c__Alphaproteobacteria
OTU_1411	0	0	0	0	0	1	2	0	0	0	0	0	0	0	0	1	0	0	0	0	0	0	10	0	0	1	2	3	0	0	k__Bacteria;p__Firmicutes;c__Clostridia;o__Clostridiales;f__Ruminococcaceae;g__;s__
OTU_1412	0	1	0	4	5	0	0	0	2	0	0	0	0	0	0	0	0	0	0	0	0	0	0	0	0	0	0	0	0	0	k__Bacteria;p__Firmicutes;c__Clostridia;o__Clostridiales;f__Lachnospiraceae;g__unidentified_Lachnospiraceae;s__bacterium_ND2018
OTU_1413	15	5	1	0	1	0	1	0	1	1	0	0	0	0	0	0	0	0	0	0	1	2	0	0	0	0	0	0	0	0	k__Bacteria;p__Bacteroidetes;c__Bacteroidia;o__Bacteroidales;f__Muribaculaceae;g__;s__
OTU_1414	0	0	1	0	0	4	5	0	1	1	0	0	2	0	2	3	2	13	7	1	0	0	2	0	2	0	4	1	0	0	k__Bacteria;p__Proteobacteria;c__Alphaproteobacteria
OTU_1415	1	0	3	5	3	3	4	0	2	0	0	0	0	0	0	1	4	11	2	0	0	0	0	0	0	0	1	3	0	0	k__Bacteria
OTU_1416	0	0	0	0	0	0	0	0	0	0	0	0	0	0	0	0	0	0	5	1	3	6	0	0	0	0	0	0	0	0	k__Bacteria;p__Proteobacteria
OTU_1417	0	0	1	0	0	1	0	0	1	1	2	0	0	0	0	3	0	1	13	6	2	1	0	0	0	0	1	0	0	0	k__Bacteria;p__Tenericutes;c__Mollicutes;o__;f__;g__;s__
OTU_1418	18	1	0	1	3	0	0	0	0	0	0	0	0	0	0	0	1	0	1	17	1	0	0	1	0	0	0	0	0	0	k__Bacteria;p__Bacteroidetes;c__Bacteroidia;o__Bacteroidales;f__;g__;s__
OTU_1419	1	1	1	0	0	0	1	0	1	1	0	2	0	0	1	1	0	0	0	3	1	0	2	0	0	0	0	0	0	0	k__Bacteria;p__Planctomycetes;c__Planctomycetacia;o__unidentified_Planctomycetacia;f__unidentified_Planctomycetacia;g__Pirellula;s__
OTU_1420	0	1	0	0	4	2	2	0	0	0	1	3	0	1	1	0	0	0	4	1	6	8	1	3	2	1	0	1	2	2	k__Bacteria;p__Proteobacteria
OTU_1421	0	0	0	0	0	0	1	0	0	0	0	0	0	0	0	0	0	0	0	1	16	14	0	0	0	0	1	1	0	2	k__Bacteria;p__Firmicutes;c__Erysipelotrichia;o__Erysipelotrichales;f__Erysipelotrichaceae;g__;s__
OTU_1422	0	1	0	5	9	1	5	1	1	0	0	0	0	0	0	0	0	0	0	3	0	0	1	5	1	0	0	0	0	0	k__Bacteria;p__Firmicutes;c__Clostridia;o__Clostridiales;f__Ruminococcaceae;g__;s__
OTU_1423	0	0	0	0	0	0	0	0	0	0	0	3	1	1	0	14	1	1	0	0	1	0	6	5	2	1	0	0	0	0	k__Bacteria;p__Proteobacteria;c__Gammaproteobacteria;o__Pseudomonadales;f__Moraxellaceae;g__Moraxella;s__Moraxella_boevrei
OTU_1424	0	0	0	0	0	0	1	0	0	0	0	0	4	4	2	0	0	1	1	1	4	1	0	0	0	0	0	0	0	0	k__Bacteria;p__Firmicutes;c__Clostridia;o__Clostridiales
OTU_1425	0	2	0	7	0	1	0	0	0	1	0	3	1	3	0	0	0	0	0	0	0	6	1	4	0	0	0	0	0	0	k__Bacteria;p__Actinobacteria;c__unidentified_Actinobacteria;o__Micrococcales;f__Microbacteriaceae;g__Microbacterium
OTU_1426	0	0	0	0	0	0	0	0	6	0	0	0	0	0	0	0	0	0	0	4	0	1	0	0	0	0	0	0	0	0	k__Bacteria;p__Bacteroidetes;c__Bacteroidia;o__Bacteroidales;f__Prevotellaceae;g__;s__
OTU_1427	2	1	1	10	2	1	1	2	13	18	0	0	0	1	1	1	1	0	0	35	6	3	0	0	0	0	0	0	0	0	k__Bacteria;p__Firmicutes;c__Clostridia;o__Clostridiales;f__Ruminococcaceae;g__Saccharofermentans;s__bacterium_MD2010
OTU_1428	2	4	2	5	2	4	1	17	15	3	4	14	2	2	1	1	0	1	5	3	0	4	4	4	5	4	0	3	0	2	k__Bacteria;p__Firmicutes;c__Clostridia;o__Clostridiales;f__unidentified_Clostridiales
OTU_1429	0	0	0	4	0	2	0	0	0	0	0	0	0	0	0	4	0	0	0	0	0	0	0	1	0	1	0	3	0	0	k__Bacteria;p__Proteobacteria;c__Alphaproteobacteria;o__unidentified_Alphaproteobacteria;f__unidentified_Alphaproteobacteria
OTU_1430	0	0	0	2	6	2	0	0	2	2	0	0	2	1	3	1	0	0	0	0	0	0	0	1	0	0	1	0	0	0	k__Bacteria;p__Tenericutes;c__Mollicutes;o__;f__;g__;s__
OTU_1431	0	0	0	1	0	0	0	0	0	2	0	1	0	0	0	0	0	0	0	2	0	2	0	1	0	0	0	0	0	4	k__Bacteria;p__Bacteroidetes;c__Bacteroidia;o__Sphingobacteriales;f__Sphingobacteriaceae;g__Parapedobacter
OTU_1432	0	0	4	0	0	0	0	0	0	0	0	0	12	1	0	0	0	0	0	0	0	0	11	0	0	0	0	0	0	0	k__Bacteria;p__Armatimonadetes;c__Fimbriimonadia;o__Fimbriimonadales;f__Fimbriimonadaceae;g__;s__
OTU_1433	0	0	0	0	0	0	1	0	0	2	0	0	0	0	0	0	0	1	0	0	0	1	3	0	0	0	12	1	5	3	k__Bacteria;p__Tenericutes;c__Mollicutes;o__;f__;g__;s__
OTU_1434	4	0	1	2	1	1	2	1	0	0	0	0	0	0	0	1	0	0	0	0	7	0	0	1	0	0	0	0	0	0	k__Bacteria;p__Bacteroidetes;c__Bacteroidia;o__Bacteroidales;f__Prevotellaceae;g__;s__
OTU_1435	18	6	5	8	14	3	2	9	11	17	10	15	30	30	24	6	4	5	14	13	21	14	14	18	13	3	3	3	3	7	k__Bacteria;p__Firmicutes;c__Clostridia;o__Clostridiales;f__Lachnospiraceae
OTU_1436	0	0	0	0	0	0	0	0	0	0	0	1	0	0	0	0	0	0	0	4	40	13	0	0	0	0	0	0	1	1	k__Bacteria;p__Bacteroidetes;c__Bacteroidia;o__Bacteroidales;f__Rikenellaceae;g__;s__
OTU_1437	0	3	0	0	0	0	0	11	0	1	3	10	1	0	0	2	0	0	0	0	0	4	1	0	0	0	0	1	0	0	k__Bacteria;p__Firmicutes;c__Clostridia;o__Clostridiales;f__Lachnospiraceae
OTU_1438	0	0	0	0	0	0	0	0	0	1	0	1	0	1	1	13	6	3	0	0	0	1	5	0	0	0	0	0	0	0	k__Bacteria;p__Tenericutes;c__Mollicutes;o__;f__;g__;s__
OTU_1439	0	0	1	0	0	3	0	0	0	0	0	2	4	0	0	2	1	0	0	1	1	1	1	0	0	2	0	0	0	0	k__Bacteria;p__Verrucomicrobia;c__Verrucomicrobiae;o__Verrucomicrobiales;f__Verrucomicrobiaceae;g__;s__
OTU_1440	0	0	0	1	0	0	0	0	3	11	0	0	0	0	0	0	0	0	0	1	0	0	0	0	0	0	0	0	0	0	k__Bacteria;p__Tenericutes;c__Mollicutes;o__Mycoplasmatales;f__Mycoplasmataceae;g__Mycoplasma;s__
OTU_1441	3	4	3	2	0	0	0	0	0	2	1	0	0	0	0	0	0	0	1	1	1	1	0	0	0	0	0	0	0	0	k__Bacteria;p__Firmicutes;c__Clostridia;o__Clostridiales
OTU_1442	0	0	0	0	0	0	0	0	0	0	0	0	2	0	0	0	2	4	5	3	6	4	0	1	0	0	0	0	0	0	k__Bacteria;p__Proteobacteria
OTU_1443	0	0	0	0	0	0	0	0	0	0	0	0	0	0	0	0	0	0	0	0	0	0	0	0	0	1	11	1	3	0	k__Bacteria;p__Bacteroidetes;c__Bacteroidia
OTU_1444	0	0	2	0	0	1	0	0	0	0	0	1	0	0	0	0	1	1	1	0	4	9	1	0	0	0	0	1	0	0	k__Bacteria;p__Tenericutes;c__Mollicutes;o__Anaeroplasmatales;f__Anaeroplasmataceae;g__Anaeroplasma;s__
OTU_1445	2	0	0	4	3	7	10	2	3	1	0	0	1	2	6	2	4	9	1	4	6	14	6	38	24	15	5	3	3	11	k__Bacteria;p__Bacteroidetes;c__Bacteroidia;o__Bacteroidales;f__Prevotellaceae
OTU_1446	0	0	0	0	0	0	0	0	0	0	1	2	1	0	2	1	2	6	0	0	0	0	0	0	0	0	2	0	0	0	k__Bacteria;p__Bacteroidetes;c__Bacteroidia;o__Flavobacteriales;f__unidentified_Flavobacteriales;g__Empedobacter;s__
OTU_1447	0	0	0	0	1	6	17	1	1	0	0	0	1	0	0	21	7	2	2	0	0	0	1	0	0	1	2	0	0	0	k__Bacteria;p__Firmicutes;c__Clostridia;o__Clostridiales
OTU_1448	0	0	0	0	0	0	0	0	0	0	0	0	0	0	0	19	1	0	0	0	0	0	7	0	0	0	0	0	0	0	k__Bacteria;p__Tenericutes;c__Mollicutes;o__;f__;g__;s__
OTU_1449	0	0	0	0	0	0	0	4	1	0	5	3	0	0	0	0	0	0	0	0	0	0	0	0	0	0	0	0	0	0	k__Bacteria;p__Firmicutes;c__Clostridia;o__Clostridiales;f__Lachnospiraceae
OTU_1450	0	0	0	0	0	0	1	1	0	0	0	3	2	0	1	1	10	13	4	3	1	3	0	0	0	1	0	2	1	0	k__Bacteria
OTU_1451	0	1	2	0	0	6	9	1	1	0	0	0	0	0	0	1	1	2	6	1	0	0	0	0	0	1	2	0	0	0	k__Bacteria;p__Firmicutes;c__Clostridia;o__Clostridiales
OTU_1452	0	1	0	1	0	3	4	0	0	0	0	0	1	1	0	0	0	1	2	10	0	1	0	0	0	1	0	0	0	0	k__Bacteria;p__Firmicutes;c__Clostridia;o__Clostridiales;f__Ruminococcaceae
OTU_1453	6	2	1	3	8	4	0	0	0	1	0	0	0	0	0	0	0	1	0	12	16	1	0	1	0	0	0	0	0	0	k__Bacteria;p__Bacteroidetes;c__Bacteroidia;o__Bacteroidales;f__Prevotellaceae;g__;s__
OTU_1454	3	0	0	6	4	1	0	1	0	0	1	0	0	0	0	0	0	0	0	9	0	2	1	0	0	0	0	1	0	2	k__Bacteria;p__Firmicutes;c__Clostridia;o__Clostridiales;f__Ruminococcaceae;g__Papillibacter;s__
OTU_1455	4	2	0	0	2	1	0	0	0	0	0	1	0	0	0	0	0	0	0	0	0	0	0	0	0	0	0	0	0	0	k__Bacteria;p__Bacteroidetes;c__Bacteroidia;o__Bacteroidales;f__Rikenellaceae;g__;s__
OTU_1456	4	0	1	1	3	0	2	1	10	2	1	0	0	0	0	0	1	0	3	0	0	0	0	0	1	0	0	1	1	0	k__Bacteria;p__Actinobacteria;c__unidentified_Actinobacteria;o__Bifidobacteriales;f__Bifidobacteriaceae;g__Bifidobacterium;s__Bifidobacterium_pseudocatenulatum
OTU_1457	0	0	0	0	0	0	1	0	1	0	0	0	2	1	1	1	0	4	8	2	2	1	1	0	1	0	0	0	1	0	k__Bacteria;p__Firmicutes;c__Clostridia;o__Clostridiales
OTU_1458	0	8	8	3	2	18	20	1	0	0	1	2	5	3	9	6	2	7	5	1	17	24	6	12	6	2	12	1	16	0	k__Bacteria;p__unidentified_Bacteria;c__unidentified_Bacteria;o__unidentified_Bacteria;f__unidentified_Bacteria;g__Candidatus_Saccharimonas;s__
OTU_1459	2	2	0	1	0	2	1	0	3	1	0	0	1	7	6	1	0	0	4	2	0	1	0	2	0	2	8	2	3	2	k__Bacteria;p__Firmicutes;c__Erysipelotrichia;o__Erysipelotrichales;f__Erysipelotrichaceae;g__Asteroleplasma;s__Asteroleplasma_anaerobium
OTU_1460	2	1	0	1	4	4	2	1	0	0	2	2	5	1	2	2	3	0	0	0	0	1	0	0	4	3	1	2	0	0	k__Bacteria;p__Firmicutes;c__Limnochordia;o__Limnochordales;f__Limnochordaceae;g__;s__
OTU_1461	3	1	2	0	1	2	1	8	0	2	4	5	0	0	1	1	1	2	1	2	0	2	18	6	3	4	0	1	0	1	k__Bacteria;p__Firmicutes;c__Clostridia;o__Clostridiales;f__Lachnospiraceae;g__Oribacterium;s__
OTU_1462	0	1	0	5	0	0	0	0	0	0	0	0	0	6	0	0	0	0	0	0	0	4	2	1	0	0	1	0	0	0	k__Bacteria;p__Bacteroidetes;c__Bacteroidia;o__Chitinophagales;f__Chitinophagaceae;g__;s__
OTU_1463	27	3	1	0	2	1	1	1	0	0	2	0	0	0	1	0	0	0	0	0	3	0	0	0	1	0	0	0	0	0	k__Bacteria;p__Bacteroidetes;c__Bacteroidia;o__Bacteroidales;f__Muribaculaceae;g__;s__
OTU_1464	0	0	0	0	0	0	0	0	0	0	1	1	0	1	0	0	2	12	0	1	0	0	0	0	0	0	0	2	0	0	k__Bacteria;p__Proteobacteria;c__Gammaproteobacteria;o__Pseudomonadales;f__Pseudomonadaceae;g__Pseudomonas;s__Pseudomonas_pertucinogena
OTU_1465	0	0	0	7	3	1	1	0	0	0	0	0	0	0	0	0	0	0	0	0	0	0	0	0	0	0	0	0	0	0	k__Bacteria;p__Bacteroidetes;c__Bacteroidia;o__Bacteroidales;f__Prevotellaceae
OTU_1466	0	0	0	5	0	0	0	0	3	0	0	0	0	3	0	0	0	2	0	0	0	0	0	2	0	0	0	0	1	0	k__Bacteria;p__Bacteroidetes;c__Bacteroidia;o__Cytophagales;f__;g__;s__
OTU_1467	0	0	2	2	0	1	0	0	0	0	0	0	3	0	0	1	0	0	0	0	0	0	3	2	0	0	0	0	0	0	k__Bacteria
OTU_1468	1	2	1	3	3	2	0	0	0	1	0	0	1	1	4	1	0	0	0	6	0	0	1	2	0	0	0	0	1	0	k__Bacteria;p__Firmicutes;c__Clostridia;o__Clostridiales;f__Ruminococcaceae;g__Faecalibacterium;s__
OTU_1469	0	1	2	23	21	8	18	0	0	1	0	0	0	0	3	2	1	0	0	1	3	2	0	5	2	0	2	0	0	0	k__Bacteria;p__Bacteroidetes;c__Bacteroidia;o__Bacteroidales;f__Prevotellaceae
OTU_1470	0	0	0	2	0	0	0	0	0	0	0	1	1	0	0	1	0	0	0	0	0	1	2	2	0	1	0	0	0	0	k__Bacteria;p__Verrucomicrobia;c__Verrucomicrobiae;o__Verrucomicrobiales;f__;g__;s__
OTU_1471	0	3	0	0	0	0	0	0	7	5	0	0	0	0	0	0	0	0	0	2	0	0	0	0	0	0	0	0	0	0	k__Bacteria;p__Lentisphaerae;c__Lentisphaeria;o__Victivallales;f__Victivallaceae;g__;s__
OTU_1472	0	1	0	0	0	2	0	0	1	2	0	0	0	0	0	0	0	0	1	0	1	3	1	1	0	22	1	0	0	13	k__Bacteria;p__Bacteroidetes;c__Bacteroidia;o__Bacteroidales;f__Prevotellaceae;g__;s__
OTU_1473	1	0	0	0	0	0	1	1	4	3	0	0	0	0	0	0	0	0	2	1	5	5	0	0	0	0	0	0	1	1	k__Bacteria;p__Firmicutes;c__Erysipelotrichia;o__Erysipelotrichales;f__Erysipelotrichaceae
OTU_1474	7	9	2	7	3	1	0	3	0	1	3	0	0	0	0	0	0	0	0	0	0	0	0	0	0	0	0	0	0	1	k__Bacteria;p__Firmicutes;c__Clostridia;o__Clostridiales;f__Christensenellaceae;g__;s__
OTU_1475	4	3	16	6	2	3	2	2	1	2	1	1	7	1	6	0	1	1	2	4	0	0	0	0	0	0	0	0	0	0	k__Bacteria;p__Firmicutes;c__Negativicutes;o__Selenomonadales;f__Veillonellaceae;g__Veillonella;s__
OTU_1476	0	0	0	0	0	1	3	0	0	0	0	0	3	3	0	0	0	0	0	0	0	6	0	0	0	1	0	0	0	0	k__Bacteria;p__Firmicutes;c__Clostridia;o__Clostridiales;f__Ruminococcaceae;g__;s__
OTU_1477	0	0	0	1	1	1	2	0	4	5	0	0	1	1	2	0	0	0	1	0	1	0	0	0	0	0	0	0	0	0	k__Bacteria;p__Firmicutes;c__Bacilli;o__Bacillales;f__Paenibacillaceae;g__Brevibacillus
OTU_1478	0	0	1	1	1	5	3	0	1	2	0	0	0	0	0	0	0	0	0	5	9	8	0	2	1	2	0	0	1	0	k__Bacteria;p__Bacteroidetes;c__Bacteroidia;o__Bacteroidales;f__Prevotellaceae
OTU_1479	6	2	0	2	0	0	1	0	0	1	1	2	0	0	0	0	0	0	2	0	1	0	0	0	0	0	0	0	0	0	k__Bacteria;p__Firmicutes;c__Clostridia;o__Clostridiales;f__Lachnospiraceae;g__Shuttleworthia;s__
OTU_1480	0	0	0	3	3	4	20	0	0	0	0	0	0	0	0	0	0	0	1	1	2	0	0	0	0	1	1	0	0	1	k__Bacteria;p__Bacteroidetes;c__Bacteroidia;o__Bacteroidales;f__Prevotellaceae;g__;s__
OTU_1481	3	5	0	3	0	0	0	1	0	3	7	0	0	0	0	0	0	0	0	0	0	0	0	0	0	0	0	0	0	0	k__Bacteria;p__Firmicutes;c__Clostridia;o__Clostridiales;f__Christensenellaceae;g__unidentified_Christensenellaceae
OTU_1482	7	5	0	1	0	0	0	0	0	0	3	0	0	0	0	0	0	0	0	0	1	0	0	0	0	0	0	0	0	0	k__Bacteria;p__Bacteroidetes;c__Bacteroidia;o__Bacteroidales;f__Rikenellaceae;g__unidentified_Rikenellaceae;s__Bacteroidales_bacterium_RM71
OTU_1483	0	0	0	0	0	7	8	0	1	0	0	0	1	1	0	1	3	2	0	0	0	0	1	0	0	0	1	0	0	0	k__Bacteria;p__Tenericutes;c__Mollicutes;o__;f__;g__;s__
OTU_1484	0	0	0	1	0	0	2	0	0	0	0	0	0	1	0	0	12	3	1	0	0	0	0	0	0	0	1	0	0	0	k__Bacteria;p__Bacteroidetes;c__Bacteroidia;o__Sphingobacteriales;f__Sphingobacteriaceae;g__Sphingobacterium;s__
OTU_1485	0	2	0	2	0	0	0	0	0	0	1	0	1	0	1	0	1	0	1	0	0	2	1	1	0	2	0	0	0	0	k__Bacteria;p__Chloroflexi;c__Chloroflexia;o__Thermomicrobiales;f__;g__;s__
OTU_1486	0	0	0	0	2	1	0	0	0	0	0	0	0	1	1	0	3	0	0	1	0	3	0	6	15	0	1	3	0	0	k__Bacteria;p__Tenericutes;c__Mollicutes;o__;f__;g__;s__
OTU_1487	0	0	0	2	1	3	0	0	0	0	0	0	0	0	0	0	0	0	0	11	0	0	0	0	0	0	0	0	0	0	k__Bacteria;p__Melainabacteria;c__;o__;f__;g__;s__
OTU_1488	0	0	0	0	0	0	0	0	0	0	0	0	1	0	0	4	0	1	3	1	1	1	6	2	1	0	0	0	0	0	k__Bacteria;p__Tenericutes;c__Mollicutes
OTU_1489	0	0	0	0	0	0	0	0	0	0	0	0	0	0	0	0	0	0	0	0	9	10	0	0	0	1	0	0	0	0	k__Bacteria;p__Spirochaetes;c__Spirochaetia;o__Spirochaetales;f__Spirochaetaceae
OTU_1490	4	2	0	3	6	10	2	0	0	0	7	0	0	0	1	2	0	0	0	0	0	0	1	0	0	0	0	0	0	0	k__Bacteria;p__Bacteroidetes;c__Bacteroidia;o__Bacteroidales;f__Bacteroidaceae;g__Bacteroides;s__Bacteroides_fragilis
OTU_1491	0	0	0	1	0	3	1	0	5	9	0	0	0	3	0	2	0	0	0	1	1	0	0	0	0	0	0	0	0	2	k__Bacteria;p__Firmicutes;c__Clostridia;o__Clostridiales;f__Ruminococcaceae;g__Oscillibacter
OTU_1492	0	0	1	3	2	8	0	0	0	0	0	0	0	3	2	2	0	1	0	0	0	1	0	1	2	1	0	2	2	0	k__Bacteria;p__Bacteroidetes;c__Bacteroidia;o__Sphingobacteriales;f__Sphingobacteriaceae
OTU_1493	2	2	1	13	29	2	1	0	2	0	0	0	0	0	0	0	0	0	0	0	0	0	1	0	1	0	0	0	0	0	k__Bacteria;p__Proteobacteria;c__Gammaproteobacteria;o__Aeromonadales;f__Succinivibrionaceae;g__Succinimonas;s__
OTU_1494	0	0	0	0	0	0	1	0	0	0	0	1	0	0	3	2	8	13	2	3	10	21	1	1	0	0	0	1	0	0	k__Bacteria;p__Tenericutes;c__Mollicutes;o__Anaeroplasmatales;f__Anaeroplasmataceae;g__Anaeroplasma;s__
OTU_1495	0	0	0	0	0	0	0	1	0	0	0	0	0	0	0	2	3	15	0	1	0	0	0	0	0	0	0	1	0	0	k__Bacteria;p__Bacteroidetes;c__Bacteroidia;o__Bacteroidales
OTU_1496	0	0	0	0	0	9	0	0	0	0	0	0	0	0	0	2	0	0	0	6	3	10	0	0	0	1	0	0	0	1	k__Bacteria;p__Bacteroidetes;c__Bacteroidia;o__Bacteroidales;f__Rikenellaceae;g__;s__
OTU_1497	0	0	0	2	3	5	8	0	0	0	0	0	0	0	0	0	0	1	2	4	0	0	0	0	0	0	0	0	0	0	k__Bacteria;p__Firmicutes;c__Clostridia;o__Clostridiales;f__Ruminococcaceae
OTU_1498	12	13	0	1	1	2	0	1	0	0	0	0	0	0	0	0	0	1	0	0	0	0	0	0	0	0	0	0	0	0	k__Bacteria;p__Firmicutes;c__Clostridia;o__Clostridiales;f__Ruminococcaceae
OTU_1499	2	0	0	0	0	0	0	0	0	0	0	0	0	0	1	0	0	0	0	3	4	1	0	0	0	0	0	0	0	0	k__Bacteria;p__Firmicutes;c__Clostridia;o__Clostridiales;f__unidentified_Clostridiales;g__Candidatus_Arthromitus
OTU_1500	0	0	0	4	0	0	0	0	1	0	0	0	0	2	0	0	0	0	1	0	0	0	0	5	0	0	0	0	0	0	k__Bacteria;p__Proteobacteria;c__Gammaproteobacteria;o__Cellvibrionales;f__Cellvibrionaceae;g__Cellvibrio;s__
OTU_1501	28	0	0	0	3	0	0	0	0	0	0	0	0	0	0	0	0	0	0	0	0	0	0	0	0	0	0	0	0	0	k__Bacteria;p__Bacteroidetes;c__Bacteroidia;o__Bacteroidales
OTU_1502	1	1	0	0	0	0	1	0	0	0	0	4	0	1	1	1	1	2	5	5	0	1	0	0	0	0	0	0	0	0	k__Bacteria;p__Proteobacteria
OTU_1503	0	0	0	3	2	0	4	0	0	0	1	0	1	1	1	1	3	7	2	0	1	1	0	0	1	1	3	0	0	0	k__Bacteria;p__Firmicutes;c__Clostridia;o__Clostridiales;f__Lachnospiraceae;g__unidentified_Lachnospiraceae;s__bacterium_YSB2008
OTU_1504	1	1	1	4	4	4	5	0	2	2	0	1	0	0	2	0	0	1	0	17	2	1	2	0	0	0	0	1	0	0	k__Bacteria;p__Firmicutes;c__Clostridia;o__Clostridiales;f__unidentified_Clostridiales;g__Anaerovorax;s__
OTU_1505	0	0	0	0	0	0	0	0	0	0	0	0	0	0	0	0	0	0	0	1	7	5	1	0	0	0	0	1	0	0	k__Bacteria;p__Bacteroidetes;c__Bacteroidia;o__Bacteroidales;f__Prevotellaceae
OTU_1506	0	0	0	1	1	3	0	0	0	1	0	0	1	0	0	0	0	0	0	5	10	9	1	0	0	0	0	0	0	0	k__Bacteria;p__Melainabacteria;c__;o__;f__;g__;s__
OTU_1507	15	6	0	0	0	0	0	0	1	0	0	0	0	0	0	0	0	0	0	0	0	0	0	0	0	0	0	0	0	0	k__Bacteria;p__Bacteroidetes;c__Bacteroidia;o__Bacteroidales;f__Rikenellaceae;g__;s__
OTU_1508	8	0	5	3	0	1	0	0	7	6	0	0	0	0	0	0	0	0	0	2	11	2	0	0	0	0	0	0	0	1	k__Bacteria;p__Melainabacteria;c__;o__;f__;g__;s__
OTU_1509	9	0	0	0	0	0	0	0	0	0	0	0	0	0	0	0	0	0	0	0	7	3	0	0	0	0	0	0	0	0	k__Bacteria;p__Bacteroidetes;c__Bacteroidia;o__Bacteroidales;f__Prevotellaceae
OTU_1510	0	0	2	2	0	0	0	0	0	0	0	0	0	0	0	2	0	0	0	0	0	0	5	3	0	0	0	0	0	0	k__Bacteria;p__Proteobacteria;c__Deltaproteobacteria;o__Bdellovibrionales;f__Bdellovibrionaceae;g__Bdellovibrio;s__
OTU_1511	0	1	0	0	1	3	0	0	0	0	1	1	1	3	0	5	0	0	0	0	0	1	4	0	0	0	2	1	0	0	k__Bacteria;p__Actinobacteria;c__Acidimicrobiia
OTU_1512	0	0	0	0	0	3	0	0	0	0	0	1	0	0	0	0	0	0	0	0	8	11	0	0	0	0	0	0	0	0	k__Bacteria;p__Firmicutes;c__Clostridia;o__Clostridiales;f__Ruminococcaceae
OTU_1513	0	0	1	0	0	0	1	0	0	0	0	0	0	0	0	5	0	0	1	0	1	1	3	0	0	2	0	0	1	0	k__Bacteria;p__Tenericutes;c__Mollicutes;o__;f__;g__;s__
OTU_1514	0	1	14	1	1	2	0	1	0	0	0	1	1	0	2	0	5	15	0	0	1	1	1	0	0	0	0	1	0	0	k__Bacteria;p__Firmicutes;c__Clostridia;o__Clostridiales;f__Ruminococcaceae;g__;s__
OTU_1515	1	1	0	4	1	2	0	1	1	2	1	3	0	1	0	0	0	2	0	2	2	1	1	1	0	0	0	0	0	1	k__Bacteria;p__Proteobacteria;c__Deltaproteobacteria;o__Desulfovibrionales;f__Desulfovibrionaceae;g__Mailhella;s__
OTU_1516	14	5	7	5	4	7	8	1	10	18	6	6	2	5	5	2	0	4	0	12	29	51	8	7	4	0	2	0	2	21	k__Bacteria;p__Bacteroidetes;c__Bacteroidia;o__Bacteroidales;f__Rikenellaceae;g__;s__
OTU_1517	4	4	1	5	8	24	48	0	0	0	0	0	0	1	1	3	4	0	0	3	0	0	0	0	1	0	4	0	0	0	k__Bacteria;p__Firmicutes;c__Clostridia;o__Clostridiales;f__Ruminococcaceae
OTU_1518	0	0	1	1	0	0	2	0	2	0	0	2	0	3	5	1	0	0	4	1	1	2	1	1	0	0	0	0	0	0	k__Bacteria;p__Tenericutes;c__Mollicutes
OTU_1519	0	1	0	0	0	1	1	0	1	2	0	1	6	2	10	11	4	1	35	3	4	5	4	6	7	1	0	1	1	0	k__Bacteria;p__Tenericutes;c__Mollicutes;o__;f__;g__;s__
OTU_1520	0	0	0	4	2	0	1	0	0	0	0	1	0	1	0	1	0	18	1	2	0	0	0	0	1	0	0	1	0	0	k__Bacteria;p__Bacteroidetes;c__Bacteroidia;o__Bacteroidales;f__Rikenellaceae;g__;s__
OTU_1521	0	0	0	2	1	0	0	1	0	0	2	0	3	5	1	0	0	1	4	4	1	1	0	1	1	0	0	0	2	1	k__Bacteria;p__Firmicutes;c__Clostridia;o__Clostridiales;f__Ruminococcaceae;g__;s__
OTU_1522	1	0	10	4	1	10	3	3	4	1	0	0	0	0	1	0	0	0	0	1	1	1	1	0	0	0	0	0	0	0	k__Bacteria;p__Proteobacteria;c__Alphaproteobacteria;o__unidentified_Alphaproteobacteria;f__Acetobacteraceae;g__Acetobacter;s__Acetobacter_pasteurianus
OTU_1523	0	1	1	0	0	8	9	0	0	0	0	0	2	0	1	1	7	2	0	0	0	0	0	0	0	0	0	0	0	0	k__Bacteria;p__Tenericutes;c__Mollicutes;o__;f__;g__;s__
OTU_1524	11	0	3	2	2	0	1	1	1	2	15	3	5	1	0	2	1	2	1	2	12	0	3	3	0	0	0	2	0	0	k__Bacteria;p__Firmicutes;c__Bacilli;o__;f__;g__;s__
OTU_1525	0	0	1	0	0	3	0	3	0	0	1	12	6	4	1	45	1	1	1	2	3	4	89	5	6	3	1	4	1	0	k__Bacteria;p__Proteobacteria;c__Gammaproteobacteria;o__Pseudomonadales;f__Moraxellaceae;g__Moraxella
OTU_1526	14	1	1	0	2	1	0	2	0	3	0	1	1	0	0	0	0	0	0	0	1	0	4	1	0	0	1	1	1	0	k__Bacteria;p__Firmicutes;c__Clostridia;o__Clostridiales;f__Lachnospiraceae
OTU_1527	4	1	0	0	1	1	3	1	1	0	1	0	2	2	1	1	0	8	7	2	0	0	1	0	0	0	1	0	2	0	k__Bacteria;p__Firmicutes;c__Clostridia;o__Clostridiales;f__Lachnospiraceae
OTU_1528	1	0	6	1	1	0	1	1	2	0	0	0	1	1	4	0	0	0	3	2	0	1	0	0	1	2	1	0	0	0	k__Bacteria;p__Firmicutes;c__Bacilli;o__Lactobacillales;f__Leuconostocaceae;g__Leuconostoc;s__Leuconostoc_citreum
OTU_1529	5	1	0	0	0	4	1	0	0	0	1	0	0	0	0	0	0	0	0	2	3	2	0	0	0	0	0	1	0	1	k__Bacteria;p__Bacteroidetes;c__Bacteroidia;o__Bacteroidales;f__Prevotellaceae
OTU_1530	0	0	1	0	0	2	3	0	1	0	1	1	0	0	0	0	0	2	2	0	3	3	0	0	0	0	3	1	1	0	k__Bacteria;p__Firmicutes;c__Clostridia;o__Clostridiales;f__Lachnospiraceae;g__unidentified_Lachnospiraceae;s__Eubacterium_uniforme
OTU_1531	0	0	0	0	0	0	0	0	1	0	0	0	1	1	0	0	0	0	11	0	0	0	0	0	0	0	0	0	0	0	k__Bacteria;p__Proteobacteria;c__Alphaproteobacteria;o__Rhodospirillales;f__;g__;s__
OTU_1532	0	0	0	0	0	0	3	2	1	0	0	0	1	0	1	0	1	3	1	0	1	1	0	0	0	0	0	0	0	0	k__Bacteria;p__Tenericutes;c__Mollicutes;o__;f__;g__;s__
OTU_1533	0	0	0	0	0	0	0	0	0	0	0	1	1	0	0	0	0	0	3	0	0	3	0	0	0	3	1	0	6	0	k__Bacteria
OTU_1534	1	0	0	0	0	0	0	0	0	0	0	0	0	0	0	0	0	0	0	0	6	0	0	0	0	0	0	0	0	0	k__Bacteria;p__Firmicutes;c__Clostridia;o__Clostridiales;f__Lachnospiraceae
OTU_1535	0	0	0	0	0	0	0	1	0	0	2	2	1	1	1	1	0	0	0	0	0	2	0	1	3	0	0	0	0	0	k__Bacteria
OTU_1536	0	0	0	0	0	0	0	0	0	0	0	0	0	0	0	0	1	7	13	1	0	1	0	0	0	0	0	1	1	0	k__Bacteria;p__Proteobacteria;c__Alphaproteobacteria;o__Rhodospirillales;f__;g__;s__
OTU_1537	0	0	0	0	1	0	2	2	0	1	0	0	0	0	0	0	2	0	0	0	0	1	1	0	0	1	2	0	0	0	k__Bacteria;p__Bacteroidetes;c__Bacteroidia;o__Bacteroidales;f__Bacteroidaceae;g__Bacteroides;s__Bacteroides_ovatus
OTU_1538	5	2	0	2	0	1	0	0	1	0	1	2	0	0	1	0	0	0	0	0	0	0	0	0	0	1	0	0	1	1	k__Bacteria;p__Firmicutes;c__Clostridia;o__Clostridiales;f__unidentified_Clostridiales
OTU_1539	0	0	0	0	0	0	0	0	0	0	0	0	0	0	0	0	9	10	0	0	0	0	0	0	0	0	0	1	0	0	k__Bacteria;p__Tenericutes;c__Mollicutes;o__;f__;g__;s__
OTU_1540	0	1	0	0	1	2	0	0	0	0	0	0	1	0	0	0	0	0	0	10	0	0	1	0	0	0	0	0	0	0	k__Bacteria;p__Firmicutes;c__Clostridia;o__Clostridiales
OTU_1541	0	0	1	0	0	2	0	0	0	0	0	0	1	0	1	0	1	0	0	0	1	2	2	0	0	0	1	0	0	0	k__Bacteria;p__Firmicutes;c__Clostridia;o__Clostridiales;f__Ruminococcaceae
OTU_1542	0	0	18	1	1	1	1	0	0	0	0	0	1	0	0	0	0	0	0	0	0	0	2	0	0	0	0	0	0	0	k__Bacteria;p__Fibrobacteres;c__Fibrobacteria;o__Fibrobacterales;f__Fibrobacteraceae;g__Fibrobacter;s__
OTU_1543	1	0	0	0	1	0	0	0	0	0	4	7	2	6	7	1	0	0	0	0	0	2	0	0	0	0	0	0	0	0	k__Bacteria;p__Spirochaetes;c__Spirochaetia;o__Spirochaetales;f__Spirochaetaceae
OTU_1544	0	1	1	0	0	11	13	0	0	2	1	1	0	0	1	1	1	5	7	29	0	2	0	0	0	1	1	1	0	0	k__Bacteria;p__Bacteroidetes;c__Bacteroidia;o__Bacteroidales;f__Rikenellaceae;g__;s__
OTU_1545	0	2	0	0	1	2	7	0	0	0	0	1	0	1	0	1	0	8	12	1	0	0	1	1	0	0	0	1	1	0	k__Bacteria;p__Proteobacteria;c__Alphaproteobacteria;o__Rhodospirillales
OTU_1546	0	0	0	0	0	0	0	0	0	0	0	2	0	0	0	0	0	0	3	5	0	1	1	0	0	1	2	0	1	0	k__Bacteria;p__Proteobacteria;c__Gammaproteobacteria;o__Xanthomonadales;f__Rhodanobacteraceae;g__;s__
OTU_1547	0	1	0	2	3	0	0	0	0	0	1	0	1	1	1	0	0	0	1	0	0	0	0	0	2	3	1	0	0	0	k__Bacteria;p__Proteobacteria;c__Alphaproteobacteria;o__Rhizobiales;f__Hyphomicrobiaceae;g__Filomicrobium;s__
OTU_1548	3	1	0	0	0	0	0	4	0	0	2	1	1	0	0	2	0	0	0	0	0	0	0	0	0	0	0	0	0	0	k__Bacteria;p__Firmicutes;c__Clostridia;o__Clostridiales;f__Ruminococcaceae
OTU_1549	0	0	0	0	0	0	0	0	0	0	0	0	0	0	0	0	0	0	0	8	1	6	0	0	0	0	0	0	0	0	k__Bacteria;p__Bacteroidetes;c__Bacteroidia;o__Bacteroidales;f__Prevotellaceae;g__;s__
OTU_1550	0	0	0	0	0	0	2	0	0	0	0	2	0	2	1	0	0	0	0	1	0	1	0	0	0	0	0	0	0	0	k__Bacteria;p__Chloroflexi;c__Dehalococcoidia;o__;f__;g__;s__
OTU_1551	2	0	0	1	4	2	0	0	2	0	1	1	0	0	0	0	1	0	1	0	1	2	0	0	1	0	1	1	0	0	k__Bacteria;p__Firmicutes;c__Clostridia;o__Clostridiales;f__Lachnospiraceae;g__Tyzzerella;s__
OTU_1552	0	0	1	0	0	3	3	0	4	3	0	1	1	1	0	5	19	9	0	0	2	1	2	0	0	0	8	0	3	0	k__Bacteria;p__Tenericutes;c__Mollicutes;o__;f__;g__;s__
OTU_1553	2	0	1	1	0	12	16	0	0	1	0	1	2	2	3	1	14	2	1	0	1	0	1	0	0	0	1	0	0	0	k__Bacteria;p__Tenericutes;c__Mollicutes;o__;f__;g__;s__
OTU_1554	3	1	0	1	0	1	0	0	0	1	0	1	0	0	1	0	0	2	2	4	2	5	1	0	1	0	0	1	0	0	k__Bacteria;p__Firmicutes;c__Clostridia;o__Clostridiales;f__Ruminococcaceae;g__Candidatus_Soleaferrea;s__
OTU_1555	0	0	0	0	3	0	0	0	1	0	0	0	1	0	0	1	0	0	1	0	0	0	2	0	1	2	2	1	1	1	k__Bacteria;p__Firmicutes;c__Clostridia;o__Clostridiales;f__Ruminococcaceae
OTU_1556	3	0	0	4	0	0	0	2	1	2	1	3	2	2	0	2	2	0	0	3	1	0	1	0	0	3	3	0	0	5	k__Bacteria;p__Bacteroidetes;c__Bacteroidia;o__Bacteroidales;f__Prevotellaceae
OTU_1557	2	1	0	1	0	2	4	2	0	3	2	1	1	1	5	5	2	2	2	6	5	1	3	0	0	2	2	2	5	3	k__Bacteria;p__Firmicutes;c__Bacilli;o__Lactobacillales;f__Lactobacillaceae;g__Lactobacillus
OTU_1558	0	0	0	0	0	0	0	0	0	0	0	0	0	0	0	0	0	0	0	0	12	6	2	0	0	0	0	0	2	0	k__Bacteria;p__Firmicutes;c__Clostridia;o__Clostridiales;f__Ruminococcaceae;g__Oscillibacter;s__
OTU_1559	0	0	1	0	0	0	0	0	0	0	0	0	0	0	0	0	0	0	1	10	5	9	1	2	0	0	1	2	1	1	k__Bacteria;p__Bacteroidetes;c__Bacteroidia;o__Bacteroidales;f__;g__;s__
OTU_1560	0	0	1	0	0	3	0	2	0	0	0	1	7	6	7	1	1	2	1	0	0	0	0	0	1	0	0	0	0	0	k__Bacteria;p__Firmicutes;c__Clostridia;o__Clostridiales;f__Ruminococcaceae;g__;s__
OTU_1561	7	1	0	1	0	0	0	0	0	0	0	0	0	0	1	0	1	0	1	1	10	2	0	0	0	0	0	1	0	0	k__Bacteria;p__Firmicutes;c__Clostridia;o__Clostridiales;f__Lachnospiraceae;g__unidentified_Lachnospiraceae;s__Lachnospiraceae_bacterium_DW17
OTU_1562	0	0	0	2	0	0	0	0	0	0	0	2	0	0	3	0	0	1	2	1	0	0	0	0	3	0	0	0	1	1	k__Bacteria;p__Proteobacteria;c__Gammaproteobacteria;o__Oceanospirillales;f__unidentified_Oceanospirillales;g__Pseudohongiella
OTU_1563	16	11	0	0	0	1	0	1	0	0	0	0	0	0	0	0	0	0	0	0	0	0	0	0	0	0	0	0	0	0	k__Bacteria;p__Bacteroidetes;c__Bacteroidia;o__Bacteroidales;f__Rikenellaceae;g__;s__
OTU_1564	0	0	0	0	0	0	0	0	1	1	0	0	0	0	1	0	0	0	3	4	0	0	0	0	0	0	0	0	0	0	k__Bacteria;p__Firmicutes;c__Clostridia;o__Clostridiales;f__Ruminococcaceae
OTU_1565	1	0	0	2	0	0	1	1	0	0	0	0	0	3	0	0	0	1	0	0	1	0	0	1	0	1	1	3	0	0	k__Bacteria;p__Actinobacteria;c__unidentified_Actinobacteria;o__Micrococcales;f__Micrococcaceae
OTU_1566	0	0	0	1	0	5	7	0	0	0	1	0	0	0	0	0	0	0	0	0	0	0	0	0	0	0	0	0	0	0	k__Bacteria;p__Firmicutes;c__Clostridia;o__Clostridiales;f__Ruminococcaceae
OTU_1567	12	2	2	5	2	1	0	2	5	2	0	1	0	1	1	0	0	0	0	2	0	0	4	1	0	2	0	0	0	0	k__Bacteria;p__Firmicutes;c__Clostridia;o__Clostridiales;f__Ruminococcaceae
OTU_1568	2	1	0	0	0	0	0	0	0	0	0	0	1	1	0	0	1	0	0	0	1	0	1	0	1	0	0	0	0	0	k__Bacteria;p__Actinobacteria;c__Thermoleophilia;o__Solirubrobacterales;f__Solirubrobacteraceae;g__Conexibacter
OTU_1569	0	1	0	0	1	0	0	8	0	0	2	11	4	0	1	2	1	2	0	5	0	1	17	3	0	1	0	2	3	1	k__Bacteria;p__Proteobacteria;c__Gammaproteobacteria;o__Pasteurellales;f__Pasteurellaceae
OTU_1570	0	0	0	0	0	0	1	0	0	0	0	0	0	0	1	0	2	1	6	2	0	0	0	0	0	0	0	0	0	0	k__Bacteria;p__Firmicutes;c__Clostridia;o__Clostridiales
OTU_1571	1	0	0	9	6	1	4	0	1	0	1	3	3	0	0	1	0	8	5	2	8	18	2	1	1	1	1	0	1	0	k__Bacteria;p__Bacteroidetes;c__Bacteroidia;o__Bacteroidales
OTU_1572	19	1	2	5	13	4	12	2	5	11	2	6	6	9	10	3	13	30	46	12	59	50	5	3	3	3	109	9	85	10	k__Bacteria;p__Tenericutes;c__Mollicutes;o__Anaeroplasmatales;f__Anaeroplasmataceae;g__Anaeroplasma;s__
OTU_1573	1	0	0	0	0	0	0	0	4	7	0	0	0	0	0	0	0	0	0	0	0	2	0	0	0	0	0	0	0	0	k__Bacteria;p__Bacteroidetes;c__Bacteroidia;o__Bacteroidales;f__Prevotellaceae
OTU_1574	4	1	0	3	4	7	0	4	1	1	1	2	0	0	0	0	0	0	0	3	2	0	0	0	0	0	0	0	1	1	k__Bacteria;p__Proteobacteria;c__Deltaproteobacteria;o__Desulfovibrionales;f__Desulfovibrionaceae;g__Desulfovibrio;s__
OTU_1575	0	0	0	0	0	1	0	0	0	0	0	0	2	1	0	0	0	0	0	1	3	4	3	5	2	0	0	0	1	1	k__Bacteria;p__Firmicutes;c__Clostridia;o__Clostridiales;f__Ruminococcaceae
OTU_1576	0	0	0	0	1	5	4	0	0	0	0	0	0	0	0	0	0	0	0	0	0	0	0	0	0	0	0	0	0	0	k__Bacteria;p__Firmicutes;c__Clostridia;o__Clostridiales;f__Ruminococcaceae;g__Saccharofermentans;s__
OTU_1577	3	3	2	5	1	1	0	3	2	7	6	2	1	0	0	0	0	1	0	2	0	1	1	0	1	0	0	0	0	1	k__Bacteria;p__Synergistetes;c__Synergistia;o__Synergistales;f__Synergistaceae;g__Fretibacterium;s__
OTU_1578	4	1	0	2	2	1	1	0	0	0	0	0	4	3	2	0	0	3	2	0	1	0	1	0	1	0	0	3	0	0	k__Bacteria;p__Firmicutes;c__Clostridia;o__Clostridiales
OTU_1579	11	0	0	1	0	1	0	0	0	0	0	0	0	0	1	0	0	0	0	1	21	2	0	0	0	0	0	0	0	1	k__Bacteria;p__Firmicutes;c__Clostridia;o__Clostridiales;f__Ruminococcaceae
OTU_1580	0	0	0	0	0	0	1	0	0	0	0	0	0	0	2	0	0	0	0	2	2	4	0	0	0	0	0	0	0	0	k__Bacteria;p__Bacteroidetes;c__Bacteroidia;o__Bacteroidales
OTU_1581	0	0	0	0	0	0	0	0	2	2	0	0	0	0	0	0	0	0	4	0	0	0	0	1	0	0	0	0	19	0	k__Bacteria;p__Firmicutes;c__Bacilli;o__Bacillales;f__Thermoactinomycetaceae;g__Thermoactinomyces;s__Thermoactinomyces_daqus
OTU_1582	0	0	0	0	0	0	0	0	0	0	0	0	0	0	0	0	0	0	0	0	9	4	0	0	1	0	0	1	1	0	k__Bacteria;p__Melainabacteria;c__;o__;f__;g__;s__
OTU_1583	0	0	0	0	0	2	5	4	0	0	2	3	2	1	0	0	3	26	12	2	1	0	0	0	0	1	0	1	0	0	k__Bacteria;p__Tenericutes;c__Mollicutes
OTU_1584	0	0	0	1	1	0	1	1	0	0	0	1	0	0	2	0	0	0	0	0	0	0	3	1	0	0	0	0	0	1	k__Bacteria;p__Firmicutes;c__Clostridia;o__Clostridiales;f__Ruminococcaceae;g__;s__
OTU_1585	0	0	6	4	0	11	16	1	2	0	1	0	1	0	0	0	2	1	8	1	2	1	1	0	0	0	3	0	0	0	k__Bacteria;p__Firmicutes;c__Clostridia;o__Clostridiales;f__Ruminococcaceae
OTU_1586	0	0	0	2	0	1	2	0	0	1	0	0	0	1	0	0	31	7	1	1	3	2	0	0	0	0	0	0	0	0	k__Bacteria;p__Tenericutes;c__Mollicutes;o__;f__;g__;s__
OTU_1587	0	0	1	2	0	0	0	0	0	0	0	0	1	1	0	0	0	0	0	1	0	0	1	0	1	0	0	0	0	1	k__Bacteria;p__Bacteroidetes;c__Bacteroidia;o__Sphingobacteriales;f__Sphingobacteriaceae
OTU_1588	7	0	0	0	0	1	0	0	0	0	9	0	0	0	0	2	0	0	1	0	6	0	0	0	0	1	0	0	3	1	k__Bacteria;p__Firmicutes;c__Bacilli;o__Bacillales;f__Bacillaceae;g__Caldibacillus;s__
OTU_1589	0	0	0	0	2	2	0	1	0	0	1	1	0	0	1	4	0	1	0	0	0	0	0	0	0	2	0	0	1	0	k__Bacteria;p__Firmicutes;c__Bacilli;o__Bacillales;f__Thermoactinomycetaceae;g__;s__
OTU_1590	0	0	3	0	0	1	0	0	0	0	0	0	6	0	0	0	0	0	0	0	0	3	8	0	0	0	0	1	2	0	k__Bacteria;p__Firmicutes;c__Clostridia;o__Clostridiales;f__Ruminococcaceae;g__Ruminiclostridium;s__[Clostridium]_caenicola
OTU_1591	2	0	0	0	0	0	0	1	0	0	1	7	0	0	0	0	1	0	1	13	1	1	4	1	1	0	0	0	0	1	k__Bacteria;p__Spirochaetes;c__Spirochaetia;o__Spirochaetales;f__Spirochaetaceae;g__;s__
OTU_1592	3	2	0	1	0	0	0	1	0	6	0	1	0	0	0	0	0	0	0	1	0	0	0	0	0	0	0	0	1	0	k__Bacteria;p__Actinobacteria;c__Coriobacteriia;o__Coriobacteriales
OTU_1593	0	0	0	1	0	0	0	0	0	0	2	2	1	4	2	0	0	0	0	0	0	0	0	0	0	0	0	0	0	0	k__Bacteria;p__Tenericutes;c__Mollicutes
OTU_1594	1	0	0	4	2	6	0	0	0	1	1	0	1	0	0	1	1	0	0	33	0	0	0	0	0	1	0	0	0	1	k__Bacteria;p__Bacteroidetes;c__Bacteroidia;o__Bacteroidales;f__Rikenellaceae;g__;s__
OTU_1595	0	0	0	0	1	0	0	1	0	0	2	2	0	0	0	2	0	0	1	0	0	0	4	3	0	1	0	0	0	0	k__Bacteria;p__Firmicutes;c__Clostridia;o__Clostridiales;f__Lachnospiraceae;g__Acetitomaculum;s__
OTU_1596	0	1	0	0	0	3	3	0	0	0	1	4	2	1	1	1	2	69	19	4	42	55	1	1	0	1	4	4	3	3	k__Bacteria;p__Bacteroidetes;c__Bacteroidia;o__Bacteroidales;f__unidentified_Bacteroidales;g__unidentified_Bacteroidales;s__rumen_bacterium_YS3
OTU_1597	3	0	0	0	0	0	0	0	0	0	0	0	0	0	0	0	0	0	0	0	8	0	0	0	0	0	0	0	0	0	k__Bacteria;p__Firmicutes;c__Clostridia;o__Clostridiales;f__Ruminococcaceae;g__unidentified_Ruminococcaceae
OTU_1598	1	0	1	7	5	2	0	0	2	4	0	0	0	0	0	0	0	0	0	2	0	0	0	1	0	0	0	0	0	0	k__Bacteria;p__Firmicutes;c__Clostridia;o__Clostridiales;f__Ruminococcaceae;g__Oscillospira;s__Oscillospira_guilliermondii
OTU_1599	4	4	0	1	4	0	2	10	1	1	3	7	0	0	0	3	0	0	0	2	0	4	0	0	0	0	0	0	0	0	k__Bacteria;p__Firmicutes;c__Clostridia;o__Clostridiales;f__Lachnospiraceae;g__Marvinbryantia;s__
OTU_1600	5	0	0	0	0	7	0	0	0	0	5	0	0	0	0	7	0	0	0	0	4	0	0	0	0	1	0	0	0	0	k__Bacteria;p__Firmicutes;c__Bacilli;o__Bacillales;f__Paenibacillaceae;g__Brevibacillus;s__
OTU_1601	0	0	0	0	0	0	0	0	0	0	0	0	1	0	4	0	0	0	0	0	0	0	1	7	4	0	2	0	0	0	k__Bacteria;p__Firmicutes;c__Erysipelotrichia;o__Erysipelotrichales;f__Erysipelotrichaceae;g__;s__
OTU_1602	5	0	0	0	0	0	0	0	0	2	0	0	0	0	0	0	0	0	0	1	5	1	0	0	0	0	0	0	0	0	k__Bacteria;p__Firmicutes;c__Clostridia;o__Clostridiales;f__Ruminococcaceae;g__unidentified_Ruminococcaceae
OTU_1603	0	0	0	0	0	0	0	0	0	0	0	2	0	0	0	0	0	0	0	0	4	6	0	0	0	0	0	0	0	0	k__Bacteria;p__Bacteroidetes;c__Bacteroidia;o__Bacteroidales;f__Prevotellaceae;g__;s__
OTU_1604	0	0	0	1	0	0	1	8	0	0	2	3	0	0	0	2	0	2	2	1	0	1	4	0	0	0	0	0	0	0	k__Bacteria;p__Proteobacteria;c__Gammaproteobacteria;o__unidentified_Gammaproteobacteria;f__Coxiellaceae;g__Coxiella
OTU_1605	9	0	2	12	5	1	0	4	1	1	6	1	0	1	0	0	0	1	0	0	1	1	0	0	0	1	0	0	0	1	k__Bacteria;p__Firmicutes;c__Clostridia;o__Clostridiales;f__Lachnospiraceae;g__unidentified_Lachnospiraceae;s__bacterium_ND2018
OTU_1606	1	2	0	2	0	0	0	0	0	0	2	0	0	0	0	0	0	0	0	5	0	0	0	0	1	0	0	0	0	0	k__Bacteria;p__Firmicutes;c__Clostridia;o__Clostridiales;f__Ruminococcaceae
OTU_1607	0	0	1	0	1	0	1	0	1	0	0	0	0	1	3	0	0	1	1	0	0	1	0	8	6	2	2	1	0	5	k__Bacteria;p__Firmicutes;c__Erysipelotrichia;o__Erysipelotrichales;f__Erysipelotrichaceae;g__;s__
OTU_1608	0	0	0	0	0	0	1	0	0	0	0	0	0	1	0	0	0	0	0	2	3	1	0	1	0	0	0	0	0	0	k__Bacteria;p__Spirochaetes;c__Spirochaetia;o__Spirochaetales;f__Spirochaetaceae
OTU_1609	0	0	1	2	0	1	4	0	0	0	0	0	0	0	0	1	0	0	0	3	1	2	0	0	0	1	0	0	0	0	k__Bacteria;p__Firmicutes;c__Negativicutes;o__Selenomonadales;f__Veillonellaceae;g__unidentified_Veillonellaceae;s__Selenomonas_ruminantium
OTU_1610	0	0	0	3	5	0	1	0	0	1	0	0	0	1	0	1	0	0	0	0	0	2	0	0	0	0	0	0	0	0	k__Bacteria;p__Firmicutes;c__Clostridia;o__Clostridiales;f__Ruminococcaceae
OTU_1611	0	0	0	1	0	1	0	1	0	0	2	0	1	1	1	2	0	0	0	1	1	0	2	0	2	0	0	0	1	0	k__Bacteria;p__Firmicutes;c__Bacilli;o__Bacillales;f__Paenibacillaceae;g__Thermobacillus;s__
OTU_1612	0	0	0	0	0	0	0	0	3	2	0	1	0	0	0	0	0	0	3	1	0	0	2	0	0	0	0	0	1	0	k__Bacteria;p__Firmicutes;c__Bacilli;o__Bacillales;f__Paenibacillaceae;g__Paenibacillus;s__Paenibacillus_sp_R-6928
OTU_1613	0	0	0	0	0	0	1	1	0	0	1	0	0	0	0	1	0	6	8	1	3	2	0	0	0	0	1	0	1	0	k__Bacteria;p__Tenericutes;c__Mollicutes;o__;f__;g__;s__
OTU_1614	0	0	0	1	0	0	0	3	0	0	7	34	3	1	0	22	4	12	3	3	1	5	10	1	2	1	0	1	1	0	k__Bacteria;p__Firmicutes;c__Erysipelotrichia;o__Erysipelotrichales;f__Erysipelotrichaceae;g__;s__
OTU_1615	14	3	1	8	9	1	1	3	2	1	2	2	0	0	0	0	0	0	0	5	1	0	0	0	0	0	0	0	0	0	k__Bacteria
OTU_1616	0	0	0	3	0	0	2	1	0	0	0	2	3	3	0	0	3	2	0	0	0	0	0	2	0	0	2	0	0	0	k__Bacteria;p__Firmicutes;c__Clostridia;o__Clostridiales;f__unidentified_Clostridiales;g__Tepidimicrobium;s__
OTU_1617	2	1	0	1	2	0	1	1	0	0	0	0	0	0	0	0	0	0	0	0	0	0	0	0	0	0	0	0	0	0	k__Bacteria;p__Firmicutes;c__Clostridia;o__Clostridiales;f__Lachnospiraceae
OTU_1618	0	0	0	0	1	4	10	0	0	0	0	0	0	0	0	0	0	1	0	0	0	1	0	0	0	1	0	0	0	2	k__Bacteria;p__Firmicutes;c__Clostridia;o__Clostridiales;f__Lachnospiraceae;g__unidentified_Lachnospiraceae;s__bacterium_NC2004
OTU_1619	0	0	0	0	0	0	0	0	0	0	0	5	1	0	0	8	1	0	0	0	0	0	2	0	0	0	0	0	0	0	k__Bacteria;p__Bacteroidetes;c__Bacteroidia;o__Bacteroidales;f__unidentified_Bacteroidales
OTU_1620	0	0	0	0	0	1	0	0	1	1	0	0	0	4	1	0	0	0	0	0	8	7	0	1	0	0	0	0	0	0	k__Bacteria;p__Proteobacteria;c__Alphaproteobacteria;o__Rhizobiales;f__unidentified_Rhizobiales;g__Devosia;s__Devosia_riboflavina
OTU_1621	0	0	0	0	0	0	0	1	0	0	0	0	0	0	0	0	0	1	0	0	3	5	0	0	0	0	0	1	0	0	k__Bacteria;p__Firmicutes;c__Clostridia;o__Clostridiales;f__Ruminococcaceae
OTU_1622	0	2	2	9	0	3	1	2	0	1	1	3	1	8	0	1	0	0	0	1	2	7	3	6	0	1	0	0	3	3	k__Bacteria;p__Actinobacteria;c__unidentified_Actinobacteria;o__Micrococcales;f__Microbacteriaceae
OTU_1623	2	1	1	0	1	0	0	2	0	0	4	0	0	0	0	0	0	0	0	1	0	0	0	1	0	0	0	0	0	0	k__Bacteria;p__Firmicutes;c__Clostridia;o__Clostridiales;f__Lachnospiraceae
OTU_1624	0	1	0	7	1	0	2	2	11	4	0	0	0	0	0	0	0	0	0	1	0	1	0	2	0	1	0	0	1	1	k__Bacteria;p__Firmicutes;c__Clostridia;o__Clostridiales;f__Ruminococcaceae
OTU_1625	2	3	3	7	3	1	2	4	0	2	1	1	4	3	1	0	0	1	1	2	0	0	1	0	0	0	0	0	0	1	k__Bacteria;p__Bacteroidetes;c__Bacteroidia;o__Bacteroidales;f__Prevotellaceae;g__;s__
OTU_1626	0	0	0	0	0	1	2	2	0	0	0	0	0	0	0	1	2	10	4	2	1	5	0	0	0	0	0	0	0	0	k__Bacteria;p__Firmicutes;c__Clostridia;o__Clostridiales
OTU_1627	0	0	0	2	0	0	2	0	1	1	0	0	0	1	4	1	0	1	0	1	0	2	0	1	0	0	0	0	0	0	k__Bacteria;p__unidentified_Bacteria;c__unidentified_Bacteria;o__unidentified_Bacteria;f__unidentified_Bacteria;g__unidentified_Bacteria
OTU_1628	0	0	0	4	1	0	0	0	0	0	0	0	0	0	0	0	0	0	0	6	0	0	1	2	1	0	0	0	1	1	k__Bacteria;p__Firmicutes;c__Clostridia;o__Clostridiales;f__Ruminococcaceae;g__;s__
OTU_1629	2	0	1	2	1	0	0	0	0	0	0	0	2	1	1	0	0	0	0	0	0	0	2	5	1	0	1	0	0	0	k__Bacteria;p__Firmicutes;c__Erysipelotrichia;o__Erysipelotrichales;f__Erysipelotrichaceae;g__Solobacterium
OTU_1630	0	0	0	10	1	0	0	0	0	0	0	0	0	0	0	0	0	0	0	0	0	0	0	0	0	0	2	0	0	0	k__Bacteria;p__Gracilibacteria;c__unidentified_Gracilibacteria;o__unidentified_Gracilibacteria;f__unidentified_Gracilibacteria;g__unidentified_Gracilibacteria;s__candidate_division_CPR1_bacterium_ADurbBin160
OTU_1631	2	2	0	2	1	3	11	1	4	1	1	1	0	0	3	0	1	0	4	4	0	0	0	0	1	0	1	0	1	0	k__Bacteria;p__Tenericutes;c__Mollicutes;o__;f__;g__;s__
OTU_1632	3	1	4	9	6	4	1	33	2	1	26	5	7	3	5	5	3	7	2	5	3	0	2	1	1	0	0	4	0	0	k__Bacteria;p__Proteobacteria;c__Gammaproteobacteria;o__Enterobacteriales;f__Enterobacteriaceae;g__Pantoea;s__Pantoea_dispersa
OTU_1633	2	0	0	2	2	5	5	0	0	0	0	1	0	0	0	0	1	0	0	1	0	0	0	0	0	0	0	0	0	0	k__Bacteria;p__Bacteroidetes;c__Bacteroidia;o__Bacteroidales
OTU_1634	12	2	2	5	1	2	2	0	0	1	0	1	0	0	0	0	0	0	0	0	1	0	0	0	0	0	0	0	0	0	k__Bacteria;p__Bacteroidetes;c__Bacteroidia;o__Bacteroidales
OTU_1635	2	0	0	0	0	0	0	0	1	0	0	0	0	1	1	1	1	1	0	0	1	0	4	6	1	1	1	0	0	0	k__Bacteria;p__Spirochaetes;c__Spirochaetia;o__Spirochaetales;f__Spirochaetaceae;g__unidentified_Spirochaetaceae
OTU_1636	0	0	4	2	4	1	3	0	4	1	0	0	1	0	1	4	1	0	6	1	6	12	2	0	1	1	11	3	7	1	k__Bacteria;p__Tenericutes;c__Mollicutes;o__;f__;g__;s__
OTU_1637	0	0	0	1	0	2	2	0	0	0	1	0	0	0	0	0	0	0	0	3	3	3	0	0	0	1	0	0	0	0	k__Bacteria;p__Bacteroidetes;c__Bacteroidia;o__Bacteroidales;f__;g__;s__
OTU_1638	0	2	0	1	2	0	0	0	0	1	1	0	0	0	0	2	0	1	3	0	0	0	2	1	0	0	0	0	3	0	k__Bacteria;p__unidentified_Bacteria;c__unidentified_Bacteria;o__unidentified_Bacteria;f__unidentified_Bacteria;g__Candidatus_Saccharimonas;s__
OTU_1639	5	0	0	0	0	0	0	0	0	0	0	1	2	3	0	0	1	0	0	0	3	2	1	7	1	0	0	0	1	0	k__Bacteria;p__Firmicutes;c__Clostridia;o__Clostridiales;f__Ruminococcaceae;g__;s__
OTU_1640	0	0	0	0	0	0	0	0	3	14	0	0	0	0	0	0	0	0	0	0	0	0	0	0	0	0	0	0	0	0	k__Bacteria;p__Proteobacteria;c__Alphaproteobacteria;o__unidentified_Alphaproteobacteria;f__Paracaedibacteraceae;g__;s__
OTU_1641	1	1	0	2	2	2	0	0	0	0	3	0	2	1	2	1	1	0	0	1	1	1	0	0	1	1	0	0	3	0	k__Bacteria;p__Verrucomicrobia;c__Verrucomicrobiae;o__Verrucomicrobiales;f__Verrucomicrobiaceae;g__;s__
OTU_1642	2	3	3	2	1	0	1	0	2	1	1	1	0	0	1	0	0	0	0	0	1	0	0	2	0	1	0	0	0	0	k__Bacteria;p__Firmicutes;c__Clostridia;o__Clostridiales;f__Defluviitaleaceae;g__;s__
OTU_1643	0	0	0	0	0	1	0	0	0	0	0	4	0	0	2	0	0	0	0	0	1	0	0	0	1	0	0	0	0	0	k__Bacteria;p__Firmicutes;c__Clostridia;o__Clostridiales;f__Lachnospiraceae
OTU_1644	2	1	0	1	0	0	1	0	0	0	0	1	0	0	0	0	0	0	1	2	41	28	0	0	1	1	2	0	1	0	k__Bacteria;p__Bacteroidetes;c__Bacteroidia;o__Bacteroidales;f__Prevotellaceae
OTU_1645	0	0	1	0	1	0	0	0	0	0	0	0	0	1	0	0	13	0	0	0	0	0	0	0	0	0	0	0	0	0	k__Bacteria;p__Firmicutes;c__Erysipelotrichia;o__Erysipelotrichales;f__Erysipelotrichaceae;g__;s__
OTU_1646	1	0	1	0	0	7	4	0	0	3	0	0	0	0	0	3	0	0	0	2	0	0	0	0	0	0	0	0	0	0	k__Bacteria;p__Firmicutes;c__Negativicutes;o__Selenomonadales;f__Acidaminococcaceae;g__Succiniclasticum;s__
OTU_1647	9	0	0	0	0	0	0	0	0	0	0	0	0	0	0	0	0	0	0	3	19	0	0	0	0	0	0	1	0	0	k__Bacteria;p__Bacteroidetes;c__Bacteroidia;o__Bacteroidales;f__Muribaculaceae;g__;s__
OTU_1648	4	0	0	1	0	7	0	0	0	0	3	1	4	1	0	5	2	0	0	0	2	2	3	0	0	3	2	0	0	0	k__Bacteria;p__Proteobacteria;c__Deltaproteobacteria;o__Myxococcales;f__Phaselicystidaceae;g__Phaselicystis;s__
OTU_1649	0	0	0	0	0	3	7	0	0	0	0	0	1	0	0	0	1	0	1	5	2	5	0	0	0	0	0	0	0	0	k__Bacteria;p__Proteobacteria;c__Alphaproteobacteria;o__Rhodospirillales;f__;g__;s__
OTU_1650	0	0	1	1	0	1	0	1	0	0	0	0	0	1	0	1	0	3	12	1	1	0	0	0	0	0	0	1	0	0	k__Bacteria;p__Elusimicrobia;c__Endomicrobia;o__Endomicrobiales;f__Endomicrobiaceae;g__Candidatus_Endomicrobium;s__
OTU_1651	13	5	0	0	0	0	0	0	0	0	0	0	0	0	0	0	0	0	0	0	1	0	0	0	0	0	0	0	0	0	k__Bacteria;p__Bacteroidetes;c__Bacteroidia;o__Bacteroidales;f__Prevotellaceae;g__;s__
OTU_1652	0	0	0	0	1	0	0	0	1	0	0	0	2	2	4	3	1	0	0	0	0	0	0	0	0	0	7	2	11	0	k__Bacteria;p__Tenericutes;c__Mollicutes;o__;f__;g__;s__
OTU_1653	0	0	0	0	0	0	0	0	1	1	2	0	1	3	1	2	0	1	0	1	1	5	1	0	0	1	0	0	1	0	k__Bacteria;p__Firmicutes;c__Clostridia;o__Clostridiales;f__Ruminococcaceae;g__;s__
OTU_1654	0	0	1	0	0	1	2	0	0	0	0	0	2	2	1	1	0	0	0	0	4	3	4	2	0	2	1	1	0	1	k__Bacteria;p__Firmicutes;c__Clostridia;o__Clostridiales;f__Ruminococcaceae;g__;s__
OTU_1655	0	0	0	1	0	0	0	0	0	0	2	4	0	1	0	2	2	0	2	2	0	1	2	4	2	0	0	0	0	0	k__Bacteria;p__Fusobacteria;c__Fusobacteriia;o__Fusobacteriales;f__Fusobacteriaceae;g__Fusobacterium
OTU_1656	12	0	0	0	0	0	0	1	0	0	0	0	0	0	0	0	0	0	0	0	0	0	0	0	1	0	0	0	0	0	k__Bacteria;p__Bacteroidetes;c__Bacteroidia;o__Bacteroidales;f__Prevotellaceae;g__unidentified_Prevotellaceae
OTU_1657	1	0	0	0	0	0	1	0	0	0	0	0	2	1	0	0	0	8	0	0	2	2	0	0	0	0	0	1	0	0	k__Bacteria;p__Proteobacteria;c__Alphaproteobacteria
OTU_1658	0	0	4	0	0	0	0	0	0	0	0	0	1	0	0	0	0	0	0	3	2	5	0	0	0	0	0	0	0	0	k__Bacteria;p__Kiritimatiellaeota;c__Kiritimatiellae;o__;f__;g__;s__
OTU_1659	4	2	0	5	1	1	1	3	4	2	5	6	0	0	0	0	0	1	0	1	3	2	0	0	0	0	0	0	0	0	k__Bacteria;p__Bacteroidetes;c__Bacteroidia;o__Bacteroidales;f__Rikenellaceae;g__;s__
OTU_1660	0	0	0	0	0	0	0	1	1	0	0	1	1	0	3	1	1	6	47	19	0	0	0	0	0	0	0	0	3	0	k__Bacteria;p__Firmicutes;c__Clostridia;o__Clostridiales;f__Ruminococcaceae
OTU_1661	0	0	0	0	0	0	1	0	0	0	0	0	0	0	0	0	0	0	0	12	1	2	3	0	0	0	0	0	0	0	k__Bacteria;p__Bacteroidetes;c__Bacteroidia;o__Bacteroidales;f__Rikenellaceae
OTU_1662	2	2	2	3	7	1	0	0	1	0	3	0	0	4	3	3	1	0	3	0	0	2	1	2	7	3	1	1	2	0	k__Bacteria;p__Proteobacteria;c__Gammaproteobacteria;o__unidentified_Gammaproteobacteria;f__unidentified_Gammaproteobacteria;g__Steroidobacter;s__
OTU_1663	0	3	0	2	0	0	2	5	2	0	3	1	2	3	1	1	0	1	0	0	0	0	3	1	0	0	0	0	0	1	k__Bacteria;p__Proteobacteria;c__Gammaproteobacteria;o__unidentified_Gammaproteobacteria;f__Burkholderiaceae;g__Comamonas;s__Comamonas_kerstersii
OTU_1664	0	0	0	0	0	0	0	0	0	0	0	0	0	0	0	0	0	0	0	0	0	6	0	0	0	0	0	0	1	0	k__Bacteria;p__Firmicutes;c__Clostridia;o__Clostridiales;f__Ruminococcaceae
OTU_1665	0	0	0	3	5	2	0	0	0	0	0	0	0	0	0	0	0	0	0	0	0	0	0	0	0	0	0	0	0	0	k__Bacteria;p__Bacteroidetes;c__Bacteroidia;o__Bacteroidales;f__;g__;s__
OTU_1666	0	0	0	0	0	2	0	0	0	0	0	1	0	0	0	7	1	0	5	1	0	1	6	0	0	0	0	1	0	0	k__Bacteria;p__Bacteroidetes;c__Bacteroidia;o__Bacteroidales;f__Porphyromonadaceae;g__Porphyromonas
OTU_1667	0	0	0	0	0	3	3	1	0	0	1	1	0	0	0	0	0	2	1	10	2	3	0	0	0	0	0	0	1	0	k__Bacteria;p__Firmicutes;c__Clostridia;o__Clostridiales;f__unidentified_Clostridiales;g__unidentified_Clostridiales
OTU_1668	4	0	0	1	8	0	0	0	0	0	6	0	0	0	1	0	0	0	0	1	1	0	0	0	1	0	0	0	0	0	k__Bacteria;p__Bacteroidetes;c__Bacteroidia;o__Bacteroidales;f__unidentified_Bacteroidales;g__unidentified_Bacteroidales;s__Bacteroidales_bacterium_Bact_22
OTU_1669	0	0	0	2	2	1	4	0	0	2	0	0	0	0	2	0	1	0	0	0	0	0	0	0	0	0	0	0	0	0	k__Bacteria;p__Firmicutes;c__Clostridia;o__Clostridiales;f__Ruminococcaceae
OTU_1670	0	0	0	1	7	0	0	0	0	1	0	0	0	0	0	0	1	0	0	0	0	1	0	0	1	0	0	0	0	0	k__Bacteria;p__Tenericutes;c__Mollicutes;o__;f__;g__;s__
OTU_1671	5	0	0	0	0	1	0	0	0	0	0	0	0	0	0	0	0	0	1	0	6	1	0	0	0	0	0	0	0	0	k__Bacteria;p__Firmicutes;c__Clostridia;o__Clostridiales;f__Lachnospiraceae
OTU_1672	0	0	3	0	0	0	0	0	0	0	0	0	2	0	0	0	0	0	0	0	0	0	4	0	0	0	0	0	0	1	k__Bacteria;p__Chloroflexi;c__Chloroflexia;o__Chloroflexales;f__Roseiflexaceae;g__;s__
OTU_1673	0	0	0	0	0	0	1	0	0	0	0	0	2	8	5	3	0	1	0	0	0	0	0	0	0	0	0	0	0	0	k__Bacteria;p__Firmicutes;c__Clostridia;o__Clostridiales;f__Ruminococcaceae
OTU_1674	0	0	1	2	0	1	0	0	5	0	1	0	0	2	0	1	0	0	3	0	0	2	1	1	0	0	0	0	3	0	k__Bacteria;p__Proteobacteria;c__Gammaproteobacteria
OTU_1675	0	0	0	0	1	0	0	0	0	0	0	0	0	4	5	0	2	0	0	0	0	0	0	0	0	0	0	0	0	0	k__Bacteria;p__Firmicutes;c__Clostridia;o__Clostridiales;f__Ruminococcaceae
OTU_1676	0	0	0	0	14	3	0	0	0	0	0	0	0	0	2	0	0	0	0	0	0	0	0	0	0	0	0	0	0	0	k__Bacteria;p__Bacteroidetes;c__Bacteroidia;o__Bacteroidales;f__Prevotellaceae
OTU_1677	2	2	0	0	37	0	0	0	0	2	0	0	0	0	1	0	0	0	0	0	0	0	0	0	1	0	0	0	0	0	k__Bacteria;p__Bacteroidetes;c__Bacteroidia;o__Bacteroidales
OTU_1678	5	1	1	1	1	4	0	2	0	0	3	2	0	0	0	0	0	0	0	0	0	0	0	0	1	0	0	0	0	1	k__Bacteria;p__Firmicutes;c__Negativicutes;o__Selenomonadales;f__Veillonellaceae
OTU_1679	0	0	0	0	0	0	0	0	0	0	0	0	0	0	0	1	0	0	0	0	0	0	36	0	0	0	1	0	0	0	k__Bacteria;p__Proteobacteria;c__Gammaproteobacteria;o__unidentified_Gammaproteobacteria;f__Neisseriaceae;g__Neisseria
OTU_1680	0	0	2	1	1	0	0	0	0	0	0	0	2	0	0	1	0	0	0	8	0	0	5	0	0	0	0	0	0	0	k__Bacteria;p__Firmicutes;c__Clostridia;o__Clostridiales;f__Ruminococcaceae
OTU_1681	0	0	1	1	1	0	1	1	0	0	1	0	2	0	0	9	2	0	0	0	0	0	9	0	0	0	0	0	0	0	k__Bacteria;p__Tenericutes;c__Mollicutes;o__;f__;g__;s__
OTU_1682	0	0	1	2	0	0	0	0	0	0	0	0	0	0	0	0	0	0	0	3	11	6	1	3	0	0	1	1	0	3	k__Bacteria;p__Firmicutes;c__Clostridia;o__Clostridiales
OTU_1683	0	0	4	0	1	1	0	0	0	1	1	1	3	1	2	2	1	1	1	2	2	0	4	0	1	0	1	0	0	2	k__Bacteria
OTU_1684	0	0	0	1	1	3	4	0	1	2	1	0	3	1	0	42	2	13	1	2	1	3	8	1	0	2	1	0	0	1	k__Bacteria;p__Tenericutes;c__Mollicutes;o__;f__;g__;s__
OTU_1685	1	0	0	0	1	0	0	0	0	0	0	0	0	0	0	0	0	0	0	0	22	7	0	0	0	0	0	0	0	0	k__Bacteria;p__Firmicutes;c__Clostridia;o__Clostridiales;f__Lachnospiraceae;g__Lachnoclostridium;s__Eubacterium_sp_Marseille-P3202
OTU_1686	0	0	0	0	1	2	1	0	0	0	0	0	1	0	1	0	0	0	0	0	0	0	0	2	0	0	0	0	0	0	k__Bacteria;p__Firmicutes;c__Clostridia;o__Clostridiales;f__Ruminococcaceae;g__unidentified_Ruminococcaceae
OTU_1687	0	0	0	3	0	3	7	0	0	0	0	0	0	0	0	0	0	0	0	0	0	0	0	0	0	0	0	0	0	0	k__Bacteria;p__Firmicutes;c__Clostridia;o__Clostridiales;f__Ruminococcaceae
OTU_1688	2	3	1	1	1	0	0	0	0	2	0	1	0	0	2	3	0	0	0	0	0	0	1	1	0	0	3	0	1	0	k__Bacteria;p__Tenericutes;c__Mollicutes;o__;f__;g__;s__
OTU_1689	5	3	0	1	0	0	0	1	1	0	0	0	0	0	0	0	0	0	0	0	0	0	0	0	0	0	0	0	0	0	k__Bacteria;p__Firmicutes;c__Clostridia;o__Clostridiales;f__Lachnospiraceae
OTU_1690	0	0	0	2	2	1	0	0	0	0	0	0	0	0	0	0	0	0	0	0	4	2	0	0	0	1	0	0	1	0	k__Bacteria;p__Bacteroidetes;c__Bacteroidia;o__Bacteroidales;f__Rikenellaceae;g__;s__
OTU_1691	0	0	4	1	1	1	2	0	0	0	0	0	1	0	0	1	1	0	0	0	2	1	1	0	0	0	0	0	1	0	k__Bacteria;p__Firmicutes;c__Clostridia;o__Clostridiales
OTU_1692	2	0	1	1	3	1	0	0	0	0	1	0	0	1	1	2	0	0	0	0	0	0	1	1	1	2	3	0	0	0	k__Bacteria;p__Gemmatimonadetes;c__;o__;f__;g__;s__
OTU_1693	3	0	1	0	0	1	0	0	0	0	2	0	0	0	0	0	3	0	0	0	2	0	1	0	0	0	1	0	0	0	k__Bacteria;p__Firmicutes;c__Clostridia;o__unidentified_Clostridia;f__unidentified_Clostridia;g__unidentified_Clostridia;s__Clostridia_bacterium_enrichment_culture_clone_WSC-8
OTU_1694	0	1	1	7	29	3	0	0	3	0	0	0	0	0	3	0	0	0	0	24	0	0	0	1	0	0	0	0	0	0	k__Bacteria;p__Bacteroidetes;c__Bacteroidia;o__Bacteroidales;f__unidentified_Bacteroidales;g__unidentified_Bacteroidales;s__Bacteroidales_bacterium_Bact_22
OTU_1695	9	12	0	0	2	3	1	4	2	7	2	1	0	0	0	0	0	0	0	1	2	0	1	0	0	0	0	0	0	0	k__Bacteria;p__Firmicutes;c__Clostridia;o__Clostridiales;f__Ruminococcaceae
OTU_1696	2	0	0	0	1	1	0	0	0	1	0	0	3	0	3	0	1	1	0	1	0	0	0	0	0	0	0	0	0	0	k__Bacteria;p__Melainabacteria;c__;o__;f__;g__;s__
OTU_1697	0	0	0	1	0	0	0	0	3	6	0	0	0	0	0	0	0	0	0	1	0	0	1	0	0	0	2	1	1	0	k__Bacteria
OTU_1698	0	3	0	1	0	0	0	2	0	0	0	0	0	3	2	0	2	4	0	1	1	1	5	1	0	0	2	0	1	0	k__Bacteria;p__Bacteroidetes;c__Bacteroidia;o__Bacteroidales;f__Prevotellaceae
OTU_1699	0	0	19	9	2	24	19	0	2	11	2	2	17	49	23	10	3	2	3	395	6	4	6	6	1	3	2	0	0	3	k__Bacteria;p__Bacteroidetes;c__Bacteroidia;o__Bacteroidales
OTU_1700	0	0	0	0	0	0	0	0	0	0	0	1	3	2	9	1	0	2	0	0	0	0	0	0	0	0	0	0	0	0	k__Bacteria;p__Tenericutes;c__Mollicutes;o__;f__;g__;s__
OTU_1701	1	0	0	0	0	3	5	0	0	1	0	1	0	1	3	0	1	1	0	0	1	0	0	0	0	0	0	0	0	0	k__Bacteria;p__Tenericutes;c__Mollicutes;o__;f__;g__;s__
OTU_1702	6	2	0	2	0	0	1	1	0	1	0	0	0	0	0	0	0	1	0	0	0	0	0	0	0	0	0	0	0	0	k__Bacteria;p__Proteobacteria;c__Gammaproteobacteria;o__unidentified_Gammaproteobacteria;f__Burkholderiaceae
OTU_1703	3	2	3	8	4	2	3	5	2	1	2	7	2	2	0	1	0	0	0	0	1	0	8	0	0	0	0	0	0	0	k__Bacteria;p__Firmicutes;c__Clostridia;o__Clostridiales;f__Lachnospiraceae;g__unidentified_Lachnospiraceae;s__[Eubacterium]_cellulosolvens
OTU_1704	0	1	0	0	1	0	0	0	0	8	0	0	0	0	0	0	0	0	0	5	3	0	0	0	0	0	0	0	0	0	k__Bacteria;p__Kiritimatiellaeota;c__Kiritimatiellae;o__;f__;g__;s__
OTU_1705	7	0	0	0	0	0	0	0	0	0	0	0	0	0	0	0	0	0	0	0	12	1	0	0	0	0	0	0	0	0	k__Bacteria;p__Bacteroidetes;c__Bacteroidia;o__Bacteroidales;f__Muribaculaceae;g__;s__
OTU_1706	2	0	0	1	1	0	1	2	0	0	4	3	0	0	0	0	0	0	0	0	0	1	2	0	0	0	0	0	0	0	k__Bacteria;p__Firmicutes;c__Clostridia;o__Clostridiales
OTU_1707	0	0	0	0	0	0	0	1	0	0	0	0	0	0	1	0	6	5	0	0	0	0	0	0	0	0	0	0	0	0	k__Bacteria;p__Firmicutes;c__Erysipelotrichia;o__Erysipelotrichales;f__Erysipelotrichaceae;g__;s__
OTU_1708	0	0	0	0	0	1	0	0	0	0	0	0	0	0	0	0	0	0	0	4	1	0	2	1	0	0	0	0	0	0	k__Bacteria;p__Firmicutes;c__Clostridia;o__Clostridiales;f__Ruminococcaceae
OTU_1709	2	0	2	3	0	2	2	0	0	1	1	0	4	4	4	2	1	7	41	34	41	97	0	4	1	1	2	1	4	1	k__Bacteria;p__Firmicutes;c__Erysipelotrichia;o__Erysipelotrichales;f__Erysipelotrichaceae
OTU_1710	0	0	0	0	0	0	0	0	0	0	0	0	0	0	0	0	0	0	0	0	2	9	0	1	0	0	0	0	0	0	k__Bacteria;p__Spirochaetes;c__Spirochaetia;o__Spirochaetales;f__Spirochaetaceae
OTU_1711	4	1	1	1	0	2	0	0	0	0	2	3	1	0	1	4	0	0	2	2	1	2	14	1	0	0	0	0	2	0	k__Bacteria;p__Tenericutes;c__Mollicutes;o__;f__;g__;s__
OTU_1712	0	0	0	0	0	13	6	0	1	1	0	0	0	0	0	0	0	0	0	0	0	0	0	0	0	0	0	0	0	0	k__Bacteria;p__Bacteroidetes;c__Bacteroidia;o__Bacteroidales;f__Prevotellaceae;g__;s__
OTU_1713	10	1	1	24	19	1	0	1	3	0	0	0	0	2	1	0	0	0	0	0	0	0	0	0	0	0	0	0	0	0	k__Bacteria;p__Firmicutes;c__Clostridia;o__Clostridiales;f__Lachnospiraceae;g__Acetitomaculum;s__
OTU_1714	0	0	0	2	0	7	0	0	0	1	0	0	0	0	0	0	0	0	1	11	0	0	0	0	0	0	0	0	1	0	k__Bacteria;p__Bacteroidetes;c__Bacteroidia;o__Bacteroidales;f__Rikenellaceae;g__;s__
OTU_1715	0	1	0	0	0	3	3	1	0	0	1	1	0	0	1	1	1	0	0	10	0	0	0	0	0	0	0	0	0	0	k__Bacteria;p__Melainabacteria;c__;o__;f__;g__;s__
OTU_1716	0	0	0	0	0	0	0	0	0	0	0	0	0	0	0	0	0	0	0	7	0	0	0	0	0	0	0	0	0	0	k__Bacteria;p__Spirochaetes
OTU_1717	0	1	0	2	0	0	2	1	1	0	0	0	0	1	3	2	2	1	0	0	4	2	0	0	0	0	0	1	0	0	k__Bacteria;p__Firmicutes;c__Erysipelotrichia;o__Erysipelotrichales;f__Erysipelotrichaceae;g__Dubosiella;s__
OTU_1718	0	0	0	0	0	0	1	0	1	1	1	0	0	0	0	0	0	0	4	4	0	0	0	0	0	0	0	0	2	0	k__Bacteria;p__Firmicutes;c__Clostridia;o__Clostridiales;f__Ruminococcaceae
OTU_1719	1	0	0	0	0	0	0	1	0	0	1	1	1	1	2	4	0	0	0	0	1	0	2	0	0	0	0	0	0	0	k__Bacteria;p__Chloroflexi;c__unidentified_Chloroflexi;o__unidentified_Chloroflexi;f__unidentified_Chloroflexi;g__unidentified_Chloroflexi;s__Chloroflexi_bacterium_OLB14
OTU_1720	0	1	0	4	11	0	0	1	0	0	0	0	0	0	0	0	0	0	0	0	0	0	0	1	0	0	0	0	0	1	k__Bacteria;p__Spirochaetes;c__;o__;f__;g__;s__
OTU_1721	1	0	0	1	1	3	0	0	0	0	2	0	0	0	0	2	0	0	0	0	3	0	1	1	0	1	0	0	0	0	k__Bacteria;p__Verrucomicrobia;c__Verrucomicrobiae;o__;f__;g__;s__
OTU_1722	0	0	0	0	20	0	1	0	0	0	0	0	0	0	0	0	0	0	0	0	0	0	0	0	4	0	0	0	0	0	k__Bacteria;p__Bacteroidetes;c__Bacteroidia;o__Bacteroidales
OTU_1723	0	0	0	4	5	3	0	0	1	6	0	0	0	0	0	0	0	0	0	0	4	0	0	0	0	0	0	0	0	0	k__Bacteria;p__Bacteroidetes;c__Bacteroidia;o__Bacteroidales;f__Prevotellaceae;g__;s__
OTU_1724	1	3	0	1	0	0	0	0	0	1	3	1	0	2	0	0	0	0	0	1	2	3	0	1	0	0	0	0	0	0	k__Bacteria;p__Firmicutes;c__Bacilli;o__Bacillales;f__Paenibacillaceae;g__Thermobacillus;s__
OTU_1725	0	0	0	1	0	0	0	0	0	1	0	0	1	0	2	0	1	0	3	0	0	0	1	0	1	1	0	0	1	0	k__Bacteria;p__Proteobacteria;c__Gammaproteobacteria;o__Cellvibrionales
OTU_1726	0	0	0	1	0	0	1	0	0	0	0	0	1	2	2	0	0	0	0	1	0	0	0	0	0	0	0	0	0	0	k__Bacteria;p__Firmicutes;c__Clostridia;o__Clostridiales
OTU_1727	0	0	0	0	0	0	0	1	0	0	2	4	1	0	0	0	0	1	0	1	0	0	0	0	0	0	0	0	0	0	k__Bacteria;p__Proteobacteria;c__Gammaproteobacteria;o__unidentified_Gammaproteobacteria;f__Neisseriaceae;g__Neisseria;s__Neisseria_sp
OTU_1728	0	0	0	1	0	1	1	0	0	1	0	0	0	0	0	0	0	0	0	1	1	3	0	0	0	1	0	0	0	0	k__Bacteria;p__Firmicutes;c__Clostridia;o__Clostridiales;f__Lachnospiraceae;g__Acetitomaculum;s__
OTU_1729	0	0	0	0	0	0	0	0	0	0	0	1	0	1	0	0	7	1	0	0	0	0	0	0	0	0	0	0	0	0	k__Bacteria;p__Bacteroidetes;c__Bacteroidia;o__Flavobacteriales;f__Flavobacteriaceae;g__Myroides;s__Myroides_odoratus
OTU_1730	0	0	0	2	0	7	10	0	1	1	0	0	0	0	0	0	0	0	0	0	0	0	0	0	0	0	1	0	0	0	k__Bacteria;p__Firmicutes;c__Clostridia;o__Clostridiales;f__Ruminococcaceae;g__unidentified_Ruminococcaceae
OTU_1731	0	2	0	3	8	0	0	0	0	0	0	0	0	0	1	0	0	0	0	0	0	0	0	1	0	0	0	0	0	0	k__Bacteria;p__Firmicutes;c__Clostridia;o__Clostridiales;f__Ruminococcaceae;g__unidentified_Ruminococcaceae;s__rumen_bacterium_NK4B29
OTU_1732	0	1	0	1	0	4	5	0	0	0	0	0	0	0	0	0	0	0	0	2	0	0	0	0	0	0	0	0	0	0	k__Bacteria;p__Firmicutes;c__Clostridia;o__Clostridiales;f__Ruminococcaceae
OTU_1733	0	0	0	0	0	2	4	1	1	0	0	0	0	1	0	4	13	25	12	0	3	2	2	2	1	0	3	1	13	0	k__Bacteria
OTU_1734	0	0	0	1	1	1	0	2	0	0	1	4	0	0	0	0	0	1	0	2	0	1	7	2	2	2	0	1	0	0	k__Bacteria;p__Firmicutes;c__Bacilli;o__Lactobacillales
OTU_1735	0	0	0	0	0	0	0	0	0	0	0	0	2	0	1	0	0	0	0	0	0	0	3	0	1	0	0	0	0	0	k__Bacteria;p__Proteobacteria;c__Alphaproteobacteria;o__Sneathiellales;f__Sneathiellaceae;g__Marinibaculum;s__Marinibaculum_pumilum
OTU_1736	1	1	29	5	6	35	35	3	2	1	0	0	7	0	2	1	1	0	0	14	31	33	3	1	0	0	2	2	1	0	k__Bacteria;p__Melainabacteria;c__;o__;f__;g__;s__
OTU_1737	0	0	1	0	3	2	1	0	0	0	0	3	0	1	2	1	1	0	0	0	0	2	2	4	0	0	1	0	0	0	k__Bacteria;p__Proteobacteria;c__Alphaproteobacteria;o__Rhizobiales;f__Rhizobiaceae
OTU_1738	0	0	0	0	0	0	0	0	0	0	0	0	0	0	0	0	0	0	0	0	0	0	10	0	0	0	0	0	0	0	k__Bacteria;p__Spirochaetes;c__Spirochaetia;o__Spirochaetales;f__Spirochaetaceae
OTU_1739	0	0	1	1	0	1	3	0	5	3	0	4	0	2	0	0	0	1	1	0	0	2	0	0	0	2	1	1	0	2	k__Bacteria;p__Firmicutes;c__Clostridia;o__Clostridiales;f__Lachnospiraceae;g__Syntrophococcus;s__
OTU_1740	4	1	0	0	0	0	0	0	0	1	0	0	0	0	1	0	0	0	0	0	2	0	1	0	0	0	0	0	0	0	k__Bacteria;p__Verrucomicrobia;c__Verrucomicrobiae;o__Verrucomicrobiales;f__Akkermansiaceae;g__Akkermansia
OTU_1741	0	0	0	1	0	4	4	0	0	0	0	0	0	0	0	1	0	0	0	0	0	0	0	0	0	0	0	0	0	0	k__Bacteria;p__Firmicutes;c__Clostridia;o__Clostridiales;f__Lachnospiraceae
OTU_1742	0	0	0	1	0	4	6	0	1	0	0	1	1	0	0	2	2	0	0	1	1	4	1	0	0	0	1	0	0	1	k__Bacteria;p__Tenericutes;c__Mollicutes;o__;f__;g__;s__
OTU_1743	0	0	1	4	1	9	0	1	0	0	0	0	1	3	0	3	0	0	0	0	0	0	2	2	0	4	0	0	2	0	k__Bacteria;p__Bacteroidetes;c__Bacteroidia;o__Sphingobacteriales;f__Sphingobacteriaceae;g__Sphingobacterium
OTU_1744	0	4	0	1	0	0	0	0	0	0	0	6	0	2	0	0	0	0	0	0	0	0	0	2	0	0	0	0	0	0	k__Bacteria;p__Actinobacteria;c__unidentified_Actinobacteria;o__Micrococcales;f__Brevibacteriaceae;g__Sediminivirga;s__Sediminivirga_luteola
OTU_1745	0	0	0	0	0	0	0	2	0	0	1	2	3	0	0	0	0	0	0	0	0	0	0	0	0	0	0	1	0	0	k__Bacteria;p__Firmicutes;c__Clostridia;o__Clostridiales
OTU_1746	1	0	0	1	0	0	1	0	0	0	0	0	0	1	1	0	1	0	2	3	6	10	0	0	0	0	1	0	0	0	k__Bacteria;p__Firmicutes;c__Clostridia;o__Clostridiales
OTU_1747	0	0	0	0	0	0	1	0	0	0	1	0	0	0	0	2	1	0	0	0	1	1	0	0	0	2	1	0	0	0	k__Bacteria;p__Firmicutes;c__Bacilli;o__Bacillales;f__Paenibacillaceae;g__Ammoniibacillus;s__
OTU_1748	2	0	0	1	2	0	0	0	0	0	1	0	3	5	4	0	0	0	0	1	0	2	2	1	2	1	0	1	0	0	k__Bacteria;p__Firmicutes;c__Clostridia;o__Clostridiales
OTU_1749	2	0	0	13	17	0	2	3	3	2	1	0	0	0	2	0	0	0	1	3	2	0	0	0	2	2	0	0	0	2	k__Bacteria;p__Firmicutes;c__Clostridia;o__Clostridiales;f__Lachnospiraceae
OTU_1750	1	0	0	1	1	0	0	1	0	0	4	0	0	0	1	0	0	0	0	0	0	0	0	0	0	0	0	0	0	0	k__Bacteria;p__Firmicutes;c__Clostridia;o__Clostridiales;f__Christensenellaceae;g__;s__
OTU_1751	0	0	0	0	0	0	0	1	0	0	0	15	0	0	0	0	0	0	0	0	0	0	0	0	0	0	0	0	0	1	k__Archaea;p__Euryarchaeota;c__Thermoplasmata;o__Methanomassiliicoccales;f__unidentified_Methanomassiliicoccales;g__Candidatus_Methanomethylophilus;s__
OTU_1752	0	2	0	2	0	2	0	0	6	1	0	0	0	1	0	0	0	0	6	1	0	0	0	2	0	0	0	0	3	0	k__Bacteria;p__Firmicutes;c__Bacilli;o__Bacillales;f__Paenibacillaceae;g__Paenibacillus;s__Paenibacillus_barengoltzii
OTU_1753	1	0	1	0	0	0	0	0	0	0	3	0	2	0	0	0	0	0	0	0	0	0	2	0	0	0	0	0	0	0	k__Bacteria;p__Firmicutes;c__Clostridia;o__Clostridiales;f__unidentified_Clostridiales;g__Tepidimicrobium;s__
OTU_1754	0	0	0	0	0	0	0	0	0	0	0	1	0	0	0	5	0	0	0	0	0	0	0	1	2	0	0	2	1	0	k__Bacteria;p__Fusobacteria;c__Fusobacteriia;o__Fusobacteriales;f__Leptotrichiaceae;g__Leptotrichia
OTU_1755	3	0	0	0	2	0	0	0	0	1	0	0	0	2	0	0	0	0	0	5	5	0	0	0	0	0	0	1	0	0	k__Bacteria;p__Kiritimatiellaeota;c__Kiritimatiellae;o__;f__;g__;s__
OTU_1756	1	0	0	3	1	1	1	0	1	0	1	2	2	1	5	0	0	0	5	1	2	3	1	0	0	0	2	0	2	0	k__Bacteria
OTU_1757	0	0	1	0	0	1	0	0	0	0	0	1	1	0	0	0	0	0	0	1	0	0	2	0	0	0	0	0	2	2	k__Bacteria;p__Proteobacteria;c__Gammaproteobacteria;o__unidentified_Gammaproteobacteria;f__Burkholderiaceae
OTU_1758	0	0	0	5	6	0	0	0	0	0	0	0	0	0	0	0	0	0	0	0	0	0	0	0	0	0	0	0	0	0	k__Bacteria;p__Firmicutes;c__Clostridia;o__Clostridiales;f__Christensenellaceae
OTU_1759	0	1	0	3	0	0	0	0	0	1	0	2	0	3	0	0	0	0	5	1	0	2	1	0	1	0	0	0	12	1	k__Bacteria;p__Firmicutes;c__Bacilli;o__Bacillales;f__Bacillaceae;g__Bacillus;s__Bacillus_galactosidilyticus
OTU_1760	1	0	0	0	0	5	2	0	0	0	0	0	0	0	0	0	0	0	0	0	2	2	0	0	0	0	1	0	0	0	k__Bacteria;p__Bacteroidetes;c__Bacteroidia;o__Bacteroidales;f__Rikenellaceae;g__;s__
OTU_1761	0	0	0	1	0	0	0	0	0	0	0	0	0	0	1	0	0	3	0	0	1	2	1	1	2	0	0	0	0	0	k__Bacteria;p__Firmicutes;c__Clostridia;o__Clostridiales;f__Ruminococcaceae
OTU_1762	2	0	0	2	1	0	0	1	0	0	3	0	0	1	0	0	1	1	0	0	0	1	0	0	0	0	0	1	0	0	k__Bacteria;p__Firmicutes;c__Clostridia;o__Clostridiales;f__unidentified_Clostridiales;g__Anaerovorax
OTU_1763	0	0	0	1	4	0	0	1	0	0	0	0	0	0	0	0	0	0	0	5	1	0	0	0	0	0	0	0	0	0	k__Bacteria;p__Bacteroidetes;c__Bacteroidia;o__Bacteroidales;f__;g__;s__
OTU_1764	0	1	0	0	0	0	0	0	1	1	0	0	0	0	0	0	0	0	0	2	0	0	0	0	0	0	0	0	0	0	k__Bacteria;p__Firmicutes;c__Clostridia;o__Clostridiales;f__Eubacteriaceae;g__Anaerofustis;s__
OTU_1765	1	0	0	0	0	0	1	1	1	4	1	1	0	0	0	0	0	0	0	0	0	0	0	0	0	1	0	0	0	0	k__Bacteria;p__Firmicutes;c__Clostridia;o__Clostridiales;f__Lachnospiraceae
OTU_1766	0	0	0	2	0	2	0	0	0	0	0	0	4	0	0	0	0	0	0	0	0	0	0	0	0	0	0	0	0	0	k__Bacteria;p__Proteobacteria;c__Gammaproteobacteria;o__unidentified_Gammaproteobacteria;f__unidentified_Gammaproteobacteria;g__Acidibacter
OTU_1767	1	7	0	3	1	29	20	1	0	1	1	0	0	0	1	1	4	1	6	15	4	3	1	0	0	1	1	0	0	0	k__Bacteria;p__Firmicutes;c__Clostridia;o__Clostridiales;f__Ruminococcaceae;g__Saccharofermentans
OTU_1768	0	0	0	0	0	0	0	0	0	0	0	0	0	0	0	0	0	0	0	1	5	3	0	1	0	0	0	0	0	0	k__Bacteria;p__Bacteroidetes;c__Bacteroidia;o__Bacteroidales;f__Prevotellaceae;g__;s__
OTU_1769	1	2	0	1	1	7	23	0	0	1	0	0	0	1	0	0	1	1	1	3	9	18	0	1	0	0	3	0	0	1	k__Bacteria;p__Bacteroidetes;c__Bacteroidia;o__Bacteroidales;f__Prevotellaceae
OTU_1770	3	0	0	1	1	0	0	0	0	1	0	0	0	0	0	0	0	0	1	0	0	0	0	0	0	0	0	0	0	1	k__Bacteria;p__Firmicutes;c__Clostridia;o__Clostridiales;f__Ruminococcaceae
OTU_1771	4	4	0	0	1	1	0	1	0	0	1	0	0	0	0	0	0	0	0	0	0	0	0	0	0	0	0	0	0	0	k__Bacteria;p__Firmicutes;c__Clostridia;o__Clostridiales;f__unidentified_Clostridiales;g__unidentified_Clostridiales;s__Eubacterium_sp_AB3007
OTU_1772	0	0	0	3	13	0	0	0	0	0	0	0	0	0	1	0	0	0	0	1	0	0	0	0	0	0	0	0	0	0	k__Bacteria;p__Bacteroidetes;c__Bacteroidia;o__Bacteroidales
OTU_1773	0	0	0	1	7	2	0	0	0	0	0	0	0	0	0	0	0	0	0	0	2	0	0	0	0	0	0	0	0	0	k__Bacteria;p__Bacteroidetes;c__Bacteroidia;o__Bacteroidales;f__;g__;s__
OTU_1774	0	0	0	0	0	0	0	1	0	0	3	2	0	1	0	3	0	2	0	0	0	0	2	0	1	1	0	0	0	1	k__Bacteria;p__Firmicutes;c__Clostridia;o__Clostridiales;f__Lachnospiraceae;g__unidentified_Lachnospiraceae
OTU_1775	0	0	0	1	0	0	0	1	0	0	0	0	0	3	2	0	0	0	0	2	0	2	0	4	1	0	0	0	0	0	k__Bacteria;p__Spirochaetes;c__Spirochaetia;o__Spirochaetales;f__Spirochaetaceae
OTU_1776	0	0	0	0	0	0	0	0	0	0	0	0	0	0	0	0	0	0	0	7	0	0	0	0	0	0	0	0	0	0	k__Bacteria;p__Bacteroidetes;c__Bacteroidia;o__Bacteroidales;f__Prevotellaceae;g__;s__
OTU_1777	0	0	0	0	0	0	0	0	0	0	0	0	1	0	0	0	0	0	0	12	4	7	1	0	0	0	0	0	0	0	k__Bacteria;p__Proteobacteria
OTU_1778	1	0	0	0	0	6	8	0	1	1	0	0	0	0	0	0	0	0	0	0	0	0	0	0	0	0	0	0	0	0	k__Bacteria;p__Bacteroidetes;c__Bacteroidia;o__Bacteroidales;f__Prevotellaceae;g__;s__
OTU_1779	1	0	0	0	0	0	0	1	0	0	0	0	0	0	3	0	0	0	0	0	12	8	0	0	0	0	0	0	0	0	k__Bacteria;p__Firmicutes;c__Clostridia;o__Clostridiales;f__Lachnospiraceae;g__unidentified_Lachnospiraceae;s__Clostridium_sp_ID5
OTU_1780	0	1	6	8	5	2	0	0	0	1	1	0	2	0	0	0	0	0	0	2	0	0	5	1	1	0	0	0	0	0	k__Bacteria;p__Firmicutes;c__Clostridia;o__Clostridiales
OTU_1781	0	0	0	0	0	0	0	0	0	0	0	0	0	0	0	0	0	0	0	0	2	4	0	0	0	0	0	0	0	0	k__Bacteria;p__Melainabacteria;c__;o__;f__;g__;s__
OTU_1782	0	0	2	2	1	0	0	1	0	0	0	0	1	4	1	5	1	0	1	0	0	1	8	4	10	0	0	1	3	1	k__Bacteria;p__Bacteroidetes;c__Bacteroidia;o__Bacteroidales;f__Prevotellaceae;g__Alloprevotella;s__Prevotella_sp_canine_oral_taxon_372
OTU_1783	1	0	0	1	0	0	0	1	0	0	0	2	0	0	0	0	0	1	0	0	0	0	0	0	0	0	0	0	0	0	k__Bacteria;p__Firmicutes;c__Clostridia;o__Clostridiales;f__Lachnospiraceae
OTU_1784	1	0	1	0	0	0	2	0	0	0	0	0	0	0	1	0	0	0	1	0	0	1	0	0	0	0	0	0	0	0	k__Bacteria;p__Firmicutes;c__Negativicutes;o__Selenomonadales;f__Veillonellaceae;g__Sporomusa
OTU_1785	4	0	0	0	0	0	0	0	0	0	0	1	0	0	0	0	0	0	0	0	0	1	0	3	4	0	0	0	0	0	k__Bacteria;p__Spirochaetes;c__Spirochaetia;o__Spirochaetales;f__Spirochaetaceae
OTU_1786	1	0	0	0	0	0	0	0	0	0	0	6	0	1	0	1	0	0	2	1	0	2	0	0	0	0	0	0	2	0	k__Bacteria;p__Firmicutes;c__Clostridia;o__Clostridiales;f__Ruminococcaceae;g__;s__
OTU_1787	1	0	1	0	0	1	3	0	7	1	1	1	0	0	0	0	0	0	2	0	3	1	0	0	0	0	0	0	0	1	k__Bacteria;p__Proteobacteria;c__Gammaproteobacteria;o__Aeromonadales;f__Succinivibrionaceae;g__Anaerobiospirillum;s__
OTU_1788	2	0	0	0	0	0	0	0	0	0	0	0	0	0	0	0	0	0	0	0	3	0	0	0	0	0	0	0	0	0	k__Bacteria;p__Firmicutes;c__Clostridia;o__Clostridiales;f__Lachnospiraceae
OTU_1789	0	0	0	1	2	0	0	0	0	0	1	0	0	0	0	0	0	0	0	0	0	0	0	2	1	0	0	0	0	1	k__Bacteria;p__Melainabacteria;c__;o__;f__;g__;s__
OTU_1790	4	2	0	0	2	0	0	0	0	1	0	0	0	0	0	0	0	0	0	1	0	1	0	0	0	0	0	0	0	0	k__Bacteria;p__Actinobacteria;c__unidentified_Actinobacteria;o__Corynebacteriales;f__Nocardiaceae;g__Rhodococcus;s__Rhodococcus_erythropolis
OTU_1791	0	0	0	0	0	0	0	0	0	0	0	0	0	0	0	0	0	0	0	0	12	5	0	0	0	0	0	0	0	0	k__Bacteria;p__Bacteroidetes;c__Bacteroidia;o__Bacteroidales;f__Bacteroidaceae;g__Bacteroides;s__Bacteroides_sp_Marseille-P3166
OTU_1792	4	1	1	0	1	0	1	0	0	0	1	0	2	0	1	3	1	2	4	13	6	2	1	0	1	0	0	0	0	0	k__Bacteria;p__Firmicutes;c__Clostridia;o__Clostridiales
OTU_1793	0	0	0	1	3	2	0	0	0	0	0	0	0	0	0	0	0	0	0	1	0	0	0	0	0	0	0	0	0	0	k__Bacteria;p__Firmicutes;c__Clostridia;o__Clostridiales;f__Lachnospiraceae
OTU_1794	0	0	0	0	0	0	0	0	0	0	0	0	2	1	3	1	0	0	1	2	0	0	0	0	0	0	0	0	0	0	k__Bacteria;p__Proteobacteria;c__Alphaproteobacteria;o__unidentified_Alphaproteobacteria;f__Paracaedibacteraceae;g__;s__
OTU_1795	0	0	0	0	0	0	0	0	0	0	0	0	0	0	0	0	0	0	0	0	12	0	0	0	0	0	0	0	0	0	k__Bacteria;p__Bacteroidetes;c__Bacteroidia;o__Bacteroidales;f__Bacteroidaceae;g__Bacteroides;s__Bacteroides_sp_Marseille-P3108
OTU_1796	0	0	0	0	1	0	0	0	0	0	0	0	7	7	4	0	0	0	1	0	0	0	0	0	0	0	0	0	0	0	k__Bacteria;p__Proteobacteria;c__Alphaproteobacteria;o__Rhodospirillales;f__;g__;s__
OTU_1797	9	0	1	0	1	0	0	0	0	0	0	0	0	0	0	0	0	0	0	0	0	0	0	0	0	0	0	0	0	0	k__Bacteria;p__Bacteroidetes;c__Bacteroidia;o__Bacteroidales;f__unidentified_Bacteroidales;g__unidentified_Bacteroidales;s__bacterium_P201
OTU_1798	7	0	0	0	0	0	0	0	0	0	0	0	0	0	0	0	0	0	0	0	0	0	0	0	0	0	0	0	0	0	k__Bacteria;p__Bacteroidetes;c__Bacteroidia;o__Bacteroidales;f__unidentified_Bacteroidales;g__unidentified_Bacteroidales;s__Bacteroidia_bacterium_feline_oral_taxon_141
OTU_1799	7	0	0	0	0	2	1	0	0	0	0	0	0	0	0	0	0	0	0	2	0	0	0	0	0	0	0	0	0	0	k__Bacteria;p__Bacteroidetes;c__Bacteroidia;o__Bacteroidales;f__Prevotellaceae;g__;s__
OTU_1800	0	0	0	5	0	0	0	0	0	0	0	0	0	3	0	0	0	0	0	0	0	0	0	4	0	0	0	0	0	0	k__Bacteria;p__Proteobacteria;c__Alphaproteobacteria
OTU_1801	1	0	1	1	0	1	0	0	0	0	0	1	0	0	0	1	0	0	1	0	0	2	1	0	2	2	0	0	0	0	k__Bacteria;p__Chloroflexi;c__Anaerolineae;o__Caldilineales;f__Caldilineaceae;g__;s__
OTU_1802	1	0	10	2	2	5	1	0	3	13	3	0	5	6	12	2	5	3	37	13	6	22	1	0	5	0	7	1	11	1	k__Bacteria;p__Tenericutes;c__Mollicutes;o__Anaeroplasmatales;f__Anaeroplasmataceae;g__Anaeroplasma;s__
OTU_1803	4	0	0	0	0	0	0	0	0	0	0	0	0	0	0	0	0	0	0	0	3	1	0	0	0	0	0	0	0	0	k__Bacteria;p__Firmicutes;c__Clostridia;o__Clostridiales;f__Lachnospiraceae;g__unidentified_Lachnospiraceae;s__[Clostridium]_colinum
OTU_1804	3	0	0	1	1	3	0	0	1	1	0	0	1	0	2	0	0	0	0	0	6	5	2	0	0	0	0	0	2	0	k__Bacteria;p__Firmicutes;c__Clostridia;o__Clostridiales;f__Ruminococcaceae;g__Subdoligranulum;s__
OTU_1805	0	0	0	4	0	1	0	0	0	0	0	0	1	2	0	1	0	0	0	0	0	0	0	1	0	1	0	2	0	0	k__Bacteria;p__Bacteroidetes;c__Bacteroidia;o__Chitinophagales;f__;g__;s__
OTU_1806	0	0	0	0	2	1	2	0	1	6	0	1	0	1	0	0	0	0	3	7	0	0	1	3	2	1	2	0	0	1	k__Bacteria;p__Firmicutes;c__Clostridia;o__Clostridiales;f__Lachnospiraceae;g__Shuttleworthia;s__
OTU_1807	0	0	0	0	0	0	0	0	0	0	0	0	0	0	0	0	0	0	0	0	8	10	0	0	0	0	0	0	0	0	k__Bacteria;p__Proteobacteria;c__Deltaproteobacteria;o__Desulfovibrionales;f__Desulfovibrionaceae;g__Desulfovibrio
OTU_1808	1	1	0	0	0	0	0	0	0	0	0	0	6	4	5	2	0	1	0	0	0	1	1	0	0	0	0	0	0	0	k__Bacteria;p__Firmicutes;c__Clostridia;o__Clostridiales;f__Ruminococcaceae
OTU_1809	3	4	1	0	4	0	0	0	1	4	0	0	0	0	0	0	0	0	0	0	1	0	0	0	0	0	0	0	0	0	k__Bacteria;p__Kiritimatiellaeota;c__Kiritimatiellae;o__;f__;g__;s__
OTU_1810	6	1	0	0	1	0	0	0	0	0	1	0	0	0	0	0	0	0	0	0	0	0	0	0	0	0	0	0	0	0	k__Bacteria;p__Bacteroidetes;c__Bacteroidia;o__Bacteroidales;f__Prevotellaceae;g__;s__
OTU_1811	3	1	1	2	0	1	0	0	0	3	0	0	1	0	2	0	0	1	0	0	9	2	5	0	5	3	2	3	0	3	k__Bacteria;p__Bacteroidetes;c__Bacteroidia;o__Bacteroidales;f__Muribaculaceae;g__;s__
OTU_1812	1	6	1	1	2	0	0	1	0	1	0	1	2	0	0	1	0	0	0	5	2	0	1	1	0	0	0	0	0	0	k__Bacteria;p__Firmicutes;c__Clostridia;o__Clostridiales;f__Ruminococcaceae
OTU_1813	1	0	0	1	0	1	0	0	0	2	0	0	0	1	0	0	0	0	1	4	0	0	0	0	0	0	0	0	0	0	k__Bacteria;p__Proteobacteria;c__Gammaproteobacteria
OTU_1814	0	0	0	0	0	0	1	0	0	0	0	0	0	0	0	0	0	0	0	0	1	4	0	0	0	0	1	0	0	0	k__Bacteria;p__Firmicutes;c__Clostridia;o__Clostridiales;f__Ruminococcaceae
OTU_1815	0	0	1	0	1	1	1	0	0	0	0	0	1	1	1	0	0	0	0	0	0	0	1	0	1	0	0	0	0	0	k__Bacteria;p__unidentified_Bacteria;c__unidentified_Bacteria;o__unidentified_Bacteria;f__unidentified_Bacteria;g__unidentified_Bacteria
OTU_1816	0	3	0	1	0	0	0	0	0	0	0	0	0	0	0	0	0	0	0	2	0	3	0	0	2	0	0	1	0	0	k__Bacteria;p__Proteobacteria;c__Alphaproteobacteria;o__unidentified_Alphaproteobacteria;f__unidentified_Alphaproteobacteria;g__Rhodoligotrophos;s__
OTU_1817	0	0	0	1	0	1	0	0	7	4	0	0	0	0	1	0	0	0	0	0	0	0	0	0	0	0	0	0	0	0	k__Bacteria;p__Tenericutes;c__Mollicutes;o__;f__;g__;s__
OTU_1818	0	0	0	0	2	2	1	2	0	0	0	0	0	0	1	0	0	0	0	0	0	0	1	0	1	0	0	0	0	1	k__Bacteria;p__Actinobacteria;c__unidentified_Actinobacteria;o__Propionibacteriales;f__Nocardioidaceae;g__Thermasporomyces;s__Thermasporomyces_composti
OTU_1819	0	0	0	0	0	0	0	3	0	0	0	0	0	2	0	0	0	0	0	0	0	0	0	1	0	0	0	0	0	0	k__Bacteria;p__Firmicutes;c__Clostridia;o__Clostridiales;f__Lachnospiraceae;g__Acetitomaculum;s__
OTU_1820	1	1	0	0	0	0	0	0	0	0	3	1	0	1	0	0	0	0	0	9	3	2	1	0	0	0	0	1	0	0	k__Bacteria;p__Lentisphaerae;c__Lentisphaeria;o__Victivallales;f__;g__;s__
OTU_1821	2	1	1	4	3	6	9	0	1	1	0	0	0	0	0	1	1	0	0	0	0	0	0	0	0	0	0	0	0	0	k__Bacteria;p__Firmicutes;c__Clostridia;o__Clostridiales;f__Ruminococcaceae;g__unidentified_Ruminococcaceae
OTU_1822	0	0	0	0	0	0	1	1	1	0	0	1	1	0	0	1	3	1	0	0	0	0	1	2	0	0	3	3	1	0	k__Bacteria
OTU_1823	0	0	0	0	1	0	0	0	0	0	0	0	1	1	2	2	4	10	3	2	3	3	0	0	0	0	0	3	0	2	k__Bacteria;p__Firmicutes;c__Clostridia;o__Clostridiales
OTU_1824	0	0	0	0	0	4	0	3	0	0	0	0	0	0	0	0	0	0	0	0	0	0	0	0	0	0	0	5	0	0	k__Bacteria;p__Bacteroidetes;c__Bacteroidia;o__Flavobacteriales;f__unidentified_Flavobacteriales
OTU_1825	0	0	0	1	1	2	0	0	0	0	0	0	0	0	0	0	0	0	0	1	0	2	0	0	0	0	0	0	0	0	k__Bacteria;p__Firmicutes;c__Clostridia;o__Clostridiales;f__Ruminococcaceae
OTU_1826	0	0	0	0	0	1	0	2	0	0	5	11	0	3	0	4	2	0	0	0	0	0	10	1	0	1	0	2	0	0	k__Bacteria;p__Proteobacteria;c__Gammaproteobacteria;o__Pseudomonadales;f__Moraxellaceae;g__Acinetobacter;s__Acinetobacter_towneri
OTU_1827	0	0	0	0	0	0	0	0	0	0	0	0	1	0	0	9	0	0	0	0	0	0	5	0	0	1	0	0	0	1	k__Bacteria;p__Tenericutes;c__Mollicutes;o__;f__;g__;s__
OTU_1828	0	0	2	3	3	2	0	0	0	0	0	1	1	0	0	0	0	0	0	5	0	2	3	0	0	0	0	0	0	0	k__Bacteria;p__Firmicutes;c__Clostridia;o__Clostridiales;f__Ruminococcaceae;g__;s__
OTU_1829	2	1	4	0	5	4	3	1	0	0	0	2	3	0	4	4	5	0	0	0	1	5	6	5	5	1	8	3	0	0	k__Bacteria;p__Proteobacteria;c__Deltaproteobacteria;o__Myxococcales;f__Vulgatibacteraceae;g__Vulgatibacter;s__
OTU_1830	0	0	0	0	0	0	0	0	0	0	1	0	0	0	0	0	0	0	0	0	2	6	0	0	0	0	0	1	0	0	k__Bacteria;p__Proteobacteria
OTU_1831	0	0	0	1	1	0	0	1	0	3	1	2	0	3	1	1	0	0	10	1	3	3	0	1	0	0	0	0	0	2	k__Bacteria;p__Firmicutes;c__Clostridia;o__Clostridiales;f__unidentified_Clostridiales;g__unidentified_Clostridiales
OTU_1832	0	0	0	0	0	0	0	0	0	0	0	0	0	0	0	0	2	3	0	0	6	13	1	0	0	0	0	3	0	0	k__Bacteria;p__Tenericutes;c__Mollicutes;o__;f__;g__;s__
OTU_1833	0	0	0	0	0	0	0	0	0	0	0	0	0	0	0	0	0	0	0	0	0	0	0	0	0	0	6	0	3	0	k__Bacteria
OTU_1834	0	0	4	0	0	0	0	0	0	0	0	0	3	0	0	0	0	0	0	0	0	0	2	0	0	0	0	0	0	0	k__Bacteria;p__Bacteroidetes;c__Rhodothermia;o__Rhodothermales;f__Rhodothermaceae
OTU_1835	0	0	0	0	0	0	0	0	0	0	0	0	0	0	0	0	0	1	1	0	4	6	0	1	0	0	0	0	0	0	k__Bacteria;p__Tenericutes;c__Mollicutes;o__Anaeroplasmatales;f__Anaeroplasmataceae;g__Anaeroplasma;s__
OTU_1836	0	0	0	0	0	0	0	0	0	1	0	0	0	0	0	0	0	0	0	1	5	0	1	0	0	0	0	1	0	0	k__Bacteria;p__Melainabacteria;c__;o__;f__;g__;s__
OTU_1837	1	0	1	1	3	0	1	1	0	0	0	0	0	1	1	0	3	1	1	0	0	0	0	0	0	0	0	0	0	0	k__Bacteria;p__Tenericutes;c__Mollicutes;o__;f__;g__;s__
OTU_1838	2	0	0	0	0	0	0	0	1	0	0	0	0	0	0	0	0	0	0	0	6	0	0	0	0	0	0	0	0	0	k__Bacteria;p__Firmicutes;c__Clostridia;o__Clostridiales;f__Lachnospiraceae;g__Lachnospira
OTU_1839	0	0	0	0	0	0	0	1	0	0	2	6	0	2	1	0	1	0	0	0	0	0	1	0	0	0	0	1	0	0	k__Bacteria;p__Proteobacteria;c__Gammaproteobacteria;o__Pseudomonadales;f__Moraxellaceae;g__Psychrobacter;s__
OTU_1840	19	2	0	0	23	3	1	0	2	1	0	0	0	0	3	0	0	1	0	0	0	0	0	0	0	0	0	0	0	0	k__Bacteria;p__Firmicutes;c__Negativicutes;o__Selenomonadales;f__Veillonellaceae;g__;s__
OTU_1841	4	1	0	2	0	0	1	1	0	0	1	2	0	0	2	1	1	0	0	0	0	2	3	3	0	1	1	0	1	1	k__Bacteria;p__Firmicutes;c__Clostridia;o__Clostridiales;f__Ruminococcaceae
OTU_1842	2	5	0	2	0	0	0	0	0	0	2	2	0	0	0	0	0	1	0	0	1	4	0	0	0	0	0	3	0	1	k__Bacteria
OTU_1843	0	0	0	0	0	0	0	0	0	0	0	0	0	1	0	0	0	2	1	0	2	7	1	0	0	0	0	0	0	0	k__Bacteria;p__Firmicutes;c__Erysipelotrichia;o__Erysipelotrichales;f__Erysipelotrichaceae;g__;s__
OTU_1844	0	0	0	0	0	1	1	0	0	0	0	0	0	0	0	0	0	0	3	6	0	0	0	0	0	0	0	0	0	0	k__Bacteria;p__Bacteroidetes;c__Bacteroidia;o__Bacteroidales
OTU_1845	0	1	0	0	2	1	1	0	0	0	0	0	0	0	1	1	0	0	0	0	0	1	1	0	0	1	2	2	0	0	k__Bacteria;p__Bacteroidetes;c__Rhodothermia;o__Balneolales;f__Balneolaceae
OTU_1846	0	0	0	0	0	0	0	0	0	0	0	0	8	2	11	0	0	0	0	0	0	0	2	2	1	0	28	127	14	1	k__Bacteria;p__Proteobacteria;c__Alphaproteobacteria;o__Rickettsiales
OTU_1847	0	1	0	0	0	0	0	0	0	0	0	1	0	0	0	1	1	4	12	2	6	5	2	0	0	1	0	0	0	2	k__Bacteria;p__Tenericutes;c__Mollicutes;o__;f__;g__;s__
OTU_1848	15	2	0	2	0	0	0	0	0	0	0	0	0	0	0	0	0	0	0	0	0	0	0	0	0	0	0	0	0	0	k__Bacteria;p__Bacteroidetes;c__Bacteroidia;o__Bacteroidales;f__Prevotellaceae;g__;s__
OTU_1849	6	0	0	0	0	0	0	0	0	0	0	0	0	0	0	0	0	0	0	0	0	0	0	0	0	0	0	0	0	0	k__Bacteria;p__Bacteroidetes;c__Bacteroidia;o__Bacteroidales;f__Prevotellaceae;g__;s__
OTU_1850	0	0	1	2	0	0	0	0	0	0	0	0	4	0	0	0	0	0	0	0	0	0	6	0	0	0	0	0	0	0	k__Bacteria;p__Proteobacteria;c__Deltaproteobacteria;o__Bdellovibrionales;f__Bdellovibrionaceae;g__Bdellovibrio;s__
OTU_1851	0	0	0	0	0	2	0	0	0	0	0	0	0	0	0	0	0	0	0	0	13	6	0	1	0	1	1	0	0	0	k__Bacteria;p__Melainabacteria
OTU_1852	0	0	0	0	1	1	1	1	0	1	1	0	0	0	0	1	1	1	0	2	1	3	3	0	0	2	0	0	1	0	k__Bacteria;p__Firmicutes;c__Erysipelotrichia;o__Erysipelotrichales;f__Erysipelotrichaceae;g__;s__
OTU_1853	0	0	6	0	0	1	0	1	0	1	0	0	0	0	0	0	3	4	2	0	0	0	2	0	0	0	0	0	0	0	k__Bacteria;p__Tenericutes;c__Mollicutes;o__Anaeroplasmatales;f__Anaeroplasmataceae;g__Anaeroplasma;s__
OTU_1854	0	0	0	0	0	0	0	0	0	0	0	0	1	0	0	0	0	0	9	2	0	0	0	0	0	0	0	0	0	0	k__Bacteria;p__Firmicutes;c__Clostridia;o__Clostridiales
OTU_1855	2	0	3	2	0	0	0	0	0	0	3	0	6	0	0	0	0	0	0	1	1	1	3	1	0	1	0	1	0	6	k__Bacteria;p__Firmicutes;c__Clostridia;o__Clostridiales;f__Lachnospiraceae;g__Herbinix
OTU_1856	0	0	0	4	1	1	0	0	2	0	0	0	0	0	1	0	0	0	0	0	2	8	3	0	0	0	1	1	0	0	k__Bacteria;p__Firmicutes;c__Clostridia;o__Clostridiales;f__Ruminococcaceae
OTU_1857	0	0	0	0	0	0	0	0	1	0	1	2	0	0	1	1	0	0	0	0	0	0	10	0	0	0	0	1	0	0	k__Bacteria;p__Spirochaetes;c__Spirochaetia;o__Spirochaetales;f__Spirochaetaceae
OTU_1858	1	1	0	0	1	0	18	0	0	1	0	0	0	0	0	0	0	1	0	1	0	0	0	0	0	0	1	0	0	0	k__Bacteria;p__Bacteroidetes;c__Bacteroidia
OTU_1859	0	0	0	2	7	0	0	0	0	0	0	0	0	0	0	0	0	0	0	0	0	0	0	0	0	0	0	0	0	0	k__Bacteria
OTU_1860	0	0	0	0	0	0	2	0	0	0	1	0	0	1	0	0	0	0	0	9	0	0	0	0	0	1	1	0	0	0	k__Bacteria;p__Firmicutes;c__Clostridia;o__Clostridiales;f__Ruminococcaceae
OTU_1861	0	0	0	3	0	0	2	0	0	0	0	1	0	0	0	1	0	0	0	2	0	0	1	0	0	1	0	0	0	2	k__Bacteria;p__Firmicutes;c__Clostridia;o__Clostridiales;f__Ruminococcaceae;g__;s__
OTU_1862	0	0	0	1	1	2	1	0	0	0	0	0	0	0	0	0	0	0	0	0	0	1	0	0	0	0	0	0	1	0	k__Bacteria;p__Firmicutes;c__Clostridia;o__Clostridiales;f__Lachnospiraceae
OTU_1863	0	0	0	3	3	0	1	2	2	0	0	0	2	0	1	0	0	2	1	0	0	0	0	0	1	0	0	0	0	0	k__Bacteria;p__Firmicutes;c__Clostridia;o__Clostridiales;f__Lachnospiraceae;g__;s__
OTU_1864	0	0	0	0	0	3	0	0	0	1	0	0	0	1	0	0	0	0	0	1	0	0	0	0	0	0	0	0	0	0	k__Bacteria;p__Firmicutes;c__Clostridia;o__Clostridiales;f__Christensenellaceae;g__;s__
OTU_1865	0	0	0	0	1	18	0	0	0	0	0	0	0	0	0	0	0	0	0	1	0	0	0	0	0	1	1	0	0	0	k__Bacteria;p__Bacteroidetes;c__Bacteroidia;o__Bacteroidales;f__Prevotellaceae;g__;s__
OTU_1866	0	0	0	1	5	0	0	0	0	0	0	0	0	1	0	0	0	0	0	0	0	0	0	0	0	0	0	0	0	0	k__Bacteria
OTU_1867	0	0	0	1	0	3	0	0	0	0	0	2	1	1	0	0	0	1	1	2	0	2	0	0	0	0	0	0	0	0	k__Bacteria;p__Planctomycetes
OTU_1868	19	14	22	19	38	6	2	22	22	52	8	7	22	49	37	3	1	5	7	23	6	14	8	20	19	1	1	7	4	2	k__Bacteria;p__Firmicutes;c__Clostridia;o__Clostridiales;f__Ruminococcaceae;g__unidentified_Ruminococcaceae;s__Ruminococcus_albus
OTU_1869	0	0	0	0	0	0	0	0	0	0	0	0	6	1	4	0	0	1	1	0	0	0	1	0	0	0	0	0	0	0	k__Bacteria;p__Firmicutes
OTU_1870	3	3	0	1	0	0	0	0	0	0	0	1	0	1	1	0	0	0	0	0	3	0	0	1	0	0	0	0	0	0	k__Bacteria;p__Firmicutes;c__Clostridia;o__Clostridiales;f__Ruminococcaceae;g__;s__
OTU_1871	0	0	0	0	0	0	0	1	0	0	0	1	0	0	0	0	1	5	0	0	2	3	0	0	0	0	0	0	0	0	k__Bacteria;p__Firmicutes;c__Erysipelotrichia;o__Erysipelotrichales;f__Erysipelotrichaceae
OTU_1872	0	0	0	0	0	0	0	5	0	0	0	4	1	0	0	0	0	1	0	0	0	0	1	1	0	0	0	0	0	0	k__Bacteria;p__Proteobacteria;c__Gammaproteobacteria;o__Pasteurellales;f__Pasteurellaceae
OTU_1873	2	1	0	12	12	7	4	0	0	1	0	0	0	0	0	1	0	0	1	29	0	0	0	0	0	1	0	0	0	0	k__Bacteria;p__Bacteroidetes;c__Bacteroidia;o__Bacteroidales;f__Rikenellaceae;g__;s__
OTU_1874	0	0	1	0	0	0	0	0	0	0	0	1	4	1	0	3	0	0	0	0	0	1	8	0	0	0	0	0	1	1	k__Bacteria;p__Bacteroidetes;c__Bacteroidia;o__Flavobacteriales;f__unidentified_Flavobacteriales;g__Chryseobacterium;s__Chryseobacterium_sp_A5
OTU_1875	1	1	1	0	4	0	0	0	0	0	0	0	0	0	0	0	0	0	0	0	0	0	0	0	0	0	0	0	0	0	k__Bacteria
OTU_1876	3	1	0	1	0	0	0	1	1	1	0	0	0	0	0	0	0	0	0	0	0	0	0	0	0	1	0	1	0	0	k__Bacteria;p__Bacteroidetes;c__Bacteroidia;o__Bacteroidales;f__Rikenellaceae;g__;s__
OTU_1877	0	2	0	0	0	6	2	5	0	1	1	1	0	0	0	0	1	0	0	3	3	1	0	0	0	1	0	1	0	0	k__Bacteria;p__Bacteroidetes;c__Bacteroidia;o__Bacteroidales;f__Rikenellaceae;g__;s__
OTU_1878	1	1	1	7	3	14	11	0	0	1	0	0	0	0	1	1	2	0	0	0	0	0	0	0	0	3	2	0	0	0	k__Bacteria;p__Firmicutes;c__Clostridia;o__Clostridiales;f__Ruminococcaceae
OTU_1879	0	0	0	2	0	4	2	0	1	0	0	0	0	0	0	0	1	0	0	10	0	0	0	0	0	0	0	0	0	0	k__Bacteria;p__Spirochaetes
OTU_1880	0	1	0	1	0	0	0	0	0	0	0	0	0	0	0	0	0	0	2	0	0	0	2	1	0	0	0	0	0	0	k__Bacteria;p__Tenericutes;c__Mollicutes;o__Acholeplasmatales;f__Acholeplasmataceae;g__Acholeplasma;s__Acholeplasma_sp_enrichment_culture_clone_WSC-13
OTU_1881	0	0	0	0	0	0	0	0	0	0	0	0	0	0	0	0	0	0	0	0	4	2	0	0	0	0	0	0	0	0	k__Bacteria;p__Bacteroidetes;c__Bacteroidia;o__Bacteroidales;f__Prevotellaceae;g__;s__
OTU_1882	0	0	0	0	0	0	0	1	0	0	0	3	0	1	0	1	0	0	0	0	0	0	8	0	0	0	1	0	0	0	k__Bacteria;p__Proteobacteria;c__Gammaproteobacteria;o__unidentified_Gammaproteobacteria;f__Neisseriaceae;g__Alysiella
OTU_1883	0	0	0	0	0	0	1	0	0	0	0	0	0	0	0	0	0	0	0	0	0	0	3	2	2	0	0	0	0	0	k__Bacteria;p__Firmicutes;c__Clostridia;o__Clostridiales;f__Ruminococcaceae
OTU_1884	3	0	0	0	0	0	0	0	0	0	6	0	0	0	0	0	0	0	1	0	12	0	0	0	0	0	1	0	0	0	k__Bacteria;p__Firmicutes;c__Bacilli;o__Bacillales;f__Paenibacillaceae
OTU_1885	0	0	0	3	1	0	0	0	0	0	0	0	0	0	1	0	0	0	0	0	2	0	2	3	5	0	0	0	0	1	k__Bacteria;p__Firmicutes;c__Clostridia;o__Clostridiales;f__Ruminococcaceae
OTU_1886	0	0	0	0	0	8	0	0	0	0	0	0	0	0	0	4	0	0	2	0	0	0	3	0	0	2	0	0	1	0	k__Bacteria;p__Bacteroidetes;c__Bacteroidia;o__Cytophagales;f__Hymenobacteraceae
OTU_1887	0	0	0	0	0	0	0	0	0	0	0	0	3	0	4	10	0	1	0	0	0	0	4	0	0	0	0	0	1	0	k__Bacteria;p__Tenericutes;c__Mollicutes;o__;f__;g__;s__
OTU_1888	0	0	0	2	0	0	0	0	1	7	0	0	0	0	0	0	0	0	0	0	0	0	0	0	0	0	0	0	0	1	k__Bacteria;p__Bacteroidetes;c__Bacteroidia;o__Bacteroidales;f__Prevotellaceae
OTU_1889	1	0	0	0	0	0	0	0	1	0	0	0	0	0	0	0	0	0	1	0	7	0	0	0	0	0	0	0	0	0	k__Bacteria;p__Bacteroidetes;c__Bacteroidia;o__Bacteroidales;f__Rikenellaceae;g__Alistipes;s__
OTU_1890	3	0	0	0	0	0	0	0	0	0	0	0	0	0	0	0	0	0	0	0	11	0	0	0	0	0	0	0	0	0	k__Bacteria;p__Firmicutes;c__Clostridia;o__Clostridiales;f__Lachnospiraceae
OTU_1891	0	0	0	0	0	1	0	0	0	0	0	0	2	0	0	4	0	0	0	1	0	0	1	0	0	1	1	0	0	0	k__Bacteria;p__Bacteroidetes;c__Bacteroidia;o__Bacteroidales;f__unidentified_Bacteroidales;g__Dysgonomonas;s__Dysgonomonas_mossii
OTU_1892	0	0	0	0	0	1	0	0	0	0	0	0	0	1	0	0	5	1	0	0	0	0	0	0	0	0	0	0	0	0	k__Bacteria;p__unidentified_Bacteria;c__unidentified_Bacteria;o__unidentified_Bacteria;f__unidentified_Bacteria;g__Candidatus_Saccharimonas;s__
OTU_1893	0	0	1	1	0	0	0	0	0	0	0	0	1	0	0	1	0	0	2	0	0	1	0	0	0	0	1	1	1	0	k__Bacteria;p__Proteobacteria;c__Gammaproteobacteria;o__unidentified_Gammaproteobacteria;f__Methylophilaceae
OTU_1894	12	0	0	4	0	0	0	0	1	0	0	0	0	0	0	0	0	0	0	0	0	0	0	0	0	0	0	0	0	0	k__Bacteria;p__Bacteroidetes;c__Bacteroidia;o__Bacteroidales;f__Prevotellaceae
OTU_1895	1	0	0	1	2	2	0	1	0	1	1	2	1	1	3	1	1	1	1	4	2	10	1	1	2	4	1	0	1	3	k__Bacteria;p__Firmicutes;c__Clostridia;o__Clostridiales
OTU_1896	0	0	0	1	0	0	0	0	0	0	0	0	0	4	1	0	0	0	0	1	0	3	0	0	0	0	0	0	0	0	k__Bacteria;p__Firmicutes;c__Clostridia;o__Clostridiales
OTU_1897	0	1	0	0	0	1	0	0	0	2	0	1	0	0	0	0	0	0	1	8	1	2	0	0	0	0	0	0	0	0	k__Bacteria;p__Verrucomicrobia;c__Verrucomicrobiae;o__Opitutales;f__Puniceicoccaceae;g__unidentified_Puniceicoccaceae
OTU_1898	0	0	0	4	13	5	0	0	0	0	2	1	0	0	0	0	0	0	1	11	1	0	0	0	0	0	0	0	0	0	k__Bacteria;p__Melainabacteria;c__;o__;f__;g__;s__
OTU_1899	1	0	0	0	3	1	0	0	0	0	0	0	0	0	1	1	0	0	1	5	0	1	0	0	0	0	0	1	0	1	k__Bacteria
OTU_1900	0	0	0	0	0	0	1	0	0	0	0	0	0	1	0	0	0	1	1	1	0	0	0	0	0	0	0	1	0	0	k__Bacteria;p__Firmicutes;c__Clostridia;o__Clostridiales;f__unidentified_Clostridiales;g__unidentified_Clostridiales;s__bacterium_LD2013
OTU_1901	0	1	6	0	0	1	0	0	1	0	0	0	4	1	0	5	1	0	0	0	2	0	6	0	0	2	0	0	0	0	k__Bacteria;p__Firmicutes;c__Bacilli;o__Bacillales;f__Paenibacillaceae;g__Thermobacillus;s__
OTU_1902	0	0	0	0	0	0	0	0	2	0	1	0	1	0	0	0	0	0	0	0	0	0	4	0	0	0	0	0	0	0	k__Bacteria;p__Firmicutes;c__Bacilli;o__Lactobacillales;f__Streptococcaceae;g__Streptococcus
OTU_1903	0	0	0	1	0	0	1	0	0	0	0	1	0	0	0	0	2	0	0	0	0	0	2	0	0	0	1	1	0	0	k__Bacteria;p__Firmicutes;c__Clostridia;o__;f__;g__;s__
OTU_1904	0	0	0	2	0	0	0	1	0	2	0	0	1	0	0	0	0	1	0	1	0	2	0	1	1	0	1	0	0	0	k__Bacteria;p__Firmicutes;c__Clostridia;o__Clostridiales;f__Lachnospiraceae;g__;s__
OTU_1905	0	0	0	1	0	0	0	1	0	0	0	0	0	0	1	0	0	0	4	2	0	1	0	0	0	0	0	0	0	0	k__Bacteria
OTU_1906	2	0	0	2	1	0	1	0	1	1	0	1	0	0	0	0	0	1	0	1	1	0	1	2	0	0	0	0	0	0	k__Bacteria;p__Firmicutes;c__Clostridia;o__Clostridiales;f__Lachnospiraceae;g__unidentified_Lachnospiraceae
OTU_1907	2	0	1	0	1	1	1	0	0	0	2	1	0	0	1	2	0	0	0	0	2	0	0	0	2	0	0	0	0	0	k__Bacteria;p__Actinobacteria;c__Acidimicrobiia;o__;f__;g__;s__
OTU_1908	1	0	0	2	0	5	7	0	0	0	0	0	0	0	0	0	0	0	0	0	0	0	0	0	0	0	0	0	0	0	k__Bacteria;p__Bacteroidetes;c__Bacteroidia;o__Bacteroidales;f__Prevotellaceae
OTU_1909	0	0	0	4	1	1	0	0	0	0	0	0	0	0	0	0	0	0	0	0	0	0	0	0	0	0	0	0	0	0	k__Bacteria;p__Firmicutes;c__Clostridia;o__Clostridiales;f__Ruminococcaceae
OTU_1910	2	3	0	0	0	0	1	0	0	0	0	0	0	0	0	0	0	0	0	0	1	0	0	0	0	0	0	0	0	1	k__Bacteria;p__Firmicutes;c__Erysipelotrichia;o__Erysipelotrichales;f__Erysipelotrichaceae;g__Solobacterium
OTU_1911	0	0	0	2	2	0	1	0	1	0	0	0	1	1	0	0	0	9	16	8	0	2	0	0	0	0	0	0	0	0	k__Bacteria;p__Proteobacteria;c__Alphaproteobacteria;o__Rhodospirillales;f__;g__;s__
OTU_1912	2	1	0	1	1	6	2	0	0	0	0	0	0	0	1	0	0	0	1	11	0	0	0	0	0	0	0	0	0	0	k__Bacteria;p__Melainabacteria;c__;o__;f__;g__;s__
OTU_1913	0	0	0	0	0	0	0	1	0	0	0	0	0	0	0	1	0	4	2	0	0	0	0	0	0	0	0	0	0	0	k__Bacteria;p__unidentified_Bacteria;c__unidentified_Bacteria;o__unidentified_Bacteria;f__unidentified_Bacteria;g__unidentified_Bacteria
OTU_1914	0	0	0	0	0	0	0	0	0	0	0	0	0	0	0	0	0	0	1	6	2	0	0	0	0	0	0	0	0	0	k__Bacteria;p__Bacteroidetes;c__Bacteroidia;o__Bacteroidales;f__;g__;s__
OTU_1915	0	6	0	0	0	0	0	0	0	0	2	0	0	0	1	0	0	0	0	0	0	0	0	0	0	0	0	0	0	0	k__Bacteria;p__Firmicutes;c__Clostridia;o__Clostridiales;f__Christensenellaceae;g__;s__
OTU_1916	0	1	3	4	3	1	2	0	1	6	0	5	4	5	7	11	0	10	0	2	1	4	4	7	29	1	1	3	1	1	k__Bacteria;p__Bacteroidetes;c__Bacteroidia;o__Bacteroidales;f__Prevotellaceae;g__;s__
OTU_1917	0	0	0	0	0	0	1	0	0	0	0	0	0	0	0	0	0	0	0	0	6	8	0	0	0	0	0	0	0	0	k__Bacteria;p__Tenericutes;c__Mollicutes
OTU_1918	0	0	1	0	0	1	2	0	1	0	0	0	0	0	0	0	0	0	0	0	0	0	0	0	0	0	0	0	0	0	k__Bacteria;p__Proteobacteria;c__Alphaproteobacteria;o__Rhodospirillales;f__unidentified_Rhodospirillales;g__unidentified_Rhodospirillales;s__Alphaproteobacteria_bacterium_canine_oral_taxon_081
OTU_1919	4	0	0	0	0	0	0	0	0	0	0	0	0	0	0	0	0	0	0	1	0	0	0	0	0	0	0	0	0	0	k__Bacteria;p__Firmicutes;c__Clostridia;o__Clostridiales;f__Ruminococcaceae;g__Anaerotruncus;s__
OTU_1920	0	0	0	2	0	1	1	0	1	0	0	0	0	0	0	1	0	0	0	0	0	0	0	0	2	0	0	0	0	0	k__Bacteria;p__Firmicutes;c__Clostridia;o__Clostridiales;f__Ruminococcaceae;g__;s__
OTU_1921	0	0	0	0	0	0	0	0	0	0	0	0	0	0	1	0	0	0	0	0	8	12	0	0	0	0	0	0	0	0	k__Bacteria;p__Bacteroidetes;c__Bacteroidia;o__Bacteroidales;f__Bacteroidaceae;g__Bacteroides;s__Bacteroides_barnesiae
OTU_1922	0	0	0	0	1	0	0	0	0	0	0	0	8	4	14	3	0	1	3	1	1	0	2	0	1	0	1	0	0	0	k__Bacteria;p__Tenericutes;c__Mollicutes;o__;f__;g__;s__
OTU_1923	4	0	0	0	0	1	5	0	3	2	0	0	0	1	2	0	6	4	1	0	0	0	0	0	0	0	1	0	0	0	k__Bacteria;p__Tenericutes;c__Mollicutes;o__;f__;g__;s__
OTU_1924	33	20	4	20	10	17	38	0	186	125	0	0	1	3	4	3	2	1	9	142	23	27	13	21	13	6	3	1	5	10	k__Bacteria;p__Bacteroidetes;c__Bacteroidia;o__Bacteroidales;f__Prevotellaceae;g__;s__
OTU_1925	0	0	0	1	0	0	0	0	0	0	0	0	0	0	1	0	0	0	0	0	1	0	0	3	0	0	0	0	0	0	k__Bacteria;p__unidentified_Bacteria;c__unidentified_Bacteria;o__unidentified_Bacteria;f__unidentified_Bacteria;g__unidentified_Bacteria;s__soil_bacterium_WWH121
OTU_1926	0	0	0	1	3	0	0	0	0	0	0	0	0	0	0	0	0	0	0	0	0	0	0	0	0	0	0	0	0	0	k__Bacteria
OTU_1927	0	0	0	0	0	0	0	0	0	0	0	0	2	0	0	0	0	0	0	0	0	0	1	0	0	0	0	1	0	0	k__Bacteria;p__Firmicutes;c__Clostridia;o__Thermoanaerobacterales;f__unidentified_Thermoanaerobacterales;g__Tepidanaerobacter;s__
OTU_1928	0	0	0	0	0	2	0	1	0	0	0	0	1	0	2	2	2	2	0	0	0	0	6	0	1	1	0	0	0	0	k__Bacteria;p__Firmicutes;c__Bacilli;o__Lactobacillales;f__Carnobacteriaceae;g__Atopostipes;s__
OTU_1929	0	0	4	1	0	0	1	0	0	0	0	0	4	2	0	0	0	0	0	0	0	0	0	0	0	0	0	0	0	0	k__Bacteria;p__Proteobacteria;c__Deltaproteobacteria
OTU_1930	0	1	0	0	0	0	0	0	0	0	0	0	0	0	0	0	0	1	1	2	1	1	1	0	0	0	0	0	0	0	k__Bacteria;p__Firmicutes;c__Clostridia;o__Clostridiales
OTU_1931	0	0	0	3	0	0	0	0	0	0	0	0	0	0	0	0	0	0	0	0	0	0	1	2	0	0	1	0	0	0	k__Bacteria;p__Proteobacteria;c__Alphaproteobacteria;o__unidentified_Alphaproteobacteria;f__unidentified_Alphaproteobacteria;g__Inquilinus;s__
OTU_1932	2	0	0	0	0	0	0	0	0	0	0	0	0	0	0	0	0	0	0	8	2	4	2	0	1	0	0	0	1	2	k__Bacteria;p__Bacteroidetes;c__Bacteroidia;o__Bacteroidales;f__;g__;s__
OTU_1933	0	0	0	3	0	1	0	0	0	0	0	0	0	0	0	0	0	0	0	0	0	0	0	6	0	0	0	0	0	0	k__Bacteria;p__Bacteroidetes;c__Bacteroidia;o__Sphingobacteriales;f__Sphingobacteriaceae;g__Sphingobacterium
OTU_1934	0	0	0	4	1	0	0	1	0	0	0	0	0	0	0	0	0	0	0	0	0	0	0	0	0	0	0	0	0	0	k__Bacteria;p__Firmicutes;c__Clostridia;o__Clostridiales
OTU_1935	0	0	0	0	0	0	0	0	0	0	0	0	0	0	0	0	7	1	0	0	0	0	0	0	0	0	2	0	0	0	k__Bacteria;p__Bacteroidetes;c__Bacteroidia;o__Flavobacteriales;f__Flavobacteriaceae;g__Flavobacterium;s__
OTU_1936	0	0	0	0	0	0	0	0	0	0	0	2	0	0	0	2	0	0	0	0	0	0	5	0	0	0	0	0	0	0	k__Bacteria;p__Tenericutes;c__Mollicutes;o__;f__;g__;s__
OTU_1937	2	0	0	0	5	2	2	0	0	0	0	1	1	2	1	4	1	1	24	4	0	2	4	0	1	0	1	0	2	0	k__Bacteria;p__Tenericutes;c__Mollicutes;o__;f__;g__;s__
OTU_1938	0	0	0	2	0	11	1	0	0	0	0	0	0	0	0	0	0	0	0	0	0	0	0	0	0	2	0	0	0	0	k__Bacteria;p__Bacteroidetes;c__Bacteroidia;o__Bacteroidales;f__Prevotellaceae
OTU_1939	1	1	0	2	1	0	0	0	0	0	0	0	0	0	0	0	0	0	0	0	0	0	0	0	0	0	0	0	0	0	k__Bacteria;p__Actinobacteria;c__Coriobacteriia;o__Coriobacteriales;f__Atopobiaceae;g__Atopobium;s__
OTU_1940	0	0	0	1	0	0	0	1	0	0	0	0	0	0	0	0	0	0	0	0	0	0	3	1	2	0	0	0	0	0	k__Bacteria;p__Spirochaetes;c__Spirochaetia;o__Spirochaetales;f__Spirochaetaceae;g__Sediminispirochaeta;s__Spirochaeta_sp_canine_oral_taxon_314
OTU_1941	2	19	1	12	7	48	116	1	8	12	1	8	92	59	94	49	78	68	22	8	11	32	36	3	3	3	6	5	0	4	k__Bacteria;p__unidentified_Bacteria;c__unidentified_Bacteria;o__unidentified_Bacteria;f__unidentified_Bacteria;g__Candidatus_Saccharimonas;s__
OTU_1942	0	1	0	0	0	0	0	4	0	0	2	1	0	0	0	0	0	0	0	0	0	1	0	0	0	0	0	0	0	0	k__Bacteria;p__Firmicutes;c__Clostridia;o__Clostridiales;f__Ruminococcaceae;g__;s__
OTU_1943	2	0	1	8	4	2	0	1	0	8	0	0	0	0	2	0	0	0	0	1	1	0	0	0	2	0	0	0	0	0	k__Bacteria;p__Firmicutes;c__Clostridia;o__Clostridiales;f__Ruminococcaceae;g__Oscillospira;s__Oscillospira_guilliermondii
OTU_1944	0	0	0	0	3	0	0	0	0	0	0	0	0	1	0	0	0	0	0	0	0	2	0	1	2	0	0	0	0	0	k__Bacteria
OTU_1945	0	2	0	17	13	0	2	0	0	0	0	1	0	3	1	1	26	15	1	0	1	0	0	2	1	0	0	1	0	0	k__Bacteria;p__Firmicutes;c__Clostridia;o__Clostridiales;f__Ruminococcaceae;g__unidentified_Ruminococcaceae
OTU_1946	0	0	0	0	1	0	1	1	0	0	0	0	0	0	0	0	0	3	0	0	1	0	0	0	0	0	1	0	2	0	k__Bacteria;p__Firmicutes;c__Clostridia;o__Clostridiales;f__Lachnospiraceae
OTU_1947	0	0	0	0	0	0	2	0	0	1	0	0	0	0	0	0	3	2	2	1	0	0	0	1	1	1	6	0	3	3	k__Bacteria;p__Bacteroidetes;c__Bacteroidia;o__Bacteroidales;f__;g__;s__
OTU_1948	0	0	0	0	0	2	1	0	0	0	0	0	0	0	0	0	7	4	1	0	4	0	0	0	0	0	0	0	0	0	k__Bacteria;p__Firmicutes;c__Clostridia;o__Clostridiales;f__Ruminococcaceae;g__unidentified_Ruminococcaceae
OTU_1949	0	0	0	0	0	3	3	0	0	0	1	0	0	0	0	0	0	8	3	1	0	0	0	0	0	0	0	1	0	0	k__Bacteria;p__Bacteroidetes;c__Bacteroidia;o__Bacteroidales;f__;g__;s__
OTU_1950	0	0	0	2	0	0	0	0	0	0	0	0	0	0	0	0	0	0	0	2	0	0	0	0	0	0	0	0	0	1	k__Bacteria;p__Proteobacteria;c__Gammaproteobacteria;o__unidentified_Gammaproteobacteria;f__Burkholderiaceae;g__Parapusillimonas
OTU_1951	0	1	0	2	0	0	1	2	0	0	2	0	0	0	0	0	0	0	1	0	0	0	0	0	0	0	0	0	0	0	k__Bacteria;p__Firmicutes;c__Clostridia;o__Clostridiales;f__Ruminococcaceae
OTU_1952	3	3	3	4	2	0	1	9	3	6	6	10	0	2	0	0	0	1	1	3	1	3	0	1	0	0	0	0	0	1	k__Bacteria;p__Firmicutes;c__Clostridia;o__Clostridiales;f__Lachnospiraceae;g__Syntrophococcus;s__
OTU_1953	0	0	0	0	1	1	2	1	0	1	2	1	0	0	0	0	0	1	0	0	1	0	0	0	0	0	0	0	0	0	k__Bacteria;p__Bacteroidetes;c__Bacteroidia;o__Bacteroidales;f__Muribaculaceae;g__;s__
OTU_1954	10	3	0	0	1	0	0	0	0	0	2	0	0	0	0	0	0	0	0	0	0	0	0	0	0	0	0	0	0	0	k__Bacteria;p__Bacteroidetes;c__Bacteroidia;o__Bacteroidales;f__Rikenellaceae;g__;s__
OTU_1955	0	1	3	1	0	2	1	1	0	1	0	0	3	0	0	0	1	0	0	3	0	0	0	0	0	0	0	0	0	0	k__Bacteria;p__unidentified_Bacteria;c__unidentified_Bacteria;o__unidentified_Bacteria;f__unidentified_Bacteria;g__unidentified_Bacteria;s__Burkholderiales_bacterium_Beta_02
OTU_1956	0	0	1	0	0	2	0	0	0	0	0	0	0	0	0	6	0	0	0	0	0	1	0	0	0	1	0	0	0	0	k__Bacteria;p__Proteobacteria;c__Gammaproteobacteria;o__unidentified_Gammaproteobacteria;f__Burkholderiaceae;g__Massilia;s__Massilia_timonae
OTU_1957	0	0	0	0	0	0	1	0	0	0	0	0	0	0	0	0	0	1	2	0	0	0	0	0	0	0	1	0	0	0	k__Bacteria
OTU_1958	0	0	2	1	1	1	0	2	1	1	0	0	0	0	0	1	1	0	0	1	0	0	1	1	2	0	0	0	0	0	k__Bacteria;p__Firmicutes;c__Clostridia;o__Clostridiales;f__Lachnospiraceae;g__Moryella;s__
OTU_1959	0	0	0	2	1	0	2	1	2	0	0	1	1	2	3	1	1	1	0	0	1	0	0	0	1	1	1	0	2	0	k__Bacteria;p__Firmicutes;c__Bacilli;o__Bacillales;f__Paenibacillaceae
OTU_1960	1	0	0	0	0	0	0	0	0	0	0	0	0	0	0	0	0	0	0	0	5	1	2	0	0	0	0	0	0	0	k__Bacteria;p__Bacteroidetes;c__Bacteroidia;o__Bacteroidales;f__Prevotellaceae;g__;s__
OTU_1961	0	0	0	0	0	0	0	0	1	0	0	0	0	0	0	0	0	0	0	3	1	1	0	0	0	0	0	0	0	0	k__Bacteria;p__Firmicutes;c__Clostridia;o__Clostridiales;f__Ruminococcaceae
OTU_1962	0	0	0	0	0	2	0	4	0	1	0	0	0	0	0	0	0	0	0	0	0	0	0	0	0	0	0	0	0	0	k__Bacteria;p__Firmicutes;c__Clostridia;o__Clostridiales;f__Lachnospiraceae;g__unidentified_Lachnospiraceae
OTU_1963	16	44	22	24	30	15	33	4	0	1	18	34	1004	700	1648	169	139	350	92	50	106	209	95	16	22	4	29	12	21	5	k__Bacteria;p__unidentified_Bacteria;c__unidentified_Bacteria;o__unidentified_Bacteria;f__unidentified_Bacteria;g__Candidatus_Saccharimonas;s__
OTU_1964	0	0	0	3	1	0	0	0	1	0	0	0	0	0	0	0	0	0	0	0	0	0	0	0	0	0	0	0	0	0	k__Bacteria;p__Firmicutes;c__Clostridia;o__Clostridiales;f__unidentified_Clostridiales;g__Anaerovorax
OTU_1965	0	0	0	1	1	3	2	0	0	0	0	0	2	0	0	0	1	0	3	2	0	2	4	1	0	1	1	0	0	0	k__Bacteria;p__Bacteroidetes;c__Bacteroidia;o__Bacteroidales;f__Paludibacteraceae;g__;s__
OTU_1966	1	0	0	0	1	0	0	1	1	2	0	1	0	0	0	0	0	0	1	1	0	0	0	0	1	0	1	0	0	1	k__Bacteria;p__Firmicutes;c__Erysipelotrichia;o__Erysipelotrichales;f__Erysipelotrichaceae;g__Solobacterium;s__
OTU_1967	1	1	0	5	4	0	0	0	2	3	1	1	0	0	0	1	0	0	9	23	0	1	0	0	1	1	0	0	2	1	k__Bacteria;p__Bacteroidetes;c__Bacteroidia;o__Bacteroidales;f__Prevotellaceae;g__;s__
OTU_1968	12	5	2	2	5	2	2	0	26	38	1	0	1	8	3	0	0	0	1	3	16	29	1	1	2	5	1	1	2	1	k__Bacteria;p__Bacteroidetes;c__Bacteroidia;o__Bacteroidales;f__Prevotellaceae;g__;s__
OTU_1969	5	5	0	0	0	0	0	0	0	4	1	0	0	0	0	0	0	0	0	4	0	3	0	0	0	0	0	0	0	3	k__Bacteria;p__Firmicutes;c__Clostridia;o__Clostridiales;f__Lachnospiraceae
OTU_1970	0	0	9	0	0	2	0	0	0	0	0	0	2	1	1	0	0	0	1	4	0	0	0	0	0	1	0	0	0	1	k__Bacteria;p__Firmicutes;c__Erysipelotrichia;o__Erysipelotrichales;f__Erysipelotrichaceae;g__;s__
OTU_1971	0	1	0	0	2	1	0	0	0	0	0	0	0	0	0	0	0	0	2	7	0	1	0	0	1	0	0	0	0	0	k__Bacteria;p__Lentisphaerae;c__Lentisphaeria;o__Victivallales;f__Victivallaceae;g__;s__
OTU_1972	2	0	0	0	0	0	0	0	2	1	0	0	0	0	0	1	0	0	0	0	2	0	0	0	0	0	0	0	0	0	k__Bacteria;p__Proteobacteria;c__Alphaproteobacteria;o__Rhodospirillales;f__unidentified_Rhodospirillales;g__unidentified_Rhodospirillales;s__Alphaproteobacteria_bacterium_canine_oral_taxon_081
OTU_1973	6	0	0	0	0	0	0	0	1	0	1	0	0	0	0	0	0	1	0	0	0	0	0	0	0	0	0	0	0	0	k__Bacteria;p__Firmicutes;c__Clostridia;o__Clostridiales
OTU_1974	0	1	2	0	0	1	0	0	0	0	0	1	3	2	0	2	0	0	0	0	0	0	5	2	0	2	0	0	1	0	k__Bacteria;p__Bacteroidetes;c__Bacteroidia;o__Chitinophagales;f__Chitinophagaceae
OTU_1975	0	0	0	0	0	0	0	0	0	0	0	0	0	0	0	0	0	0	7	0	0	0	0	0	0	0	0	0	0	0	k__Bacteria;p__Proteobacteria;c__Alphaproteobacteria;o__Rickettsiales
OTU_1976	0	1	1	0	0	1	1	0	0	0	1	0	0	1	0	3	0	0	0	0	0	2	2	0	1	0	0	2	0	2	k__Bacteria;p__Actinobacteria;c__Thermoleophilia;o__Solirubrobacterales;f__;g__;s__
OTU_1977	2	1	1	7	5	3	6	3	3	4	0	0	3	0	2	0	4	4	8	2	10	10	4	1	0	0	4	1	3	0	k__Bacteria;p__Firmicutes;c__Clostridia;o__Clostridiales;f__Lachnospiraceae;g__unidentified_Lachnospiraceae
OTU_1978	0	0	0	1	1	4	8	0	0	0	1	0	0	2	1	0	1	0	6	1	0	0	0	0	0	0	1	0	0	0	k__Bacteria;p__Tenericutes;c__Mollicutes;o__;f__;g__;s__
OTU_1979	0	0	0	6	8	8	10	1	0	0	0	0	0	0	0	0	0	0	0	0	0	0	0	1	1	0	0	0	0	0	k__Bacteria;p__Bacteroidetes;c__Bacteroidia;o__Bacteroidales;f__Prevotellaceae;g__;s__
OTU_1980	0	1	1	1	0	0	0	0	0	0	0	1	0	1	0	0	0	0	0	0	0	0	1	0	1	0	0	0	0	0	k__Bacteria;p__Proteobacteria;c__Alphaproteobacteria;o__Sneathiellales;f__Sneathiellaceae;g__Sneathiella;s__
OTU_1981	0	0	2	0	0	0	0	0	0	0	0	0	3	0	0	0	0	0	0	0	0	0	0	0	0	0	0	0	0	0	k__Bacteria;p__Firmicutes;c__Clostridia;o__Clostridiales;f__Caldicoprobacteraceae;g__Caldicoprobacter;s__
OTU_1982	0	0	0	1	1	2	0	1	0	0	0	0	0	0	0	0	0	0	0	4	0	0	0	0	0	0	1	0	0	0	k__Bacteria;p__Melainabacteria;c__;o__;f__;g__;s__
OTU_1983	6	5	0	4	1	13	5	0	0	0	0	0	0	0	0	1	0	0	0	23	31	3	0	0	0	0	0	0	0	1	k__Bacteria;p__Bacteroidetes;c__Bacteroidia;o__Bacteroidales;f__Prevotellaceae;g__;s__
OTU_1984	10	1	0	3	62	0	1	1	0	0	1	0	0	0	1	0	0	0	0	0	0	0	0	0	1	0	0	0	0	0	k__Bacteria;p__Bacteroidetes;c__Bacteroidia;o__Bacteroidales;f__unidentified_Bacteroidales;g__unidentified_Bacteroidales;s__Bacteroidia_bacterium_feline_oral_taxon_141
OTU_1985	1	0	0	2	0	0	0	0	0	3	0	0	0	0	0	0	0	0	0	4	2	1	0	0	0	0	0	0	1	1	k__Bacteria;p__Bacteroidetes;c__Bacteroidia;o__Bacteroidales
OTU_1986	0	3	0	4	3	0	0	0	2	3	0	0	0	0	1	1	0	0	0	5	0	0	0	0	0	0	0	1	0	0	k__Bacteria;p__Firmicutes;c__Clostridia;o__Clostridiales;f__Christensenellaceae;g__;s__
OTU_1987	0	0	0	0	0	6	9	0	3	6	0	0	0	0	1	0	7	11	0	1	8	17	0	1	1	0	2	0	1	0	k__Bacteria;p__Tenericutes;c__Mollicutes;o__;f__;g__;s__
OTU_1988	0	0	0	0	0	1	2	1	0	0	0	0	2	0	0	0	0	0	0	0	0	0	0	0	0	0	0	0	0	0	k__Bacteria;p__Firmicutes;c__Bacilli;o__Lactobacillales;f__Leuconostocaceae;g__Leuconostoc;s__Leuconostoc_fallax
OTU_1989	0	0	1	0	0	4	1	0	0	0	0	0	0	0	0	1	0	0	0	8	35	16	0	0	0	0	0	0	0	0	k__Bacteria;p__Bacteroidetes;c__Bacteroidia;o__Bacteroidales;f__Prevotellaceae;g__;s__
OTU_1990	1	3	0	1	0	0	0	0	0	1	0	0	0	0	0	0	0	0	0	0	0	0	0	0	0	0	0	0	0	0	k__Bacteria;p__Firmicutes;c__Clostridia;o__Clostridiales;f__unidentified_Clostridiales;g__unidentified_Clostridiales;s__bacterium_XBB3003
OTU_1991	1	3	0	3	0	1	0	0	0	0	0	0	0	0	0	0	0	0	0	0	0	0	0	0	0	0	0	0	0	1	k__Bacteria;p__Bacteroidetes;c__Bacteroidia;o__Bacteroidales;f__Rikenellaceae;g__;s__
OTU_1992	0	0	0	0	0	0	0	0	0	0	0	0	1	0	0	6	0	0	0	0	0	0	2	0	0	0	0	0	0	0	k__Bacteria;p__Bacteroidetes;c__Bacteroidia;o__Bacteroidales;f__unidentified_Bacteroidales
OTU_1993	0	0	0	1	0	1	0	0	0	0	0	0	2	0	0	1	0	0	0	0	0	0	3	1	0	1	0	0	0	0	k__Bacteria;p__Bacteroidetes;c__Bacteroidia;o__Chitinophagales;f__Chitinophagaceae
OTU_1994	0	0	0	0	0	0	0	0	0	0	0	0	2	0	0	0	0	0	0	0	0	0	4	0	0	0	0	0	0	0	k__Bacteria
[truncated: 1,191 more rows]

## Sheet: C
Aligned counts at each level between different samples
Sample_Name	Kingdom	Phylum	Class	Order	Family	Genus	Species
CN1	60349	59555	59396	59115	57185	17545	6745
CN2	42175	41952	41866	41456	40837	21692	6453
CN3	33144	33071	32849	32572	31318	9376	4794
CN4	35914	35797	35052	34679	33667	13671	4152
CN5	30222	30050	29485	28994	27606	10280	3911
CN6	35476	35352	33627	32697	30372	10867	3674
CN7	37277	37131	34403	32954	30487	11734	3798
CN8	42305	42220	42115	40556	40115	29088	6559
CN9	58816	58724	58122	57647	57042	13492	2935
CN10	61683	61604	61087	60180	59221	14383	3318
CN11	44860	44758	44569	42905	42193	30309	22493
CN12	47737	47619	47419	39313	37953	25399	8417
CN13	40484	40039	38439	36625	35276	16694	3988
CN14	35206	34886	33799	32440	31005	14163	3757
CN15	56560	56059	53326	50284	48509	23526	4676
RE1	39516	39303	39037	32633	31455	11543	4797
RE2	45922	45418	31235	29002	28077	12698	5933
RE3	43690	43232	37087	35242	33481	17051	9056
RE4	38039	37309	34107	32392	29491	13913	6889
RE5	48554	48329	47138	46614	40395	18101	6734
RE6	49234	48952	45922	45293	41875	10823	4547
RE7	56902	56519	52195	51148	47234	17561	6926
RE8	43992	43703	43522	40805	39180	15018	5177
RE9	33531	33366	33106	32473	30773	14023	5715
RE10	31457	31250	30878	29959	28781	13974	6168
RE11	38879	38764	38701	38308	37502	10619	3991
RE12	57900	56883	55517	52406	43093	13948	3191
RE13	53181	49091	47778	47152	30329	22271	1908
RE14	48678	47720	46957	45297	38597	11676	2887
RE15	39553	39441	39373	39140	37579	8230	4269
