# Supplementary material for: Effects of Herbal Tea Residue on Growth Performance, Meat Quality, Muscle Metabolome, and Rumen Microbiota Characteristics in Finishing Steers
Source: Front Microbiol. 2022 Jan 18;12:821293. doi: 10.3389/fmicb.2021.821293 (PMC8804378; doi:10.3389/fmicb.2021.821293)
Supplement: Supplementary file 8 [file Table_5.XLSX]

## Sheet: A
The aligned percentages that annotated at Genus level
Taxonomy	Bacteroidetes	Firmicutes	Euryarchaeota	Tenericutes	Proteobacteria	Gracilibacteria	unidentified_Bacteria	Chloroflexi	Fibrobacteres	Spirochaetes	Others
CN1	0.623015	0.276006	0.0345752	0.00582319	0.00850318	0.000694812	0.0236236	0.000794071	0.00400344	0.00158814	0.0213737
CN2	0.370335	0.346016	0.146738	0.00830466	0.0138962	0.000926416	0.0995897	0.00155506	0.000496294	0.00119111	0.0109516
CN3	0.663314	0.238486	0.00959502	0.00896638	0.026072	0.000926416	0.0057901	0.000529381	0.0273624	0.00181975	0.0171387
CN4	0.429592	0.403984	0.0500265	0.0100251	0.0392403	0.0202819	0.0284542	0.000694812	0.000992589	0.00119111	0.0155175
CN5	0.447294	0.420593	0.0240537	0.0145249	0.0238883	0.0156829	0.0249471	0.000794071	0.00390418	0.0014558	0.0228626
CN6	0.499868	0.303434	0.0476112	0.0240537	0.030307	0.0379169	0.0236898	0.00109185	0.00129037	0.000992589	0.0297446
CN7	0.430022	0.339929	0.0338804	0.039869	0.0246824	0.0696466	0.0422181	0.000430122	0.000330863	0.00112493	0.0178666
CN8	0.141576	0.335296	0.424365	0.0370566	0.0201165	0.0014558	0.00340789	0.0270315	0.000363949	0.00334172	0.00598862
CN9	0.721248	0.172545	0.0416887	0.00770911	0.0352369	0.00913182	0.00512837	0.000165431	6.61726e-05	0.000694812	0.00638565
CN10	0.720024	0.202157	0.0211421	0.0122419	0.021076	0.00731207	0.00430122	9.92589e-05	0.00165431	0.000860244	0.00913182
CN11	0.536726	0.279579	0.0811276	0.0372221	0.0186938	0.00267999	0.00476443	0.019951	0.000132345	0.00982663	0.00929725
CN12	0.125199	0.33801	0.239545	0.170097	0.0522433	0.00301085	0.00946268	0.0443356	3.30863e-05	0.010356	0.00770911
CN13	0.294137	0.344594	0.001919	0.0614743	0.0467178	0.0334833	0.183199	0.00148888	0.00105876	0.00909873	0.0228295
CN14	0.305386	0.38261	0.00595553	0.0439717	0.0669336	0.0266345	0.13926	0.00122419	0.000198518	0.0101906	0.017635
CN15	0.284443	0.333642	0.00231604	0.0596546	0.0477435	0.0437401	0.200735	0.00089333	0.000132345	0.010753	0.0159476
RE1	0.221281	0.484251	0.0050622	0.114776	0.0818555	0.00499603	0.0493978	0.00330863	0.000330863	0.00691503	0.0278256
RE2	0.0480082	0.490769	0.000661726	0.0547909	0.014955	0.319812	0.0526072	0.000562467	0	0.00393727	0.0138962
RE3	0.200768	0.444283	0.0100582	0.0468171	0.0301747	0.137143	0.0935019	0.00138962	0	0.0185283	0.0173372
RE4	0.196764	0.522631	0.00248147	0.0533351	0.0462546	0.0718634	0.0546916	0.000727898	6.61726e-05	0.00175357	0.0494309
RE5	0.419733	0.458708	0.0155506	0.0110177	0.0323915	0.00847009	0.0151204	0.000231604	0.00320937	0.00790762	0.0276601
RE6	0.615736	0.21066	0.00727898	0.0242192	0.0257742	0.0489346	0.0305717	0.00026469	0.00757676	0.00397035	0.0250132
RE7	0.508172	0.239942	0.047181	0.0332848	0.0361964	0.068621	0.0420527	0.000628639	0.000595553	0.00297777	0.0203481
RE8	0.353031	0.335164	0.0522433	0.0407623	0.13304	0.00148888	0.0326893	0.0031432	0.00105876	0.0162123	0.0311673
RE9	0.41702	0.436673	0.025708	0.0178004	0.041424	0.00694812	0.018032	0.000397035	9.92589e-05	0.0163446	0.019554
RE10	0.362229	0.49775	0.00317628	0.029513	0.0316967	0.011117	0.021837	0.000330863	0.000363949	0.0159476	0.0260389
RE11	0.700371	0.134033	0.0587282	0.0112824	0.0770911	0.000926416	0.00502912	0.000363949	6.61726e-05	0.00129037	0.0108192
RE12	0.168773	0.359218	0.000330863	0.184489	0.213142	0.0249801	0.0265683	6.61726e-05	0	0.00148888	0.0209436
RE13	0.0671652	0.143297	0.00823849	0.344958	0.320176	0.0240868	0.00453282	0.00026469	0.000132345	0.000959502	0.0861898
RE14	0.134231	0.485442	0.00105876	0.155903	0.160369	0.0168409	0.0210429	0	3.30863e-05	0.00221678	0.0228626
RE15	0.817893	0.115074	0.0100913	0.00856935	0.0346744	0.000860244	0.00344097	9.92589e-05	0.000165431	0.00185283	0.00727898

## Sheet: B
The aligned percentages that annotated at Genus level
Taxonomy	CN1	CN2	CN3	CN4	CN5	CN6	CN7	CN8	CN9	CN10	CN11	CN12	CN13	CN14	CN15	RE1	RE2	RE3	RE4	RE5	RE6	RE7	RE8	RE9	RE10	RE11	RE12	RE13	RE14	RE15	Tax_detail
Methanobrevibacter	0.0344097	0.145844	0.00933033	0.0484714	0.0231935	0.0448319	0.0312335	0.421619	0.0410601	0.0209105	0.0803666	0.23435	0.0139624	0.00562467	0.0447327	0.00420196	0.000628639	0.00985971	0.00178666	0.00165431	0.00459899	0.00181975	0.0454936	0.0248478	0.0031432	0.0583311	0.000297777	0.00817231	0.00105876	0.00972737	k__Archaea;p__Euryarchaeota;c__Methanobacteria;o__Methanobacteriales;f__Methanobacteriaceae;g__Methanobrevibacter;
Succiniclasticum	0.0109185	0.0101244	0.018396	0.0277925	0.0124735	0.00565776	0.001919	0.00741133	0.0550556	0.0831789	0.00502912	0.00089333	0.00754367	0.00185283	0.000529381	0.000628639	0.000132345	0.000198518	0.00122419	0.000562467	0.000860244	0.000363949	0.000661726	0.000430122	0.000694812	0.000463208	6.61726e-05	0.000231604	0.000694812	0.00453282	k__Bacteria;p__Firmicutes;c__Negativicutes;o__Selenomonadales;f__Acidaminococcaceae;g__Succiniclasticum;
Anaeroplasma	0.000727898	0.000430122	0.0033748	0.0021837	0.00380492	0.00112493	0.00330863	0.000463208	0.00138962	0.00221678	0.00105876	0.00132345	0.00205135	0.0126059	0.0153851	0.00201826	0.00807305	0.00559158	0.0105214	0.02723	0.0165762	0.021473	0.00539307	0.0026469	0.00456591	0.00228295	0.0679262	0.0155836	0.0795064	0.00254764	k__Bacteria;p__Tenericutes;c__Mollicutes;o__Anaeroplasmatales;f__Anaeroplasmataceae;g__Anaeroplasma;
Fibrobacter	0.00400344	0.000496294	0.0270977	0.00089333	0.00390418	0.00112493	0.000330863	0.000363949	6.61726e-05	0.00165431	0.000132345	3.30863e-05	0.00317628	0.00757676	0.000595553	0.000165431	0	0	6.61726e-05	0.000694812	0.000198518	9.92589e-05	0.000661726	9.92589e-05	0.000330863	6.61726e-05	0	0.000132345	3.30863e-05	0.000132345	k__Bacteria;p__Fibrobacteres;c__Fibrobacteria;o__Fibrobacterales;f__Fibrobacteraceae;g__Fibrobacter;
Moraxella	3.30863e-05	9.92589e-05	9.92589e-05	0	0	0.000562467	0	9.92589e-05	0	0	0.000231604	0.00115802	0.00026469	0.000132345	0.000231604	0.0151204	0.00026469	0.000330863	0.000330863	0.000926416	0.000694812	0.000363949	0.00671652	0.000794071	0.000661726	0.000496294	6.61726e-05	0.00026469	9.92589e-05	9.92589e-05	k__Bacteria;p__Proteobacteria;c__Gammaproteobacteria;o__Pseudomonadales;f__Moraxellaceae;g__Moraxella;
unidentified_Rikenellaceae	0.00790762	0.00784145	0.00244839	0.00334172	0.00354023	0.00175357	0.00112493	0.00595553	0.00228295	0.00261382	0.01072	0.00406961	0.00397035	0.00267999	0.00105876	0.000496294	9.92589e-05	0.000363949	0.000397035	0.000430122	0.000760985	0.000430122	0.00185283	9.92589e-05	0.000297777	3.30863e-05	3.30863e-05	0.000363949	6.61726e-05	0.000330863	k__Bacteria;p__Bacteroidetes;c__Bacteroidia;o__Bacteroidales;f__Rikenellaceae;g__unidentified_Rikenellaceae;
Sphaerochaeta	0.000628639	0.000661726	0.000363949	0.000132345	0.000297777	0.000231604	3.30863e-05	0.000661726	6.61726e-05	0.000231604	0.00605479	0.000330863	9.92589e-05	0.000198518	3.30863e-05	6.61726e-05	3.30863e-05	3.30863e-05	3.30863e-05	6.61726e-05	6.61726e-05	0	6.61726e-05	0.000132345	3.30863e-05	0.000363949	0	3.30863e-05	0	0.000529381	k__Bacteria;p__Spirochaetes;c__Spirochaetia;o__Spirochaetales;f__Spirochaetaceae;g__Sphaerochaeta;
Papillibacter	0.00383801	0.0014558	0.00172049	0.00324246	0.00334172	0.00188592	0.00129037	0.00228295	0.000760985	0.00109185	0.00208444	0.000694812	0.00539307	0.00258073	0.00119111	0.000363949	0.000231604	0.000496294	0.00026469	0.000430122	0.000397035	0.00026469	0.0014558	0.000628639	0.000330863	0.000231604	6.61726e-05	0.00026469	6.61726e-05	0.00089333	k__Bacteria;p__Firmicutes;c__Clostridia;o__Clostridiales;f__Ruminococcaceae;g__Papillibacter;
Acetitomaculum	0.0031432	0.0031432	0.000363949	0.00274616	0.00284542	0.000595553	0.000992589	0.00502912	0.000363949	0.000330863	0.00347406	0.000959502	0.000430122	0.000496294	0.000661726	0.000430122	3.30863e-05	0.000330863	0.00026469	0.00026469	0.000330863	0.000330863	0.000727898	0.000463208	0.00026469	0.000297777	6.61726e-05	0.000231604	3.30863e-05	6.61726e-05	k__Bacteria;p__Firmicutes;c__Clostridia;o__Clostridiales;f__Lachnospiraceae;g__Acetitomaculum;
unidentified_Veillonellaceae	0.00443356	0.0021837	0.0043343	0.00185283	0.00148888	0.000992589	0.000363949	0.000363949	0.00152197	0.00162123	0.000397035	0.000132345	0.00115802	0.000231604	0.000132345	0.000132345	6.61726e-05	0	9.92589e-05	0.000132345	0	0	0.000165431	0.000165431	9.92589e-05	0.000132345	6.61726e-05	6.61726e-05	0.000132345	0.000463208	k__Bacteria;p__Firmicutes;c__Negativicutes;o__Selenomonadales;f__Veillonellaceae;g__unidentified_Veillonellaceae;
Anaerovorax	0.00115802	0.000529381	0.000363949	0.00205135	0.0026469	0.0014558	0.000959502	0.00357332	0.000694812	0.000959502	0.0024153	0.00105876	0.00178666	0.00122419	0.000595553	0.000231604	0.000132345	0.000198518	0.000165431	0.000198518	0.000363949	0.000198518	0.00026469	0.000198518	0.00026469	0.00026469	3.30863e-05	0.000297777	0.000132345	0.000694812	k__Bacteria;p__Firmicutes;c__Clostridia;o__Clostridiales;f__unidentified_Clostridiales;g__Anaerovorax;
unidentified_Christensenellaceae	0.000661726	0.00234913	0.000198518	0.000463208	0.000463208	0.000363949	0.00026469	0.00311011	3.30863e-05	0.000198518	0.001919	0.000363949	0.000595553	9.92589e-05	0.000198518	3.30863e-05	3.30863e-05	0.000165431	9.92589e-05	0.000132345	0.000297777	0.000165431	0	0	0	0	0	0.000198518	0	0	k__Bacteria;p__Firmicutes;c__Clostridia;o__Clostridiales;f__Christensenellaceae;g__unidentified_Christensenellaceae;
Anaerovibrio	0.00105876	0.000595553	0.00277925	0.0014558	0.000827157	0.000430122	0.00026469	0.000926416	0.000198518	0.000132345	0.000595553	0.00026469	0.00026469	0.000132345	3.30863e-05	9.92589e-05	0	0	0	0.000198518	0.000132345	0.000132345	0.00026469	0.00026469	9.92589e-05	9.92589e-05	0	6.61726e-05	6.61726e-05	0.000363949	k__Bacteria;p__Firmicutes;c__Negativicutes;o__Selenomonadales;f__Veillonellaceae;g__Anaerovibrio;
Olsenella	0.00238221	0	9.92589e-05	0.000165431	9.92589e-05	0.000231604	9.92589e-05	9.92589e-05	0	0	9.92589e-05	0	0	0	0	0	0	0	0	0	0	0	0	0	0	0	0	0	0	0	k__Bacteria;p__Actinobacteria;c__Coriobacteriia;o__Coriobacteriales;f__Atopobiaceae;g__Olsenella;
Moryella	0.000430122	0.000198518	0.000165431	0.000397035	0.000198518	0.000132345	3.30863e-05	0.0014558	0.000231604	0.00026469	0.000860244	6.61726e-05	0.000397035	3.30863e-05	3.30863e-05	6.61726e-05	0	0.000198518	0	0	6.61726e-05	3.30863e-05	9.92589e-05	6.61726e-05	0.000165431	9.92589e-05	0	6.61726e-05	0	3.30863e-05	k__Bacteria;p__Firmicutes;c__Clostridia;o__Clostridiales;f__Lachnospiraceae;g__Moryella;
Fretibacterium	0.000132345	6.61726e-05	0.00138962	0.000330863	6.61726e-05	0.000198518	3.30863e-05	0.000132345	6.61726e-05	0.000132345	0.000297777	3.30863e-05	0.000165431	0	3.30863e-05	0	0	3.30863e-05	0	3.30863e-05	0	0	0.000132345	0.000165431	6.61726e-05	0	0	3.30863e-05	0	3.30863e-05	k__Bacteria;p__Synergistetes;c__Synergistia;o__Synergistales;f__Synergistaceae;g__Fretibacterium;
Howardella	0.000165431	0.000165431	0.000496294	0.00112493	0.000628639	0.000198518	0	0	0.000330863	0.000297777	0	0	0.000198518	6.61726e-05	3.30863e-05	0	0	0	0	6.61726e-05	0	3.30863e-05	0.00026469	3.30863e-05	0	0	0	0	0	0	k__Bacteria;p__Firmicutes;c__Clostridia;o__Clostridiales;f__Lachnospiraceae;g__Howardella;
Desulfovibrio	0.000827157	0.000297777	0.000496294	0.000827157	0.00105876	0.000363949	6.61726e-05	0.000330863	0.000397035	0.000430122	0.000397035	9.92589e-05	0.000430122	0.000959502	0.000794071	3.30863e-05	6.61726e-05	0.000132345	0	0	0	6.61726e-05	0	6.61726e-05	0	0	0	6.61726e-05	0	0	k__Bacteria;p__Proteobacteria;c__Deltaproteobacteria;o__Desulfovibrionales;f__Desulfovibrionaceae;g__Desulfovibrio;
Riemerella	0	0	0	0	0	0	0	0	0	0	0	0.000132345	0	0	0	0.000926416	6.61726e-05	0	0.000165431	9.92589e-05	3.30863e-05	0	0.000330863	3.30863e-05	0.00026469	3.30863e-05	0	6.61726e-05	6.61726e-05	3.30863e-05	k__Bacteria;p__Bacteroidetes;c__Bacteroidia;o__Flavobacteriales;f__unidentified_Flavobacteriales;g__Riemerella;
Marvinbryantia	0.000132345	0.000165431	0.000198518	0.000132345	0.00026469	3.30863e-05	9.92589e-05	0.000760985	0	6.61726e-05	0.000661726	0.000794071	0.000165431	6.61726e-05	0.000165431	9.92589e-05	0	6.61726e-05	0	3.30863e-05	3.30863e-05	3.30863e-05	0.000231604	3.30863e-05	3.30863e-05	0	0	0	0	0	k__Bacteria;p__Firmicutes;c__Clostridia;o__Clostridiales;f__Lachnospiraceae;g__Marvinbryantia;
Schwartzia	0.000562467	0.000760985	0.000198518	0.000397035	0.000363949	0.000198518	0.000198518	0.000330863	0.000463208	0.000496294	0.000165431	0	6.61726e-05	0	0	0	0	3.30863e-05	6.61726e-05	0	0	0	0	0	3.30863e-05	0	0	0	0	3.30863e-05	k__Bacteria;p__Firmicutes;c__Negativicutes;o__Selenomonadales;f__Veillonellaceae;g__Schwartzia;
Blautia	0.00026469	0.000297777	0.000165431	0.000297777	0.000727898	0.000363949	0.000198518	0.000165431	0.000165431	9.92589e-05	6.61726e-05	0.000165431	0.000132345	0.000297777	0.000397035	0.000132345	0.000165431	0	0.000132345	0.000198518	6.61726e-05	0.000165431	0.000132345	9.92589e-05	0	3.30863e-05	0	3.30863e-05	3.30863e-05	6.61726e-05	k__Bacteria;p__Firmicutes;c__Clostridia;o__Clostridiales;f__Lachnospiraceae;g__Blautia;
Acetobacter	0	0	0.000330863	0.000165431	3.30863e-05	0.000297777	9.92589e-05	6.61726e-05	9.92589e-05	3.30863e-05	0	0	0	0	3.30863e-05	0	0	0	0	0	0	0	3.30863e-05	0	0	0	0	0	0	0	k__Bacteria;p__Proteobacteria;c__Alphaproteobacteria;o__unidentified_Alphaproteobacteria;f__Acetobacteraceae;g__Acetobacter;
unidentified_Bacteroidales	0.0309026	0.0113486	0.0607795	0.00721281	0.013797	0.0106207	0.012639	0.0354023	0.0082054	0.0154513	0.405208	0.0127382	0.0267668	0.0428798	0.0611104	0.0123412	0.006518	0.110111	0.0556842	0.0121096	0.00969428	0.00896638	0.0173372	0.0112493	0.0108523	0.0561474	0.024914	0.00767602	0.00923107	0.07322	k__Bacteria;p__Bacteroidetes;c__Bacteroidia;o__Bacteroidales;f__unidentified_Bacteroidales;g__unidentified_Bacteroidales;
Mycoplasma	0.0021837	0.000727898	0.000132345	0.000165431	3.30863e-05	0.000132345	0.000397035	0.000760985	0.000198518	0.000397035	0	0.000132345	6.61726e-05	0.00089333	0.00142271	0.000430122	0.000397035	0.00109185	0.000694812	0	0	0	0.00238221	0.00165431	0.00244839	0.000959502	0.0676615	0.321466	0.0460561	0.00112493	k__Bacteria;p__Tenericutes;c__Mollicutes;o__Mycoplasmatales;f__Mycoplasmataceae;g__Mycoplasma;
Candidatus_Saccharimonas	0.0235244	0.0994574	0.00512837	0.0276932	0.0231604	0.0234251	0.0418211	0.00301085	0.00492986	0.00416887	0.00449974	0.00827157	0.0144587	0.0303732	0.0418211	0.0442695	0.0524087	0.0931379	0.0540961	0.18171	0.138235	0.19951	0.0226641	0.0172049	0.0209436	0.0048306	0.0264359	0.00440048	0.0208774	0.00324246	k__Bacteria;p__unidentified_Bacteria;c__unidentified_Bacteria;o__unidentified_Bacteria;f__unidentified_Bacteria;g__Candidatus_Saccharimonas;
unidentified_Lachnospiraceae	0.00959502	0.00903256	0.0217377	0.0429791	0.0465524	0.0221678	0.0294468	0.0261051	0.0134992	0.0125397	0.0178335	0.0338473	0.0807305	0.0108192	0.0128706	0.0173041	0.0107861	0.0358986	0.064783	0.0342443	0.0520447	0.0421188	0.0323253	0.129037	0.162685	0.00770911	0.00777528	0.0110839	0.00952885	0.00926416	k__Bacteria;p__Firmicutes;c__Clostridia;o__Clostridiales;f__Lachnospiraceae;g__unidentified_Lachnospiraceae;
unidentified_Ruminococcaceae	0.0803997	0.155671	0.0361302	0.0653785	0.0712679	0.0472472	0.0757676	0.0538314	0.0133669	0.0150543	0.0380492	0.0721612	0.0413909	0.0163115	0.0260058	0.0389095	0.14548	0.066702	0.0577687	0.0300754	0.0326893	0.0269653	0.0322591	0.0269984	0.0241199	0.00777528	0.0169071	0.0121758	0.0231604	0.0110839	k__Bacteria;p__Firmicutes;c__Clostridia;o__Clostridiales;f__Ruminococcaceae;g__unidentified_Ruminococcaceae;
unidentified_Prevotellaceae	0.0240868	0.0106869	0.0195209	0.0219693	0.03259	0.0324907	0.0484052	0.0014558	0.018032	0.0189584	0.00162123	0.00281233	0.0373213	0.0169071	0.0197525	0.00294468	0.00172049	0.011514	0.0242192	0.00777528	0.0147234	0.014194	0.0089333	0.109483	0.128276	0.0277925	0.00582319	0.00350715	0.00535998	0.0213407	k__Bacteria;p__Bacteroidetes;c__Bacteroidia;o__Bacteroidales;f__Prevotellaceae;g__unidentified_Prevotellaceae;
Saccharofermentans	0.00559158	0.00757676	0.00714664	0.03527	0.0338804	0.0192231	0.0190577	0.00853626	0.0144256	0.0152859	0.00588936	0.00721281	0.0608788	0.00400344	0.0055585	0.0048306	0.00188592	0.00320937	0.00698121	0.00403653	0.008437	0.00526072	0.00681578	0.0167747	0.0113155	0.0204142	0.00198518	0.00327554	0.00281233	0.0208444	k__Bacteria;p__Firmicutes;c__Clostridia;o__Clostridiales;f__Ruminococcaceae;g__Saccharofermentans;
Flexilinea	0.000727898	0.00142271	0.000330863	0.000397035	0.000694812	0.000661726	0.000363949	0.0269653	0.000165431	9.92589e-05	0.0198518	0.0442364	0.000231604	0.000198518	0.000463208	0.00294468	0.000496294	0.00138962	0.000595553	0.00122419	0.00105876	0.000760985	0.00254764	0.000363949	0.000132345	0.000165431	3.30863e-05	0.000198518	0	9.92589e-05	k__Bacteria;p__Chloroflexi;c__Anaerolineae;o__Anaerolineales;f__Anaerolineaceae;g__Flexilinea;
Ruminobacter	0.000198518	0.000562467	0.00244839	0.00175357	0.00112493	0.00201826	0.0021837	0.000661726	0.000297777	0.000463208	0.000430122	0.000694812	0.0125066	0.001919	0.00211752	0.00172049	0.000661726	0.00125728	0.00311011	0.00162123	0.00416887	0.00188592	0.00185283	0.00188592	0.00122419	0.0338142	0.000529381	0.000860244	0.000628639	0.00962811	k__Bacteria;p__Proteobacteria;c__Gammaproteobacteria;o__Aeromonadales;f__Succinivibrionaceae;g__Ruminobacter;
Succinivibrio	0.00122419	0.00125728	0.00502912	0.00400344	0.0024153	0.00287851	0.00221678	0.00132345	0.0282888	0.0154182	0.000496294	0.00102567	0.00228295	0.00115802	0.00122419	0.00109185	0.000397035	0.000860244	0.00195209	0.00559158	0.0119442	0.00751059	0.0014558	0.0031432	0.00129037	0.0123412	0.000562467	0.000727898	0.00132345	0.00800688	k__Bacteria;p__Proteobacteria;c__Gammaproteobacteria;o__Aeromonadales;f__Succinivibrionaceae;g__Succinivibrio;
unidentified_Clostridiales	0.00327554	0.00426813	0.00165431	0.00440048	0.00406961	0.00327554	0.0033748	0.027991	0.00129037	0.000992589	0.0117125	0.0243515	0.00403653	0.00215061	0.00645183	0.00238221	0.00115802	0.00423504	0.00377184	0.00267999	0.00188592	0.00340789	0.00545924	0.00172049	0.00211752	0.000860244	0.00026469	0.00198518	0.000529381	0.000496294	k__Bacteria;p__Firmicutes;c__Clostridia;o__Clostridiales;f__unidentified_Clostridiales;g__unidentified_Clostridiales;
Pseudobutyrivibrio	0.00294468	0.00089333	0.00304394	0.00526072	0.0048306	0.00330863	0.00430122	0.00330863	0.00301085	0.0026469	0.00360641	0.00688195	0.0111501	0.00138962	0.00188592	0.006518	0.0024153	0.0124735	0.019951	0.0202819	0.0270315	0.0260058	0.00598862	0.00985971	0.0151866	0.00112493	0.00125728	0.00152197	0.00138962	0.00122419	k__Bacteria;p__Firmicutes;c__Clostridia;o__Clostridiales;f__Lachnospiraceae;g__Pseudobutyrivibrio;
Flavobacterium	6.61726e-05	0.000595553	0.000198518	0.000363949	0.000198518	0.000727898	0.000363949	0	3.30863e-05	0.000794071	0.000397035	0.000595553	0.00162123	3.30863e-05	0.000959502	0.0246824	0.0104553	0.00228295	0.000330863	0.000926416	0.00102567	0.000496294	0.00502912	0.000529381	0.000330863	0.000529381	0.000231604	0.000297777	0.000463208	0.00238221	k__Bacteria;p__Bacteroidetes;c__Bacteroidia;o__Flavobacteriales;f__Flavobacteriaceae;g__Flavobacterium;
Candidatus_Soleaferrea	0.000231604	0.000132345	0.00112493	0.00188592	0.00122419	0.000231604	0.000661726	3.30863e-05	0	0	0.000827157	0.000827157	0.000926416	0.000165431	0.000198518	0.000794071	0.000496294	0.00175357	0.00115802	0.0142602	0.0212745	0.0202488	0.000794071	0.000760985	0.000661726	0	6.61726e-05	0.000165431	6.61726e-05	0	k__Bacteria;p__Firmicutes;c__Clostridia;o__Clostridiales;f__Ruminococcaceae;g__Candidatus_Soleaferrea;
Mogibacterium	0.000794071	0.001919	0.000926416	0.00181975	0.00165431	0.00105876	0.000694812	0.0204142	0.000363949	0.000330863	0.00552541	0.0173703	0.000760985	0.000363949	0.00115802	0.00185283	0.000661726	0.0026469	0.00115802	0.00172049	0.00142271	0.000959502	0.00334172	0.000959502	0.000827157	0.000860244	0.000165431	0.00135654	0.000297777	0.00026469	k__Bacteria;p__Firmicutes;c__Clostridia;o__Clostridiales;f__unidentified_Clostridiales;g__Mogibacterium;
Bacillus	0.00383801	0.00284542	0.0100582	0.00416887	0.0021837	0.0156167	0.00357332	0.00112493	0.00234913	0.00089333	0.00655109	0.00357332	0.0014558	0.0041027	0.00344097	0.0153851	0.00324246	0.00188592	0.00585627	0.0151866	0.00301085	0.00135654	0.0155836	0.00231604	0.0026469	0.00727898	0.00271308	0.00201826	0.00585627	0.00175357	k__Bacteria;p__Firmicutes;c__Bacilli;o__Bacillales;f__Bacillaceae;g__Bacillus;
unidentified_Spirochaetaceae	0.000727898	0.000363949	0.00105876	0.000330863	0.000430122	0.000231604	0.000628639	0.00195209	0.000430122	0.000363949	0.00271308	0.00684886	0.00476443	0.00244839	0.00205135	0.00612096	0.000132345	0.00105876	0.000231604	0.00172049	0.00251456	0.00195209	0.013797	0.006518	0.0055585	0.000132345	9.92589e-05	0.000330863	9.92589e-05	0.000827157	k__Bacteria;p__Spirochaetes;c__Spirochaetia;o__Spirochaetales;f__Spirochaetaceae;g__unidentified_Spirochaetaceae;
Elusimicrobium	6.61726e-05	0.000132345	0.000595553	0.000661726	0.000727898	0.00198518	0.00129037	9.92589e-05	0.000231604	6.61726e-05	0.000496294	0.000727898	0.00188592	0.00165431	0.00178666	0.0131022	0.000562467	0.00102567	0.0100251	0.00162123	0.00102567	0.000595553	0.0117125	0.00572393	0.0067496	0.00122419	0.000463208	0.000827157	0.000794071	0.000463208	k__Bacteria;p__Elusimicrobia;c__unidentified_Elusimicrobia;o__Elusimicrobiales;f__Elusimicrobiaceae;g__Elusimicrobium;
unidentified_Gracilibacteria	0	0	0	0.00234913	0.00188592	0.00479751	0.00688195	9.92589e-05	0.000231604	3.30863e-05	9.92589e-05	0.000363949	0.00122419	0.00453282	0.00671652	0.000397035	0.0127713	0.00327554	0.00678269	0.000165431	0.000297777	3.30863e-05	6.61726e-05	0.000363949	0.000463208	6.61726e-05	0.00208444	0.00026469	0.00178666	0	k__Bacteria;p__Gracilibacteria;c__unidentified_Gracilibacteria;o__unidentified_Gracilibacteria;f__unidentified_Gracilibacteria;g__unidentified_Gracilibacteria;
Alloprevotella	0.000430122	6.61726e-05	0.000827157	0.000165431	0.000529381	0.000198518	0	0	9.92589e-05	0	6.61726e-05	0.000231604	0.000430122	0.000496294	0.000165431	0.00155506	0	0	3.30863e-05	0.000529381	0.000132345	3.30863e-05	0.0119442	0.000330863	0.000661726	0.000363949	0.000132345	9.92589e-05	0.000330863	0.000628639	k__Bacteria;p__Bacteroidetes;c__Bacteroidia;o__Bacteroidales;f__Prevotellaceae;g__Alloprevotella;
Ammoniibacillus	0.0021837	0.00195209	0.00188592	0.00135654	0.00112493	0.0110177	0.00109185	0.00026469	0.000926416	0.000198518	0.00390418	0.00205135	0.000231604	0.00221678	0.00129037	0.0117456	0.000992589	0.000198518	0.00175357	0.0021837	0.00102567	0.000860244	0.00215061	0.000794071	0.000992589	0.00463208	0.000992589	0.000463208	0.00172049	0.000231604	k__Bacteria;p__Firmicutes;c__Bacilli;o__Bacillales;f__Paenibacillaceae;g__Ammoniibacillus;
Campylobacter	6.61726e-05	3.30863e-05	0.000198518	0.000165431	0.000132345	9.92589e-05	0	0.000297777	0.000165431	3.30863e-05	0.000198518	0.00112493	0.000562467	0.000198518	0.000165431	0.00181975	0	0.000132345	0.000463208	0.000926416	0.000860244	0.000992589	0.00896638	0.000463208	0.000661726	0.000198518	9.92589e-05	9.92589e-05	0.000165431	0.000165431	k__Bacteria;p__unidentified_Bacteria;c__unidentified_Bacteria;o__Campylobacterales;f__Campylobacteraceae;g__Campylobacter;
Acinetobacter	6.61726e-05	0.000198518	0.000397035	3.30863e-05	0.000198518	0.000430122	0.000132345	0.00188592	9.92589e-05	0	0.00119111	0.00850318	0.000363949	0.000198518	0.000595553	0.00420196	0.000297777	0.00158814	0.000595553	0.000860244	0.00138962	0.000529381	0.00817231	0.000165431	0.00026469	0.000397035	0.000198518	0.000529381	6.61726e-05	3.30863e-05	k__Bacteria;p__Proteobacteria;c__Gammaproteobacteria;o__Pseudomonadales;f__Moraxellaceae;g__Acinetobacter;
Turicibacter	0.00258073	6.61726e-05	9.92589e-05	0.000231604	0.00026469	6.61726e-05	0.000132345	9.92589e-05	0.000529381	0.000463208	6.61726e-05	0.000132345	0.00102567	0.00618714	0.00208444	3.30863e-05	9.92589e-05	6.61726e-05	0.000198518	9.92589e-05	0.000198518	0.000827157	6.61726e-05	0	0.000165431	6.61726e-05	3.30863e-05	3.30863e-05	6.61726e-05	3.30863e-05	k__Bacteria;p__Firmicutes;c__Erysipelotrichia;o__Erysipelotrichales;f__Erysipelotrichaceae;g__Turicibacter;
Sphingobacterium	0.000496294	0.00228295	0.00132345	0.00406961	0.000794071	0.00181975	0.0024153	0.000132345	0.000430122	0.001919	0.000827157	0.001919	0.00261382	0.000827157	0.00297777	0.000959502	0.00129037	0.000496294	0.00115802	0.00162123	0.00254764	0.000430122	0.00267999	0.00327554	0.00089333	0.000959502	0.0016874	0.000198518	0.00112493	0.00608788	k__Bacteria;p__Bacteroidetes;c__Bacteroidia;o__Sphingobacteriales;f__Sphingobacteriaceae;g__Sphingobacterium;
Lactobacillus	0.000430122	0.000165431	0.000430122	0.000760985	0.000198518	0.000661726	0.000794071	0.000198518	0.00119111	0.000165431	0.000165431	9.92589e-05	0.0021837	0.00370566	0.0021837	0.000628639	0.000132345	0.000165431	0.000198518	0.00026469	0.000231604	0.00569084	9.92589e-05	0	0	9.92589e-05	9.92589e-05	0.000132345	0.000165431	9.92589e-05	k__Bacteria;p__Firmicutes;c__Bacilli;o__Lactobacillales;f__Lactobacillaceae;g__Lactobacillus;
Romboutsia	0.000562467	0.000231604	0.000132345	0.000628639	0.000628639	0.000562467	6.61726e-05	0.000165431	0.000529381	0.000694812	3.30863e-05	9.92589e-05	0.00122419	0.00208444	0.00509529	0.000363949	0.000165431	0.000132345	0.000132345	0.000165431	0.000165431	0.000463208	0.000165431	0.000132345	0.000165431	0.000132345	3.30863e-05	0.000165431	3.30863e-05	9.92589e-05	k__Bacteria;p__Firmicutes;c__Clostridia;o__Clostridiales;f__Peptostreptococcaceae;g__Romboutsia;
Bergeyella	3.30863e-05	3.30863e-05	6.61726e-05	0	0	0.000297777	0	6.61726e-05	0	0	9.92589e-05	0.000529381	9.92589e-05	0	0.000132345	0.00489677	3.30863e-05	0.000132345	0.000463208	6.61726e-05	0.000165431	9.92589e-05	0.000926416	0.000198518	0.000430122	0.000198518	3.30863e-05	3.30863e-05	0	3.30863e-05	k__Bacteria;p__Bacteroidetes;c__Bacteroidia;o__Flavobacteriales;f__unidentified_Flavobacteriales;g__Bergeyella;
Novibacillus	0.000330863	0.00109185	0.000827157	0.000529381	0.000992589	0.00112493	0.000297777	3.30863e-05	0.00178666	0.000430122	0.000661726	0.00142271	0.000628639	0.000397035	0.00115802	0.00105876	0.000198518	0.000165431	0.00456591	0.00115802	0.000628639	0.000661726	0.00105876	0.000529381	0.00135654	0.000562467	0.000330863	6.61726e-05	0.00456591	0.000992589	k__Bacteria;p__Firmicutes;c__Bacilli;o__Bacillales;f__Thermoactinomycetaceae;g__Novibacillus;
Methanosphaera	6.61726e-05	0.000297777	0.000132345	0.000562467	0.00026469	0.00135654	0.00119111	0.00248147	0.000463208	6.61726e-05	0.000430122	0.00148888	9.92589e-05	3.30863e-05	0.00026469	0.000198518	3.30863e-05	0.000165431	0	0	3.30863e-05	3.30863e-05	0.00456591	0.000330863	0	0.000231604	3.30863e-05	6.61726e-05	0	0.000132345	k__Archaea;p__Euryarchaeota;c__Methanobacteria;o__Methanobacteriales;f__Methanobacteriaceae;g__Methanosphaera;
Planifilum	0.00122419	0.000463208	0.000661726	0.000926416	0.000794071	0.00443356	0.00129037	6.61726e-05	6.61726e-05	3.30863e-05	0.00215061	0.000330863	9.92589e-05	0.00165431	0.000330863	0.00377184	0.000760985	0	0.000297777	0.000562467	0.00122419	0.000397035	0.000661726	0.000628639	0.000926416	0.00228295	0.000661726	0.000165431	0.000330863	0	k__Bacteria;p__Firmicutes;c__Bacilli;o__Bacillales;f__Thermoactinomycetaceae;g__Planifilum;
Oribacterium	0.000330863	0.000132345	0.000595553	0.000827157	0.00119111	0.000430122	0.000860244	0.000992589	0.000463208	0.000430122	0.000529381	0.000794071	0.000694812	0.000165431	0.000231604	0.000595553	0	0.000463208	0.00105876	0.000397035	0.000760985	0.000231604	0.00132345	0.00354023	0.00390418	0.000231604	0.000165431	0.00026469	0.000231604	0.000132345	k__Bacteria;p__Firmicutes;c__Clostridia;o__Clostridiales;f__Lachnospiraceae;g__Oribacterium;
Thermobifida	0.000926416	0.000430122	0.00119111	0.00112493	0.00112493	0.00380492	0.000397035	9.92589e-05	0.000165431	3.30863e-05	0.00142271	0.000231604	0.000132345	0.0014558	0.000198518	0.00297777	0.000132345	0.000132345	0.000463208	0.00115802	0.000529381	0.000992589	0.00105876	0.000330863	0.00148888	0.00162123	9.92589e-05	0.000297777	0.000463208	9.92589e-05	k__Bacteria;p__Actinobacteria;c__unidentified_Actinobacteria;o__Streptosporangiales;f__Nocardiopsaceae;g__Thermobifida;
Limnochorda	0.00132345	0.00165431	0.00112493	0.00152197	0.000529381	0.00251456	0.000827157	0.00148888	0.000463208	0	0.00125728	0.00198518	9.92589e-05	0.00129037	0.00119111	0.00307702	0.000794071	0.0024153	0.00178666	0.00155506	0.000992589	0.00026469	0.00142271	0.00112493	0.000397035	0.0016874	0.000463208	0.00370566	0.00132345	0.00026469	k__Bacteria;p__Firmicutes;c__Limnochordia;o__Limnochordales;f__Limnochordaceae;g__Limnochorda;
Weissella	9.92589e-05	0.000132345	0.00324246	0.000363949	0.000529381	0.000397035	0.000496294	3.30863e-05	0.000165431	0.000132345	0.000132345	9.92589e-05	0	0.000132345	0.00026469	6.61726e-05	0.000430122	0.000198518	0.000397035	0.000694812	0.00026469	0.000430122	0.000496294	0.00026469	0.000397035	0.000297777	0.00122419	0.000297777	0.00367258	9.92589e-05	k__Bacteria;p__Firmicutes;c__Bacilli;o__Lactobacillales;f__Leuconostocaceae;g__Weissella;
Capnocytophaga	0	0	0	0	0	0.000165431	0	3.30863e-05	0	0	9.92589e-05	6.61726e-05	0	6.61726e-05	0	0.00327554	3.30863e-05	0	0	6.61726e-05	6.61726e-05	0	0.000959502	3.30863e-05	9.92589e-05	6.61726e-05	0	3.30863e-05	3.30863e-05	0	k__Bacteria;p__Bacteroidetes;c__Bacteroidia;o__Flavobacteriales;f__Flavobacteriaceae;g__Capnocytophaga;
Terrisporobacter	0.000132345	9.92589e-05	0	0.000132345	3.30863e-05	0	0	0	6.61726e-05	0.000529381	3.30863e-05	0	0.00135654	0.000330863	0.00324246	6.61726e-05	3.30863e-05	0	0	0.000132345	6.61726e-05	0.000198518	6.61726e-05	0	0	0	3.30863e-05	0	0	0	k__Bacteria;p__Firmicutes;c__Clostridia;o__Clostridiales;f__Peptostreptococcaceae;g__Terrisporobacter;
Arcobacter	0	0	0	0	0	0	0	0	0	0	6.61726e-05	6.61726e-05	3.30863e-05	0	0	0.00297777	6.61726e-05	0	0	0.000132345	0	0	0.000661726	0	0	0	0	0	0	0	k__Bacteria;p__unidentified_Bacteria;c__unidentified_Bacteria;o__Campylobacterales;f__unidentified_Campylobacterales;g__Arcobacter;
Moheibacter	0.000363949	0.00221678	0.00089333	0.00198518	0.000860244	0.000562467	9.92589e-05	6.61726e-05	3.30863e-05	0.000165431	0.000595553	0.00175357	9.92589e-05	0.000827157	0.00281233	0.000463208	6.61726e-05	6.61726e-05	9.92589e-05	0.000959502	0.00119111	0.000430122	0.00172049	0.00122419	0.00122419	0.000430122	6.61726e-05	0.000132345	0.000132345	0.000231604	k__Bacteria;p__Bacteroidetes;c__Bacteroidia;o__Flavobacteriales;f__unidentified_Flavobacteriales;g__Moheibacter;
Pseudoxanthomonas	0.000463208	9.92589e-05	0.00112493	0.000463208	0.000496294	0.000363949	9.92589e-05	6.61726e-05	0.000363949	0.000132345	0.00105876	0.000165431	0.00026469	0.000827157	6.61726e-05	0.000397035	3.30863e-05	9.92589e-05	0.00125728	0.00224987	0.000363949	0.000397035	0.00277925	0.000330863	0.000827157	0.000165431	6.61726e-05	0	0.000926416	0.000297777	k__Bacteria;p__Proteobacteria;c__Gammaproteobacteria;o__Xanthomonadales;f__Xanthomonadaceae;g__Pseudoxanthomonas;
Longispora	0	9.92589e-05	0.000132345	0.000330863	0.00234913	9.92589e-05	0.000363949	0.000794071	6.61726e-05	9.92589e-05	6.61726e-05	0.000231604	3.30863e-05	3.30863e-05	0.000132345	0.000397035	0.000132345	0.000727898	9.92589e-05	0.00026469	0.000231604	0.00165431	0.000165431	9.92589e-05	0.00267999	0.00026469	0.000165431	0.00112493	0	0.000132345	k__Bacteria;p__Actinobacteria;c__unidentified_Actinobacteria;o__Micromonosporales;f__Micromonosporaceae;g__Longispora;
Povalibacter	9.92589e-05	0.000297777	0.000595553	0.00026469	0.000330863	0.00178666	6.61726e-05	3.30863e-05	3.30863e-05	0	0.00026469	0.000165431	9.92589e-05	0.000231604	0.000297777	0.00234913	0.000165431	0.000231604	0.000198518	0.00119111	0.00026469	0.000231604	0.00135654	0.000165431	0.000397035	0.000992589	3.30863e-05	0.000165431	0.000165431	0	k__Bacteria;p__Proteobacteria;c__Gammaproteobacteria;o__unidentified_Gammaproteobacteria;f__unidentified_Gammaproteobacteria;g__Povalibacter;
Pseudomonas	0	0.000132345	0.000430122	0.00205135	0	0.000132345	6.61726e-05	0.000132345	0	0.000132345	0	0.000297777	0.000165431	9.92589e-05	0.000165431	0.00026469	6.61726e-05	0.000397035	3.30863e-05	0.000330863	0.00228295	3.30863e-05	0.000694812	0.00181975	0.000132345	3.30863e-05	0	6.61726e-05	0	0.000363949	k__Bacteria;p__Proteobacteria;c__Gammaproteobacteria;o__Pseudomonadales;f__Pseudomonadaceae;g__Pseudomonas;
unidentified_Verrucomicrobiae	0	0	0	6.61726e-05	3.30863e-05	9.92589e-05	0.000132345	0	0	0	0	0	0.000132345	0.000165431	0.000198518	0.000198518	3.30863e-05	6.61726e-05	9.92589e-05	0.00026469	0.000496294	6.61726e-05	0.00224987	0.00172049	0.000694812	0.00178666	6.61726e-05	6.61726e-05	0	0.00089333	k__Bacteria;p__Verrucomicrobia;c__Verrucomicrobiae;o__unidentified_Verrucomicrobiae;f__unidentified_Verrucomicrobiae;g__unidentified_Verrucomicrobiae;
unidentified_Cyanobacteria	0	0	0	0	0	0	0	0	0	0	0	0	0	0	0	0	6.61726e-05	0	0	0	0	0	0	0	0	0	6.61726e-05	0.00221678	0	0	k__Bacteria;p__Cyanobacteria;c__unidentified_Cyanobacteria;o__unidentified_Cyanobacteria;f__unidentified_Cyanobacteria;g__unidentified_Cyanobacteria;
Oceanobacillus	0	0	0.000727898	9.92589e-05	0.000198518	0.000132345	0.000363949	3.30863e-05	9.92589e-05	0	0	0	0	0	0	6.61726e-05	3.30863e-05	6.61726e-05	9.92589e-05	0.00221678	0.000165431	6.61726e-05	0.00195209	3.30863e-05	0.000132345	3.30863e-05	9.92589e-05	0	9.92589e-05	3.30863e-05	k__Bacteria;p__Firmicutes;c__Bacilli;o__Bacillales;f__Bacillaceae;g__Oceanobacillus;
Paracoccus	0	0.000330863	3.30863e-05	0.00205135	0	0.000165431	0	6.61726e-05	3.30863e-05	0.000231604	6.61726e-05	0.00026469	0.000727898	0	0.000397035	0	0	0	6.61726e-05	0	0.00132345	0	3.30863e-05	0.00142271	3.30863e-05	0	3.30863e-05	0	0	0.000760985	k__Bacteria;p__Proteobacteria;c__Alphaproteobacteria;o__Rhodobacterales;f__Rhodobacteraceae;g__Paracoccus;
Lysobacter	0	0	0.000132345	0.00201826	0	6.61726e-05	0	0	0	0	6.61726e-05	0	0	0	0	0.000165431	0	0	0	0	0.00198518	3.30863e-05	3.30863e-05	0.00138962	6.61726e-05	9.92589e-05	0	6.61726e-05	0	0	k__Bacteria;p__Proteobacteria;c__Gammaproteobacteria;o__Xanthomonadales;f__Xanthomonadaceae;g__Lysobacter;
Parapedobacter	0	0.00132345	0.000231604	0.00158814	9.92589e-05	0.000132345	3.30863e-05	6.61726e-05	0	0.000595553	0	0.000694812	0.000860244	0	0.00129037	0.000198518	3.30863e-05	0	3.30863e-05	0.000231604	0.000760985	9.92589e-05	0.000397035	0.000959502	0.000132345	6.61726e-05	3.30863e-05	0	3.30863e-05	0.00195209	k__Bacteria;p__Bacteroidetes;c__Bacteroidia;o__Sphingobacteriales;f__Sphingobacteriaceae;g__Parapedobacter;
Chelativorans	0.000363949	0.00089333	0.000661726	0.00152197	0.00125728	0.00142271	3.30863e-05	6.61726e-05	0.000198518	0.000165431	0.000860244	0.000959502	0.000529381	0.000529381	0.000860244	0.00105876	0.000132345	0.000132345	0.000595553	0.0014558	0.00125728	0.00105876	0.00158814	0.00089333	0.001919	0.000562467	0.000165431	0.000198518	0.000496294	0.000496294	k__Bacteria;p__Proteobacteria;c__Alphaproteobacteria;o__Rhizobiales;f__Rhizobiaceae;g__Chelativorans;
Porphyromonas	0	6.61726e-05	3.30863e-05	0	0	0.000231604	6.61726e-05	0	0	0	0.000132345	0.000794071	3.30863e-05	0.000132345	0.000231604	0.001919	0	3.30863e-05	0.000132345	0.000231604	0.000132345	0.000198518	0.000330863	0.000132345	9.92589e-05	3.30863e-05	0.000132345	0	0.000165431	0	k__Bacteria;p__Bacteroidetes;c__Bacteroidia;o__Bacteroidales;f__Porphyromonadaceae;g__Porphyromonas;
Aquamicrobium	3.30863e-05	0.000760985	0.000297777	0.00188592	0.000165431	0.000231604	0	0	0.000132345	6.61726e-05	0	0.000860244	0.000297777	3.30863e-05	0.00105876	0.00026469	0	0	0.000330863	0.000330863	0.00188592	0.000231604	0.000430122	0.00135654	0.000430122	9.92589e-05	0	3.30863e-05	0.000363949	0.000363949	k__Bacteria;p__Proteobacteria;c__Alphaproteobacteria;o__Rhizobiales;f__Rhizobiaceae;g__Aquamicrobium;
Neisseria	0	0	0	0	0	0	0	0	0	0	6.61726e-05	6.61726e-05	9.92589e-05	0	6.61726e-05	6.61726e-05	0	0	0	3.30863e-05	0	0	0.00185283	3.30863e-05	0	6.61726e-05	9.92589e-05	0	0	0	k__Bacteria;p__Proteobacteria;c__Gammaproteobacteria;o__unidentified_Gammaproteobacteria;f__Neisseriaceae;g__Neisseria;
unidentified_Enterobacteriaceae	0.000198518	6.61726e-05	0.00026469	0.00112493	0.000529381	0.000363949	0.000330863	0.000132345	9.92589e-05	3.30863e-05	0.000397035	0.000165431	0.000628639	0.000595553	0.000496294	0.000694812	0.00158814	0.000330863	0.000496294	0.000760985	0.00181975	0.000330863	3.30863e-05	9.92589e-05	9.92589e-05	6.61726e-05	6.61726e-05	0.00026469	6.61726e-05	6.61726e-05	k__Bacteria;p__Proteobacteria;c__Gammaproteobacteria;o__Enterobacteriales;f__Enterobacteriaceae;g__unidentified_Enterobacteriaceae;
Thermobacillus	0.000330863	9.92589e-05	0.000363949	0.000529381	0.000397035	0.00112493	0.000562467	0.000198518	0.000694812	0.00026469	0.000661726	6.61726e-05	0.000132345	0.000463208	6.61726e-05	0.00102567	0.000330863	6.61726e-05	0.00142271	0.000430122	0.000496294	0.000297777	0.000827157	0.000397035	0.00026469	0.000562467	0.000231604	0.00026469	0.0016874	0.000231604	k__Bacteria;p__Firmicutes;c__Bacilli;o__Bacillales;f__Paenibacillaceae;g__Thermobacillus;
unidentified_Bacteria	3.30863e-05	9.92589e-05	0.000330863	0.000595553	0.00165431	0.000165431	0.000397035	9.92589e-05	3.30863e-05	9.92589e-05	0	0	6.61726e-05	0	6.61726e-05	0.000330863	6.61726e-05	0.000165431	0.000132345	0.000330863	0.000132345	0.000231604	0.000363949	0.000363949	0.000231604	0	3.30863e-05	3.30863e-05	0	3.30863e-05	k__Bacteria;p__unidentified_Bacteria;c__unidentified_Bacteria;o__unidentified_Bacteria;f__unidentified_Bacteria;g__unidentified_Bacteria;
Taibaiella	6.61726e-05	6.61726e-05	0.000760985	0.000794071	0.000231604	0.000694812	0	6.61726e-05	6.61726e-05	6.61726e-05	0.000132345	9.92589e-05	0	0.000198518	3.30863e-05	0.000727898	0.000132345	0	0	0.00142271	0.000397035	6.61726e-05	0.00165431	0.00026469	9.92589e-05	0.000397035	6.61726e-05	3.30863e-05	0.000297777	6.61726e-05	k__Bacteria;p__Bacteroidetes;c__Bacteroidia;o__Chitinophagales;f__Chitinophagaceae;g__Taibaiella;
Syntrophococcus	0.000231604	0.00026469	0.000165431	0.000297777	0.00026469	6.61726e-05	6.61726e-05	0.00155506	0.000231604	0.000198518	0.00122419	0.000794071	0.000132345	6.61726e-05	6.61726e-05	3.30863e-05	3.30863e-05	0.000132345	0	6.61726e-05	0.000198518	6.61726e-05	0.000363949	6.61726e-05	9.92589e-05	6.61726e-05	3.30863e-05	0.000132345	9.92589e-05	6.61726e-05	k__Bacteria;p__Firmicutes;c__Clostridia;o__Clostridiales;f__Lachnospiraceae;g__Syntrophococcus;
Actinomadura	3.30863e-05	0.000231604	0.000562467	0.000926416	0.00148888	0	0.000297777	0.000231604	6.61726e-05	6.61726e-05	9.92589e-05	0.000330863	6.61726e-05	9.92589e-05	0.000198518	0.000132345	0.000231604	0.00026469	0.000496294	0.000760985	0.000760985	0.000860244	0.000727898	0.000595553	0.00148888	6.61726e-05	0.000330863	0.000297777	0.000165431	0	k__Bacteria;p__Actinobacteria;c__unidentified_Actinobacteria;o__Streptosporangiales;f__Thermomonosporaceae;g__Actinomadura;
Caldicoprobacter	0	0	0.000794071	0.000132345	0	0	0	0.000330863	0	0	0	0	0	0	6.61726e-05	0.000165431	0.000132345	0.000430122	6.61726e-05	0.00148888	0	0	0.00115802	0	3.30863e-05	0	3.30863e-05	0.000529381	0	0	k__Bacteria;p__Firmicutes;c__Clostridia;o__Clostridiales;f__Caldicoprobacteraceae;g__Caldicoprobacter;
Bacteroides	0.000330863	0.000231604	0	0.000165431	0.000595553	0.000529381	6.61726e-05	0.000330863	3.30863e-05	3.30863e-05	0.000463208	0.00089333	0.000132345	0.00138962	0.000661726	0.00089333	0.000198518	3.30863e-05	0.000132345	0.000231604	0.000132345	0.000330863	0.000496294	0.000132345	6.61726e-05	9.92589e-05	3.30863e-05	3.30863e-05	3.30863e-05	0	k__Bacteria;p__Bacteroidetes;c__Bacteroidia;o__Bacteroidales;f__Bacteroidaceae;g__Bacteroides;
Pusillimonas	0	0.00102567	3.30863e-05	0.00135654	0.000529381	0.00026469	9.92589e-05	6.61726e-05	9.92589e-05	3.30863e-05	3.30863e-05	0.00112493	9.92589e-05	6.61726e-05	0.00122419	9.92589e-05	0.000132345	6.61726e-05	0.000330863	0.000231604	0.00122419	0.000198518	0.000463208	0.000992589	0.000363949	0.000132345	0.000132345	0.000198518	0.000430122	0.000231604	k__Bacteria;p__Proteobacteria;c__Gammaproteobacteria;o__unidentified_Gammaproteobacteria;f__Burkholderiaceae;g__Pusillimonas;
Bordetella	3.30863e-05	0.000529381	0.00026469	0.00105876	0.000628639	0.000165431	6.61726e-05	0	0.000297777	0.000297777	0.000198518	0.000430122	0.000760985	0.000132345	0.00089333	0.000330863	3.30863e-05	0	0.00109185	0.000297777	0.00135654	0.000297777	0.000430122	0.00102567	0.000165431	9.92589e-05	0	0	0.00115802	0.00112493	k__Bacteria;p__Proteobacteria;c__Gammaproteobacteria;o__unidentified_Gammaproteobacteria;f__Burkholderiaceae;g__Bordetella;
Altererythrobacter	3.30863e-05	9.92589e-05	0.000132345	0.00132345	0.000198518	0.000363949	0	0	0	9.92589e-05	0	9.92589e-05	0.000165431	6.61726e-05	0.000132345	0.00026469	3.30863e-05	0.000132345	0.000165431	0.000297777	0.00109185	9.92589e-05	0.000330863	0.000595553	0.000165431	0.00026469	0	9.92589e-05	3.30863e-05	0.000198518	k__Bacteria;p__Proteobacteria;c__Alphaproteobacteria;o__Sphingomonadales;f__Sphingomonadaceae;g__Altererythrobacter;
Salmonella	3.30863e-05	3.30863e-05	0.000198518	0.000397035	0.000463208	0.000165431	0.000132345	0.00132345	0.000132345	0.000132345	0.000562467	0.000132345	9.92589e-05	3.30863e-05	0	9.92589e-05	0.000231604	0.000198518	0	0.00026469	0.000297777	0.000959502	0	0	3.30863e-05	0	0	3.30863e-05	0	0	k__Bacteria;p__Proteobacteria;c__Gammaproteobacteria;o__Enterobacteriales;f__Enterobacteriaceae;g__Salmonella;
Vulgatibacter	0.000694812	0.000330863	0.000496294	3.30863e-05	0.00026469	0.00109185	0.000330863	0.000330863	0	0	0.00122419	0.000363949	3.30863e-05	0.000562467	0.000231604	0.00122419	0.000330863	0.000397035	9.92589e-05	0.00089333	0.000297777	0.000198518	0.00109185	0.000363949	0.000463208	0.000694812	0.000330863	0.000628639	3.30863e-05	0	k__Bacteria;p__Proteobacteria;c__Deltaproteobacteria;o__Myxococcales;f__Vulgatibacteraceae;g__Vulgatibacter;
Candidatus_Endomicrobium	6.61726e-05	0.000132345	9.92589e-05	3.30863e-05	0	6.61726e-05	3.30863e-05	0.000165431	3.30863e-05	0	0.000198518	0.00026469	0.000165431	0.000297777	0.000165431	0.000463208	0.00026469	0.00122419	0.00105876	9.92589e-05	0.000297777	0.000132345	0.000165431	0.000430122	0.000628639	3.30863e-05	0.000297777	0.000198518	6.61726e-05	6.61726e-05	k__Bacteria;p__Elusimicrobia;c__Endomicrobia;o__Endomicrobiales;f__Endomicrobiaceae;g__Candidatus_Endomicrobium;
Niabella	0.00026469	0.000661726	0.000430122	0.000231604	0.000363949	0.00109185	3.30863e-05	6.61726e-05	9.92589e-05	0.000231604	0.000595553	0.000463208	0.000297777	0.000628639	0.00115802	0.00109185	9.92589e-05	0	0.000595553	0.000595553	0.000397035	0.000330863	0.000727898	0.00026469	0.000926416	0.000496294	0	0	0.000397035	0.000926416	k__Bacteria;p__Bacteroidetes;c__Bacteroidia;o__Chitinophagales;f__Chitinophagaceae;g__Niabella;
Alistipes	0.00026469	0	0	0	0	0	0	0	0	0	3.30863e-05	0	0	0.00109185	0	0	0	0	0	0	0	0	0	0	0	0	0	0	0	3.30863e-05	k__Bacteria;p__Bacteroidetes;c__Bacteroidia;o__Bacteroidales;f__Rikenellaceae;g__Alistipes;
Brevundimonas	3.30863e-05	0	6.61726e-05	0	0	9.92589e-05	6.61726e-05	0.000132345	6.61726e-05	6.61726e-05	0	0	0	0.000760985	0.00102567	9.92589e-05	0	6.61726e-05	6.61726e-05	0	0.000132345	0	0	3.30863e-05	0	6.61726e-05	0	0.000363949	0	0	k__Bacteria;p__Proteobacteria;c__Alphaproteobacteria;o__Caulobacterales;f__Caulobacteraceae;g__Brevundimonas;
Bifidobacterium	0.000529381	0.000363949	0.000760985	0.000231604	0.000132345	0.000330863	0.000231604	0.000297777	0.000297777	0.000397035	0.000132345	0.000132345	0.000165431	0.000132345	0	9.92589e-05	0.000132345	0.000794071	0.000992589	0.00026469	0.000430122	9.92589e-05	0	0	3.30863e-05	0	0	3.30863e-05	0	0	k__Bacteria;p__Actinobacteria;c__unidentified_Actinobacteria;o__Bifidobacteriales;f__Bifidobacteriaceae;g__Bifidobacterium;
Succinimonas	3.30863e-05	6.61726e-05	3.30863e-05	0.000330863	0.000959502	9.92589e-05	3.30863e-05	0	3.30863e-05	0	0	0	0	0	0	0	0	0	0	0	0	0	3.30863e-05	0	6.61726e-05	0	0	0	0	0	k__Bacteria;p__Proteobacteria;c__Gammaproteobacteria;o__Aeromonadales;f__Succinivibrionaceae;g__Succinimonas;
Sandarakinorhabdus	0.000562467	6.61726e-05	6.61726e-05	0.00026469	0.000198518	0.000198518	0	0	3.30863e-05	3.30863e-05	0.000926416	6.61726e-05	9.92589e-05	0.000463208	3.30863e-05	0.000529381	0	3.30863e-05	9.92589e-05	9.92589e-05	0.000165431	3.30863e-05	0.000132345	0.000231604	0.000132345	9.92589e-05	0	3.30863e-05	6.61726e-05	9.92589e-05	k__Bacteria;p__Proteobacteria;c__Alphaproteobacteria;o__Sphingomonadales;f__Sphingomonadaceae;g__Sandarakinorhabdus;
Salinispora	3.30863e-05	0.000132345	0	0.000926416	0	0	0	0.000430122	0	0	9.92589e-05	3.30863e-05	0	9.92589e-05	0.000132345	6.61726e-05	0	0.000529381	0	0	0.000595553	0	3.30863e-05	0.000430122	0	9.92589e-05	3.30863e-05	0.000926416	0	0	k__Bacteria;p__Actinobacteria;c__unidentified_Actinobacteria;o__Micromonosporales;f__Micromonosporaceae;g__Salinispora;
unidentified_Sphingobacteriaceae	0	0.000496294	0	0.00089333	0	0	0	0	0	9.92589e-05	0	0.000330863	0.000231604	0	0.000430122	0	0	3.30863e-05	6.61726e-05	0	0.000430122	0	0	0.000628639	0	0	0	0	9.92589e-05	0.000297777	k__Bacteria;p__Bacteroidetes;c__Bacteroidia;o__Sphingobacteriales;f__Sphingobacteriaceae;g__unidentified_Sphingobacteriaceae;
Georgenia	0.000198518	9.92589e-05	6.61726e-05	0.00089333	0.000198518	9.92589e-05	0.000330863	6.61726e-05	0	0.000198518	0.000297777	9.92589e-05	0.000297777	0.000330863	0.000165431	9.92589e-05	0.000198518	6.61726e-05	6.61726e-05	0.000165431	0.000397035	9.92589e-05	0.000165431	0.000363949	0.000132345	0	0.000330863	0.000165431	3.30863e-05	0.000363949	k__Bacteria;p__Actinobacteria;c__unidentified_Actinobacteria;o__Micrococcales;f__Bogoriellaceae;g__Georgenia;
Sediminispirochaeta	6.61726e-05	0	3.30863e-05	0	3.30863e-05	3.30863e-05	3.30863e-05	3.30863e-05	3.30863e-05	9.92589e-05	0.000330863	0	0.00089333	0.000297777	0	6.61726e-05	0	0	0	9.92589e-05	3.30863e-05	0	6.61726e-05	0	9.92589e-05	3.30863e-05	3.30863e-05	0	0	0	k__Bacteria;p__Spirochaetes;c__Spirochaetia;o__Spirochaetales;f__Spirochaetaceae;g__Sediminispirochaeta;
Gracilibacillus	6.61726e-05	0.000397035	0.000198518	0.000430122	0.000330863	6.61726e-05	0	0.000132345	9.92589e-05	6.61726e-05	6.61726e-05	0.000198518	3.30863e-05	6.61726e-05	0.000595553	6.61726e-05	0	6.61726e-05	0.000231604	0.000463208	0.000198518	0.000165431	0.000860244	0.000198518	0.000231604	0	3.30863e-05	0.000198518	0.000397035	6.61726e-05	k__Bacteria;p__Firmicutes;c__Bacilli;o__Bacillales;f__Bacillaceae;g__Gracilibacillus;
Calditerricola	0.000363949	0.000827157	3.30863e-05	0.000132345	0	0.000132345	0	0	0	0	0.000397035	0.000529381	0	0.00026469	0.000430122	0.000198518	0	0	0	0.000231604	9.92589e-05	0	0.000198518	0	6.61726e-05	0.000165431	0	0	0.000132345	0	k__Bacteria;p__Firmicutes;c__Bacilli;o__Bacillales;f__Bacillaceae;g__Calditerricola;
Haloplasma	0.000562467	0	3.30863e-05	0	0	0.000330863	0	0	0	0	0.000794071	3.30863e-05	0	0.000562467	0	0.000132345	6.61726e-05	6.61726e-05	6.61726e-05	9.92589e-05	0	3.30863e-05	9.92589e-05	0.000132345	0	9.92589e-05	0	0	0	0	k__Bacteria;p__Tenericutes;c__Mollicutes;o__Haloplasmatales;f__Haloplasmataceae;g__Haloplasma;
unidentified_Melainabacteria	3.30863e-05	0	0	0	6.61726e-05	0.000132345	0	0	0	3.30863e-05	0	0	0.000794071	0.000132345	3.30863e-05	0	0	0	0	0	0	0	0	0	0	0	0	0	0	3.30863e-05	k__Bacteria;p__Melainabacteria;c__unidentified_Melainabacteria;o__unidentified_Melainabacteria;f__unidentified_Melainabacteria;g__unidentified_Melainabacteria;
Pantoea	6.61726e-05	6.61726e-05	9.92589e-05	0.00026469	0.000165431	0.000132345	6.61726e-05	0.000760985	3.30863e-05	0	0.000562467	0.000132345	9.92589e-05	3.30863e-05	0	9.92589e-05	0.000132345	0.000165431	9.92589e-05	0.000165431	6.61726e-05	6.61726e-05	3.30863e-05	3.30863e-05	6.61726e-05	0	0	9.92589e-05	0	0	k__Bacteria;p__Proteobacteria;c__Gammaproteobacteria;o__Enterobacteriales;f__Enterobacteriaceae;g__Pantoea;
Luteimonas	3.30863e-05	3.30863e-05	6.61726e-05	0.000297777	0.000760985	0.000363949	0	6.61726e-05	6.61726e-05	3.30863e-05	9.92589e-05	3.30863e-05	0	3.30863e-05	6.61726e-05	0.000628639	6.61726e-05	0.000198518	0.000430122	6.61726e-05	0.000529381	0.000330863	0.000132345	0.000165431	0.000529381	0.000330863	6.61726e-05	0.000165431	0.000430122	0	k__Bacteria;p__Proteobacteria;c__Gammaproteobacteria;o__Xanthomonadales;f__Xanthomonadaceae;g__Luteimonas;
Kroppenstedtia	0	3.30863e-05	3.30863e-05	0.000231604	0	0	0	0	0.000165431	0	0	0	0	0	0	3.30863e-05	0	0	0.000430122	0	0.000165431	0	0	6.61726e-05	0	0	0	0	0.000727898	6.61726e-05	k__Bacteria;p__Firmicutes;c__Bacilli;o__Bacillales;f__Thermoactinomycetaceae;g__Kroppenstedtia;
Shuttleworthia	0.000132345	3.30863e-05	0	0.000496294	0.000397035	0.000198518	0.000198518	3.30863e-05	0.000132345	0.000430122	0.000165431	0.000330863	0.000529381	0.000132345	9.92589e-05	0.000231604	0.000198518	0.000562467	0.000694812	6.61726e-05	0.00026469	0.000165431	0.000198518	0.000661726	0.000661726	6.61726e-05	9.92589e-05	9.92589e-05	6.61726e-05	3.30863e-05	k__Bacteria;p__Firmicutes;c__Clostridia;o__Clostridiales;f__Lachnospiraceae;g__Shuttleworthia;
Saccharomonospora	6.61726e-05	3.30863e-05	0.000397035	0.000297777	0.000628639	3.30863e-05	0	3.30863e-05	0.000198518	0.000132345	6.61726e-05	0.000363949	0.000397035	9.92589e-05	3.30863e-05	3.30863e-05	0	6.61726e-05	0.000562467	0.000694812	0.000297777	0.000430122	0.000628639	0.000231604	0.000661726	3.30863e-05	3.30863e-05	0.000132345	0.000363949	0.000496294	k__Bacteria;p__Actinobacteria;c__unidentified_Actinobacteria;o__Pseudonocardiales;f__Pseudonocardiaceae;g__Saccharomonospora;
Chelatococcus	0.000231604	6.61726e-05	0.000529381	0.000562467	0.000297777	0.000430122	0	0	6.61726e-05	3.30863e-05	0.000694812	0.000132345	0.00026469	0.00026469	9.92589e-05	0.000397035	0	0	0.000397035	0.000363949	0.000330863	3.30863e-05	0.000562467	0.00026469	0.00026469	0.000165431	0	0	0.000231604	9.92589e-05	k__Bacteria;p__Proteobacteria;c__Alphaproteobacteria;o__Rhizobiales;f__Beijerinckiaceae;g__Chelatococcus;
Enterococcus	0	3.30863e-05	0.000132345	0	3.30863e-05	0	3.30863e-05	0	0	0	6.61726e-05	0	3.30863e-05	0.000661726	0.000595553	6.61726e-05	0	0	3.30863e-05	0	9.92589e-05	0.000430122	0	0	0	0	0	0	0	0	k__Bacteria;p__Firmicutes;c__Bacilli;o__Lactobacillales;f__Enterococcaceae;g__Enterococcus;
Persicitalea	6.61726e-05	0.000397035	9.92589e-05	0.000529381	0.000595553	0.000529381	0.000165431	0	6.61726e-05	0.000132345	0	0.000330863	0.000198518	0	0.000397035	0.000397035	0	3.30863e-05	0.000198518	0.000297777	0.000165431	0.000165431	0.000330863	0.000132345	0.000463208	0.000165431	9.92589e-05	0.000165431	0.000430122	0.000165431	k__Bacteria;p__Bacteroidetes;c__Bacteroidia;o__Cytophagales;f__Spirosomaceae;g__Persicitalea;
Erysipelatoclostridium	3.30863e-05	9.92589e-05	0	0.000562467	3.30863e-05	0	0	0	0	0	0	0	0	0	3.30863e-05	0	0	0	0	3.30863e-05	9.92589e-05	0	0	0	0	0	0	0	0	0	k__Bacteria;p__Firmicutes;c__Erysipelotrichia;o__Erysipelotrichales;f__Erysipelotrichaceae;g__Erysipelatoclostridium;
Anseongella	0	0.000198518	0	0.000562467	3.30863e-05	3.30863e-05	0	3.30863e-05	0	6.61726e-05	0	0.000231604	0	0	0.000165431	0	0	0	0	3.30863e-05	0.000330863	0	9.92589e-05	0.000562467	0	0	9.92589e-05	9.92589e-05	9.92589e-05	6.61726e-05	k__Bacteria;p__Bacteroidetes;c__Bacteroidia;o__Sphingobacteriales;f__Sphingobacteriaceae;g__Anseongella;
Caldalkalibacillus	6.61726e-05	0.000231604	0.000132345	0.000132345	0.000198518	0.00026469	6.61726e-05	0.000231604	3.30863e-05	6.61726e-05	0.000297777	0.000198518	6.61726e-05	0.00026469	0.000198518	0.000562467	9.92589e-05	0.00026469	9.92589e-05	0.000198518	0.000132345	0	0.000430122	3.30863e-05	6.61726e-05	0.000132345	0	0.000430122	0.000132345	6.61726e-05	k__Bacteria;p__Firmicutes;c__Bacilli;o__Bacillales;f__Bacillaceae;g__Caldalkalibacillus;
Idiomarina	0	6.61726e-05	6.61726e-05	0.000330863	0	0	0	0	0	0	0	0	0	0	3.30863e-05	0	0	0	0	0	0.000562467	3.30863e-05	0	0.000363949	3.30863e-05	0	0	0	0	0	k__Bacteria;p__Proteobacteria;c__Gammaproteobacteria;o__Alteromonadales;f__Idiomarinaceae;g__Idiomarina;
Anaerosporobacter	6.61726e-05	3.30863e-05	0	9.92589e-05	9.92589e-05	0.000165431	6.61726e-05	9.92589e-05	0	0	0	0.000132345	9.92589e-05	9.92589e-05	6.61726e-05	0.000165431	0	6.61726e-05	0.000330863	0.000165431	3.30863e-05	0.000132345	0.000132345	0.000562467	0.000430122	6.61726e-05	0	6.61726e-05	9.92589e-05	6.61726e-05	k__Bacteria;p__Firmicutes;c__Clostridia;o__Clostridiales;f__Lachnospiraceae;g__Anaerosporobacter;
unidentified_Acidobacteria	6.61726e-05	0.00026469	6.61726e-05	0.000463208	0.000297777	0.000529381	0	3.30863e-05	3.30863e-05	0	0.000363949	0.000165431	3.30863e-05	6.61726e-05	0.000198518	0.000562467	6.61726e-05	0	0.000198518	0.000330863	0.000562467	0.000132345	0.000198518	0.000562467	0.000330863	0.000198518	6.61726e-05	3.30863e-05	9.92589e-05	3.30863e-05	k__Bacteria;p__Acidobacteria;c__unidentified_Acidobacteria;o__unidentified_Acidobacteria;f__unidentified_Acidobacteria;g__unidentified_Acidobacteria;
Cohnella	3.30863e-05	0	3.30863e-05	3.30863e-05	0.000231604	9.92589e-05	3.30863e-05	0	6.61726e-05	0.000330863	6.61726e-05	3.30863e-05	0.00026469	9.92589e-05	0	0.000132345	3.30863e-05	0	0.000132345	0.000132345	0.000132345	0.000165431	0.000198518	0	0.00026469	6.61726e-05	6.61726e-05	6.61726e-05	3.30863e-05	0.000562467	k__Bacteria;p__Firmicutes;c__Bacilli;o__Bacillales;f__Paenibacillaceae;g__Cohnella;
Pyramidobacter	0.000231604	9.92589e-05	6.61726e-05	0.000165431	0.000297777	3.30863e-05	0	0.000198518	9.92589e-05	0	0.000529381	0	3.30863e-05	0	0	3.30863e-05	0	6.61726e-05	6.61726e-05	3.30863e-05	6.61726e-05	0	0	0	0	0	0	0	0	0	k__Bacteria;p__Synergistetes;c__Synergistia;o__Synergistales;f__Synergistaceae;g__Pyramidobacter;
Demequina	0	0	6.61726e-05	0.000529381	9.92589e-05	0	0	0	0	0	0	0	0	0	3.30863e-05	6.61726e-05	0	0	0	0.000231604	0.000330863	3.30863e-05	0.000165431	0.000231604	9.92589e-05	0	0	0	0	3.30863e-05	k__Bacteria;p__Actinobacteria;c__unidentified_Actinobacteria;o__Micrococcales;f__Demequinaceae;g__Demequina;
Pseudofulvimonas	0	0.000198518	9.92589e-05	0.000198518	0.000132345	0.000165431	0	3.30863e-05	3.30863e-05	0	0	0.000165431	0	0	0.000231604	0.000198518	0	0	6.61726e-05	0.000132345	0.000165431	9.92589e-05	0.000529381	9.92589e-05	3.30863e-05	0.000132345	3.30863e-05	0	0.000132345	0	k__Bacteria;p__Proteobacteria;c__Gammaproteobacteria;o__Xanthomonadales;f__Rhodanobacteraceae;g__Pseudofulvimonas;
Sporocytophaga	0	0	0.000363949	0	3.30863e-05	3.30863e-05	6.61726e-05	0	0.000132345	0	0	0	0	0	6.61726e-05	3.30863e-05	0	0	0.000231604	0.000463208	0	0	0.000496294	3.30863e-05	6.61726e-05	6.61726e-05	0	0	0.000198518	0	k__Bacteria;p__Bacteroidetes;c__Bacteroidia;o__Cytophagales;f__Cytophagaceae;g__Sporocytophaga;
Fusobacterium	0	0	0	9.92589e-05	0	0	0	6.61726e-05	0	0.000132345	0.000132345	0.000496294	3.30863e-05	0	0.000198518	0.000198518	3.30863e-05	3.30863e-05	0.000198518	0.000132345	0.000165431	9.92589e-05	0.000132345	0.000165431	0.000330863	0	0	3.30863e-05	3.30863e-05	0	k__Bacteria;p__Fusobacteria;c__Fusobacteriia;o__Fusobacteriales;f__Fusobacteriaceae;g__Fusobacterium;
Veillonella	6.61726e-05	6.61726e-05	0.000496294	0.000198518	9.92589e-05	9.92589e-05	3.30863e-05	6.61726e-05	3.30863e-05	3.30863e-05	0	0	6.61726e-05	0	0	0	0	0	3.30863e-05	0.000198518	3.30863e-05	9.92589e-05	0	0	0	0	0	0	0	0	k__Bacteria;p__Firmicutes;c__Negativicutes;o__Selenomonadales;f__Veillonellaceae;g__Veillonella;
Pediococcus	0	3.30863e-05	0.000463208	9.92589e-05	9.92589e-05	6.61726e-05	0.000231604	0	0	3.30863e-05	0	3.30863e-05	3.30863e-05	0	0.000297777	0	0	6.61726e-05	0	3.30863e-05	0	9.92589e-05	0	0	0	0	0	0	3.30863e-05	0	k__Bacteria;p__Firmicutes;c__Bacilli;o__Lactobacillales;f__Lactobacillaceae;g__Pediococcus;
Lachnoclostridium	0	0	0	0	3.30863e-05	0	0	0	0	0	0	0	0	0.000463208	9.92589e-05	0	0	0	0	0	0	0	0	0	0	0	0	0	0	0	k__Bacteria;p__Firmicutes;c__Clostridia;o__Clostridiales;f__Lachnospiraceae;g__Lachnoclostridium;
Enterorhabdus	3.30863e-05	6.61726e-05	0	0	0.000430122	0	0	0	0	0	0	0	0	0	0	0	0	0	0	0	0	0	0	0	6.61726e-05	0	0	0	0	0	k__Bacteria;p__Actinobacteria;c__Coriobacteriia;o__Coriobacteriales;f__Eggerthellaceae;g__Enterorhabdus;
Tyzzerella	0.000330863	0.000165431	0	0.00026469	0.000430122	9.92589e-05	9.92589e-05	9.92589e-05	9.92589e-05	9.92589e-05	9.92589e-05	0.000231604	0.00026469	0	9.92589e-05	9.92589e-05	3.30863e-05	3.30863e-05	0	0.000165431	9.92589e-05	3.30863e-05	0.000198518	3.30863e-05	3.30863e-05	6.61726e-05	6.61726e-05	0	0	0	k__Bacteria;p__Firmicutes;c__Clostridia;o__Clostridiales;f__Lachnospiraceae;g__Tyzzerella;
Symbiobacterium	0.000397035	0	3.30863e-05	3.30863e-05	0	0	0	9.92589e-05	0	0	0.000430122	0	0	0.000397035	0	0	0	6.61726e-05	0	0	0	9.92589e-05	9.92589e-05	0	0	0	0	3.30863e-05	0	0	k__Bacteria;p__Firmicutes;c__Clostridia;o__Clostridiales;f__unidentified_Clostridiales;g__Symbiobacterium;
Aeromonas	0	0	0	6.61726e-05	0	0	0	0.000198518	0	0	0.000430122	0.000297777	0	0	0	0	0	0	3.30863e-05	6.61726e-05	0	3.30863e-05	0	0	0	0	0	9.92589e-05	0	0	k__Bacteria;p__Proteobacteria;c__Gammaproteobacteria;o__Aeromonadales;f__Aeromonadaceae;g__Aeromonas;
Quinella	0	3.30863e-05	3.30863e-05	0.000165431	0	0.000363949	0.000430122	0	0	0	0	0	0.000132345	0	3.30863e-05	0.000132345	3.30863e-05	0	0	0	0	0	3.30863e-05	0	0	9.92589e-05	3.30863e-05	0	0	0	k__Bacteria;p__Firmicutes;c__Negativicutes;o__Selenomonadales;f__Veillonellaceae;g__Quinella;
Azoarcus	0	0.000231604	6.61726e-05	0.000430122	9.92589e-05	0.000165431	0	0	9.92589e-05	9.92589e-05	0	0.000297777	0.00026469	0	0.000430122	0	0	0	0.000363949	0.000231604	0.000165431	3.30863e-05	0.000198518	0.000330863	6.61726e-05	9.92589e-05	0	3.30863e-05	0.00026469	0.000231604	k__Bacteria;p__Proteobacteria;c__Gammaproteobacteria;o__unidentified_Gammaproteobacteria;f__Rhodocyclaceae;g__Azoarcus;
Chitiniphilus	0	0	0.000198518	0	0	0	0	0	0	0	0	0	0	0	0	0	0	0	0	0.000430122	0	0	0.000330863	0	0	0	3.30863e-05	0	0	0	k__Bacteria;p__Proteobacteria;c__Gammaproteobacteria;o__unidentified_Gammaproteobacteria;f__unidentified_Gammaproteobacteria;g__Chitiniphilus;
Bhargavaea	0	0	0.000198518	3.30863e-05	3.30863e-05	0	0	0	0	0	0	0	0	0	0	6.61726e-05	9.92589e-05	3.30863e-05	0	0.000363949	0	6.61726e-05	0.000430122	6.61726e-05	6.61726e-05	0	9.92589e-05	0	0	0	k__Bacteria;p__Firmicutes;c__Bacilli;o__Bacillales;f__Planococcaceae;g__Bhargavaea;
Streptococcus	3.30863e-05	0.000132345	0.000132345	0.000165431	0.000198518	3.30863e-05	3.30863e-05	9.92589e-05	6.61726e-05	0	0.000231604	0.00026469	3.30863e-05	0.000132345	0.000165431	3.30863e-05	6.61726e-05	6.61726e-05	0.000297777	0.00026469	0.000231604	6.61726e-05	0.000397035	9.92589e-05	0.000132345	0	3.30863e-05	0.000132345	0.000297777	0	k__Bacteria;p__Firmicutes;c__Bacilli;o__Lactobacillales;f__Streptococcaceae;g__Streptococcus;
Tepidimicrobium	0.000363949	0	6.61726e-05	0.000132345	3.30863e-05	0	6.61726e-05	6.61726e-05	0	0	0.000397035	3.30863e-05	0	0.000231604	0	3.30863e-05	9.92589e-05	6.61726e-05	0	9.92589e-05	9.92589e-05	0	6.61726e-05	6.61726e-05	0	0	3.30863e-05	0	0	0	k__Bacteria;p__Firmicutes;c__Clostridia;o__Clostridiales;f__unidentified_Clostridiales;g__Tepidimicrobium;
Thermoactinomyces	0	0	0	0	0	0	0	0	3.30863e-05	9.92589e-05	0	0	0	0	0	0	0	0	9.92589e-05	0	0	0	0	3.30863e-05	0	0	0	0	0.000397035	0	k__Bacteria;p__Firmicutes;c__Bacilli;o__Bacillales;f__Thermoactinomycetaceae;g__Thermoactinomyces;
Novosphingobium	0	0	0	0.000297777	3.30863e-05	0	0	0	3.30863e-05	0	0	0	3.30863e-05	0	0	0	0	3.30863e-05	0	0	0.000397035	0	0	0.000231604	0	0	0	0	0	6.61726e-05	k__Bacteria;p__Proteobacteria;c__Alphaproteobacteria;o__Sphingomonadales;f__Sphingomonadaceae;g__Novosphingobium;
Thermomonospora	0.000165431	3.30863e-05	0	0	0.000363949	0	0	0	0	6.61726e-05	0.000397035	0	3.30863e-05	0.000330863	0	0	0	3.30863e-05	0	0.000165431	3.30863e-05	0.000132345	6.61726e-05	3.30863e-05	0.000363949	0	0	3.30863e-05	0	0.000165431	k__Bacteria;p__Actinobacteria;c__unidentified_Actinobacteria;o__Streptosporangiales;f__Thermomonosporaceae;g__Thermomonospora;
Methylobacterium	9.92589e-05	0	0	3.30863e-05	0.000397035	9.92589e-05	0	0	0	0	0	0	0	0	0	0	0	0	0	0	0	0	0	0	0	0	0	0	0	0	k__Bacteria;p__Proteobacteria;c__Alphaproteobacteria;o__Rhizobiales;f__Beijerinckiaceae;g__Methylobacterium;
Lysinibacillus	6.61726e-05	6.61726e-05	0.000165431	9.92589e-05	6.61726e-05	0.000363949	0	0	3.30863e-05	0	6.61726e-05	6.61726e-05	0	9.92589e-05	0.000132345	0.000397035	6.61726e-05	0	0	0.000132345	0	0	0.000198518	0	0	9.92589e-05	3.30863e-05	0	0	0	k__Bacteria;p__Firmicutes;c__Bacilli;o__Bacillales;f__Planococcaceae;g__Lysinibacillus;
Ferrovibrio	0	0	0.000297777	0	0	0	0	0	0	0	0	0	0	0	0	0	3.30863e-05	0	0	0.00026469	0	0	0.000397035	0	0	0	0	0	0	0	k__Bacteria;p__Proteobacteria;c__Alphaproteobacteria;o__Sneathiellales;f__Sneathiellaceae;g__Ferrovibrio;
Leptotrichia	0	0	0	0	0	0	0	0	0	0	0	6.61726e-05	0	0	0	0.000363949	0	0	0	0	0	0	0	0	9.92589e-05	0	0	3.30863e-05	0	0	k__Bacteria;p__Fusobacteria;c__Fusobacteriia;o__Fusobacteriales;f__Leptotrichiaceae;g__Leptotrichia;
Staphylococcus	0	0.00026469	0.000165431	9.92589e-05	9.92589e-05	0	0	6.61726e-05	0.000132345	3.30863e-05	0	0.000198518	0.000363949	3.30863e-05	0.000198518	0	0	0	0.000132345	0.000198518	3.30863e-05	0.000297777	0.000132345	0	0	3.30863e-05	3.30863e-05	0	0.000132345	0.00026469	k__Bacteria;p__Firmicutes;c__Bacilli;o__Bacillales;f__Staphylococcaceae;g__Staphylococcus;
Oscillospira	3.30863e-05	0	0	0.000363949	0.000297777	6.61726e-05	0	3.30863e-05	3.30863e-05	0.000165431	0	0	3.30863e-05	0	0	0	0	0	0	0	0	6.61726e-05	0	0	3.30863e-05	0	0	0	0	0	k__Bacteria;p__Firmicutes;c__Clostridia;o__Clostridiales;f__Ruminococcaceae;g__Oscillospira;
Limnobacter	0	0	0	3.30863e-05	0	3.30863e-05	0	0	0	0	0	0	0	0.00026469	0.000363949	9.92589e-05	0	0	3.30863e-05	0	3.30863e-05	0	3.30863e-05	0	0	0	0	0	3.30863e-05	0	k__Bacteria;p__Proteobacteria;c__Gammaproteobacteria;o__unidentified_Gammaproteobacteria;f__Burkholderiaceae;g__Limnobacter;
Truepera	3.30863e-05	3.30863e-05	0.000297777	6.61726e-05	0.000165431	0.000132345	0	0	0	6.61726e-05	0	3.30863e-05	0	6.61726e-05	9.92589e-05	6.61726e-05	0	0	9.92589e-05	0.00026469	0.00026469	0.00026469	0.000330863	0.000198518	0.000231604	6.61726e-05	9.92589e-05	3.30863e-05	3.30863e-05	0	k__Bacteria;p__Deinococcus-Thermus;c__Deinococci;o__Deinococcales;f__Trueperaceae;g__Truepera;
Ureibacillus	3.30863e-05	0.000165431	0.000231604	0.000165431	9.92589e-05	0.000165431	0.000330863	0	9.92589e-05	0	3.30863e-05	0.000132345	0	3.30863e-05	6.61726e-05	0.000132345	0.000231604	0	0	0.000330863	0.000198518	9.92589e-05	0.000165431	3.30863e-05	0.000132345	6.61726e-05	0.000132345	0	3.30863e-05	0	k__Bacteria;p__Firmicutes;c__Bacilli;o__Bacillales;f__Bacillaceae;g__Ureibacillus;
Paeniclostridium	0	3.30863e-05	0	0.000231604	0.000330863	0	0	6.61726e-05	9.92589e-05	3.30863e-05	0	0	0	3.30863e-05	3.30863e-05	0	0	0	6.61726e-05	3.30863e-05	0	0	3.30863e-05	0	9.92589e-05	0	6.61726e-05	3.30863e-05	0	0	k__Bacteria;p__Firmicutes;c__Clostridia;o__Clostridiales;f__Peptostreptococcaceae;g__Paeniclostridium;
Candidatus_Methanomethylophilus	0	0	0	0	0	0	0	3.30863e-05	0	0	0	0.000330863	0	0	0	0	0	0	0	0	0	0	0	0	0	0	0	0	0	3.30863e-05	k__Archaea;p__Euryarchaeota;c__Thermoplasmata;o__Methanomassiliicoccales;f__unidentified_Methanomassiliicoccales;g__Candidatus_Methanomethylophilus;
unidentified_Corynebacteriaceae	0	0	0	3.30863e-05	3.30863e-05	0	6.61726e-05	0	9.92589e-05	0	0	0	6.61726e-05	3.30863e-05	6.61726e-05	3.30863e-05	3.30863e-05	0	0	0	0.000132345	3.30863e-05	3.30863e-05	0.000297777	0	6.61726e-05	3.30863e-05	9.92589e-05	3.30863e-05	6.61726e-05	k__Bacteria;p__Actinobacteria;c__unidentified_Actinobacteria;o__Corynebacteriales;f__Corynebacteriaceae;g__unidentified_Corynebacteriaceae;
Bdellovibrio	0	6.61726e-05	9.92589e-05	0.000132345	0	0	0	0	0	0	0	0	0	0	0	9.92589e-05	0	0	0	0.000198518	0	0	0.000297777	0.000132345	3.30863e-05	6.61726e-05	0	0	3.30863e-05	0	k__Bacteria;p__Proteobacteria;c__Deltaproteobacteria;o__Bdellovibrionales;f__Bdellovibrionaceae;g__Bdellovibrio;
Verticia	9.92589e-05	3.30863e-05	0.000165431	0.000165431	3.30863e-05	0.000165431	0	3.30863e-05	0	0	0.00026469	6.61726e-05	3.30863e-05	9.92589e-05	6.61726e-05	0.000198518	0.000198518	6.61726e-05	3.30863e-05	0.00026469	0.000297777	6.61726e-05	0.000198518	0.000198518	6.61726e-05	0.000132345	3.30863e-05	0	3.30863e-05	3.30863e-05	k__Bacteria;p__Proteobacteria;c__Gammaproteobacteria;o__unidentified_Gammaproteobacteria;f__Burkholderiaceae;g__Verticia;
Megamonas	0	0	0	0	3.30863e-05	0	0	0	3.30863e-05	6.61726e-05	6.61726e-05	3.30863e-05	0.000297777	0	0	0	3.30863e-05	0	9.92589e-05	9.92589e-05	0	6.61726e-05	0	0	0	0	0	0	6.61726e-05	0	k__Bacteria;p__Firmicutes;c__Negativicutes;o__Selenomonadales;f__Veillonellaceae;g__Megamonas;
Dorea	6.61726e-05	0	0	0	3.30863e-05	3.30863e-05	0	0	3.30863e-05	0	0	0	0	0.000297777	6.61726e-05	0	0	0	0	0	0	3.30863e-05	0	0	0	0	0	0	0	0	k__Bacteria;p__Firmicutes;c__Clostridia;o__Clostridiales;f__Lachnospiraceae;g__Dorea;
Oscillibacter	0	0	0	0	0	6.61726e-05	9.92589e-05	0	0.000132345	0.000132345	0	0	0	0.00026469	9.92589e-05	9.92589e-05	0	0	0	0	0.000132345	0	3.30863e-05	0	0	0	0	0	3.30863e-05	6.61726e-05	k__Bacteria;p__Firmicutes;c__Clostridia;o__Clostridiales;f__Ruminococcaceae;g__Oscillibacter;
Paenibacillus	3.30863e-05	3.30863e-05	0.000132345	3.30863e-05	0	0.000165431	0	0	0.000165431	3.30863e-05	9.92589e-05	3.30863e-05	6.61726e-05	9.92589e-05	0	6.61726e-05	6.61726e-05	0	0.00026469	9.92589e-05	0	3.30863e-05	0.000231604	9.92589e-05	0	6.61726e-05	0	0	0.000165431	3.30863e-05	k__Bacteria;p__Firmicutes;c__Bacilli;o__Bacillales;f__Paenibacillaceae;g__Paenibacillus;
Barnesiella	0	0	0	0	0	0	0	0	0	0	0	0	0	0.00026469	3.30863e-05	0	0	0	0	0	0	0	0	0	0	0	0	0	0	0	k__Bacteria;p__Bacteroidetes;c__Bacteroidia;o__Bacteroidales;f__Barnesiellaceae;g__Barnesiella;
Steroidobacter	3.30863e-05	9.92589e-05	6.61726e-05	0.000132345	0.000198518	6.61726e-05	0	0	0	3.30863e-05	6.61726e-05	3.30863e-05	3.30863e-05	0	3.30863e-05	6.61726e-05	0	0	9.92589e-05	0	0.000132345	6.61726e-05	0	9.92589e-05	0.00026469	6.61726e-05	0	0	3.30863e-05	3.30863e-05	k__Bacteria;p__Proteobacteria;c__Gammaproteobacteria;o__unidentified_Gammaproteobacteria;f__unidentified_Gammaproteobacteria;g__Steroidobacter;
Cellvibrio	0	0	0	0.000132345	0	0	0	0	6.61726e-05	0	0	0	0	0	0	0	0	0	3.30863e-05	0	0.000165431	0	0	0.00026469	0	0	0	0	0	0	k__Bacteria;p__Proteobacteria;c__Gammaproteobacteria;o__Cellvibrionales;f__Cellvibrionaceae;g__Cellvibrio;
Luteolibacter	0	0	0.00026469	0	3.30863e-05	0	0	0	0	0	0	3.30863e-05	0	0	0	6.61726e-05	0	0	0	0.000231604	0	3.30863e-05	0.000198518	0	0	0	0	0	0	0	k__Bacteria;p__Verrucomicrobia;c__Verrucomicrobiae;o__Verrucomicrobiales;f__Rubritaleaceae;g__Luteolibacter;
unidentified_Myxococcales	0	0	0	0.00026469	0	0	0	0	0	0	0	0	0	0	0	3.30863e-05	0	0	0	0	0.000198518	0	0	0.000198518	0	0	0	0	0	0	k__Bacteria;p__Proteobacteria;c__Deltaproteobacteria;o__Myxococcales;f__unidentified_Myxococcales;g__unidentified_Myxococcales;
Butyricicoccus	6.61726e-05	3.30863e-05	0	3.30863e-05	0	0.000165431	0	0	0	0	0	0	0	0.000231604	6.61726e-05	0	0	0	0	3.30863e-05	0	0	0	0	0	0	0	0	0	9.92589e-05	k__Bacteria;p__Firmicutes;c__Clostridia;o__Clostridiales;f__Ruminococcaceae;g__Butyricicoccus;
Paludibacter	0	0	0	0	0	0	0	0	0	0	0	0	0	3.30863e-05	3.30863e-05	0	0	0	0	0	0	0	0	0	3.30863e-05	0	9.92589e-05	9.92589e-05	0.000231604	3.30863e-05	k__Bacteria;p__Bacteroidetes;c__Bacteroidia;o__Bacteroidales;f__Paludibacteraceae;g__Paludibacter;
Iamia	3.30863e-05	6.61726e-05	6.61726e-05	0.000231604	0.000198518	0.000132345	6.61726e-05	6.61726e-05	3.30863e-05	0	6.61726e-05	0	0	0	3.30863e-05	0.000132345	6.61726e-05	3.30863e-05	9.92589e-05	0.000198518	3.30863e-05	0.000165431	9.92589e-05	0.000132345	0.000198518	3.30863e-05	6.61726e-05	3.30863e-05	0	0	k__Bacteria;p__Actinobacteria;c__Acidimicrobiia;o__unidentified_Acidimicrobiia;f__Iamiaceae;g__Iamia;
Sinibacillus	0	0	0	0	9.92589e-05	0	0.000132345	0	3.30863e-05	0	6.61726e-05	0	0	0	0	3.30863e-05	9.92589e-05	3.30863e-05	0	9.92589e-05	3.30863e-05	3.30863e-05	0.000165431	0	6.61726e-05	6.61726e-05	0.000231604	0	0	3.30863e-05	k__Bacteria;p__Firmicutes;c__Bacilli;o__Bacillales;f__Bacillaceae;g__Sinibacillus;
Sphaerobacter	3.30863e-05	6.61726e-05	6.61726e-05	6.61726e-05	0	0.000231604	0	0	0	0	0	0	0	3.30863e-05	3.30863e-05	6.61726e-05	3.30863e-05	0	0	0.000132345	0	0	0.000198518	0	9.92589e-05	0.000132345	3.30863e-05	3.30863e-05	0	0	k__Bacteria;p__Chloroflexi;c__Chloroflexia;o__Thermomicrobiales;f__Thermomicrobiaceae;g__Sphaerobacter;
Solobacterium	6.61726e-05	6.61726e-05	3.30863e-05	3.30863e-05	9.92589e-05	0	0	0.000231604	0	3.30863e-05	0	0	0	0	0	3.30863e-05	0	3.30863e-05	0	6.61726e-05	3.30863e-05	3.30863e-05	6.61726e-05	0.000132345	0	0	3.30863e-05	0	3.30863e-05	0	k__Bacteria;p__Firmicutes;c__Erysipelotrichia;o__Erysipelotrichales;f__Erysipelotrichaceae;g__Solobacterium;
Devosia	0	0	0	0	0	0	0	0	3.30863e-05	0	0	0	0	0.000198518	9.92589e-05	0	0	0	0	0	0.000132345	0	0	3.30863e-05	0	0	0	0	0	0	k__Bacteria;p__Proteobacteria;c__Alphaproteobacteria;o__Rhizobiales;f__unidentified_Rhizobiales;g__Devosia;
Alysiella	0	0	0	0	0	0	0	0	0	0	0	6.61726e-05	0	0	0	3.30863e-05	0	0	0	0	0	0	0.000198518	0	0	0	0	0	0	0	k__Bacteria;p__Proteobacteria;c__Gammaproteobacteria;o__unidentified_Gammaproteobacteria;f__Neisseriaceae;g__Alysiella;
Myroides	0	0	0	0	0	0	0	0	0	0	0	0	3.30863e-05	0	0	0	0.000198518	0	9.92589e-05	0	0	0	0	0	0	0	0	0	3.30863e-05	0	k__Bacteria;p__Bacteroidetes;c__Bacteroidia;o__Flavobacteriales;f__Flavobacteriaceae;g__Myroides;
Sphingomonas	0.000165431	9.92589e-05	9.92589e-05	9.92589e-05	9.92589e-05	0.000132345	0	0	6.61726e-05	0	0	0	0	0	0	0.000132345	0	0	0	3.30863e-05	9.92589e-05	3.30863e-05	0.000198518	0	6.61726e-05	6.61726e-05	0	9.92589e-05	0	3.30863e-05	k__Bacteria;p__Proteobacteria;c__Alphaproteobacteria;o__Sphingomonadales;f__Sphingomonadaceae;g__Sphingomonas;
Brevibacillus	6.61726e-05	0	0	0.000132345	3.30863e-05	0.000198518	3.30863e-05	0	6.61726e-05	6.61726e-05	9.92589e-05	0	0	0.000165431	0	0.000165431	0	0	0	3.30863e-05	6.61726e-05	3.30863e-05	0	0	0	3.30863e-05	0	0	0	0	k__Bacteria;p__Firmicutes;c__Bacilli;o__Bacillales;f__Paenibacillaceae;g__Brevibacillus;
Asteroleplasma	3.30863e-05	3.30863e-05	0	3.30863e-05	0	3.30863e-05	0	0	3.30863e-05	6.61726e-05	0	0	3.30863e-05	0	6.61726e-05	6.61726e-05	0	0	9.92589e-05	3.30863e-05	0.000198518	9.92589e-05	0	9.92589e-05	0	3.30863e-05	0.000132345	3.30863e-05	6.61726e-05	6.61726e-05	k__Bacteria;p__Firmicutes;c__Erysipelotrichia;o__Erysipelotrichales;f__Erysipelotrichaceae;g__Asteroleplasma;
Leuconostoc	0	0	0.000198518	0	3.30863e-05	0	6.61726e-05	0	3.30863e-05	0	0	0	3.30863e-05	0	0	0	0	0	6.61726e-05	0.000165431	0	9.92589e-05	0	0	0	3.30863e-05	6.61726e-05	0	0	0	k__Bacteria;p__Firmicutes;c__Bacilli;o__Lactobacillales;f__Leuconostocaceae;g__Leuconostoc;
Caldibacillus	0.000165431	0	0	0	0	3.30863e-05	0	0	0	0	0.000198518	0	0	9.92589e-05	0	3.30863e-05	0	0	3.30863e-05	0	0	0	0	0	0	3.30863e-05	0	0	3.30863e-05	6.61726e-05	k__Bacteria;p__Firmicutes;c__Bacilli;o__Bacillales;f__Bacillaceae;g__Caldibacillus;
Faucicola	0	0	0	0	0	0	0	0	0	0	0	0	0	0	0	0.000198518	0	0	0	3.30863e-05	3.30863e-05	0	9.92589e-05	0	0	0	0	0	0	0	k__Bacteria;p__Proteobacteria;c__Gammaproteobacteria;o__Pseudomonadales;f__Moraxellaceae;g__Faucicola;
Fermentimonas	0	0	0	0	0	0	0	0	0	0	0	3.30863e-05	0	3.30863e-05	0	3.30863e-05	0.000198518	0.000132345	6.61726e-05	0	0	0	6.61726e-05	0	0	0	0	0	6.61726e-05	0	k__Bacteria;p__Bacteroidetes;c__Bacteroidia;o__Bacteroidales;f__unidentified_Bacteroidales;g__Fermentimonas;
Dielma	0	0	0	0	0	0	0	0	0	0	0	0	0	0	0	0	0	0	0	0	0	0	0	0	0.000198518	0	0	0	0	6.61726e-05	k__Bacteria;p__Firmicutes;c__Erysipelotrichia;o__Erysipelotrichales;f__Erysipelotrichaceae;g__Dielma;
Thermocrispum	0	3.30863e-05	0	0.000198518	9.92589e-05	0	0	0	6.61726e-05	0	0	3.30863e-05	0	0	3.30863e-05	0	0	0	6.61726e-05	3.30863e-05	3.30863e-05	0	0	9.92589e-05	6.61726e-05	0	0	0	9.92589e-05	0	k__Bacteria;p__Actinobacteria;c__unidentified_Actinobacteria;o__Pseudonocardiales;f__Pseudonocardiaceae;g__Thermocrispum;
Faecalibacterium	0	9.92589e-05	0	0.000198518	9.92589e-05	3.30863e-05	0	0	0	0	0	0	0.000198518	0.000132345	9.92589e-05	0	0	0	0	3.30863e-05	6.61726e-05	6.61726e-05	0	6.61726e-05	0	0	0	0	0	0	k__Bacteria;p__Firmicutes;c__Clostridia;o__Clostridiales;f__Ruminococcaceae;g__Faecalibacterium;
Pigmentiphaga	0	9.92589e-05	0	9.92589e-05	0	0	0	0	3.30863e-05	0	3.30863e-05	3.30863e-05	9.92589e-05	3.30863e-05	9.92589e-05	3.30863e-05	0	0	3.30863e-05	0.000198518	3.30863e-05	3.30863e-05	6.61726e-05	0.000132345	9.92589e-05	0	0	0	3.30863e-05	0.000132345	k__Bacteria;p__Proteobacteria;c__Gammaproteobacteria;o__unidentified_Gammaproteobacteria;f__Burkholderiaceae;g__Pigmentiphaga;
Parabacteroides	3.30863e-05	0	0	3.30863e-05	0	0.000132345	0	0	0	0	0	0	0	0.000198518	6.61726e-05	0	0	0	9.92589e-05	0	3.30863e-05	0	0	6.61726e-05	0	0	0	0	6.61726e-05	0	k__Bacteria;p__Bacteroidetes;c__Bacteroidia;o__Bacteroidales;f__Tannerellaceae;g__Parabacteroides;
Coxiella	0	0	0	0	0	0	0	0.000198518	0	0	6.61726e-05	3.30863e-05	3.30863e-05	0	0.000132345	6.61726e-05	0	6.61726e-05	0.000132345	3.30863e-05	0	9.92589e-05	0.000132345	0	0	0	0	0	0	0	k__Bacteria;p__Proteobacteria;c__Gammaproteobacteria;o__unidentified_Gammaproteobacteria;f__Coxiellaceae;g__Coxiella;
Sandaracinus	0	6.61726e-05	0	0	0	6.61726e-05	6.61726e-05	0	3.30863e-05	0	0	0	0	0	3.30863e-05	6.61726e-05	3.30863e-05	3.30863e-05	3.30863e-05	0	0	0	0	0.000165431	0	0	0	0	0	0	k__Bacteria;p__Proteobacteria;c__Deltaproteobacteria;o__Myxococcales;f__Sandaracinaceae;g__Sandaracinus;
Phascolarctobacterium	0	0	0	0	0	0	0	0	0	0	0	0	0	9.92589e-05	0.000165431	0	0	0	0	0	0	6.61726e-05	0	0	0	0	0	0	0	0	k__Bacteria;p__Firmicutes;c__Negativicutes;o__Selenomonadales;f__Acidaminococcaceae;g__Phascolarctobacterium;
Chryseobacterium	0	0	3.30863e-05	0	0	0	0	0	0	0	0	0	0	0	3.30863e-05	6.61726e-05	0	0	0	6.61726e-05	3.30863e-05	0	0.000165431	0	0	0	0	3.30863e-05	3.30863e-05	3.30863e-05	k__Bacteria;p__Bacteroidetes;c__Bacteroidia;o__Flavobacteriales;f__unidentified_Flavobacteriales;g__Chryseobacterium;
Desulfobulbus	0	0.000132345	6.61726e-05	0.000132345	0.000132345	0	3.30863e-05	3.30863e-05	3.30863e-05	0.000165431	3.30863e-05	0	3.30863e-05	0	0	9.92589e-05	0	0	0	0	6.61726e-05	0	6.61726e-05	3.30863e-05	0	0	0	0	0	0	k__Bacteria;p__Proteobacteria;c__Deltaproteobacteria;o__Desulfobacterales;f__Desulfobulbaceae;g__Desulfobulbus;
Ruminiclostridium	6.61726e-05	0	0.000165431	0	0	0	0	0	0	0	0	0	0	0.000132345	9.92589e-05	0	0	0	0	0.000132345	0	0	0.000165431	0	0	0	0	3.30863e-05	3.30863e-05	0	k__Bacteria;p__Firmicutes;c__Clostridia;o__Clostridiales;f__Ruminococcaceae;g__Ruminiclostridium;
Rothia	0	0	0	0	3.30863e-05	0	0	0	0	0	0	0	0	3.30863e-05	0	3.30863e-05	0	0	6.61726e-05	0.000165431	0	6.61726e-05	0	0	0	0	0	0	0	0	k__Bacteria;p__Actinobacteria;c__unidentified_Actinobacteria;o__Micrococcales;f__Micrococcaceae;g__Rothia;
Sediminivirga	0	0.000165431	0	3.30863e-05	0	0	0	0	0	0	0	9.92589e-05	0	0	0	0	0	0	0	0	6.61726e-05	0	0	6.61726e-05	0	0	0	0	0	0	k__Bacteria;p__Actinobacteria;c__unidentified_Actinobacteria;o__Micrococcales;f__Brevibacteriaceae;g__Sediminivirga;
Tuberibacillus	0	0	0	0	0	0	0	0	0	0	3.30863e-05	0	0	0	0	0	0	0	0.000165431	0	0	0	3.30863e-05	0	0	0	0	0	9.92589e-05	0	k__Bacteria;p__Firmicutes;c__Bacilli;o__Bacillales;f__Sporolactobacillaceae;g__Tuberibacillus;
Fournierella	0	0	0	0	0	0	0	0	0	0	0	0	0	0.000165431	0	0	0	0	0	0	0	6.61726e-05	0	0	0	0	0	0	0	0	k__Bacteria;p__Firmicutes;c__Clostridia;o__Clostridiales;f__Ruminococcaceae;g__Fournierella;
Microbacterium	0	9.92589e-05	0	0.000165431	0	3.30863e-05	0	0	0	3.30863e-05	0	3.30863e-05	0	0	9.92589e-05	0	0	0	0	3.30863e-05	6.61726e-05	0	6.61726e-05	9.92589e-05	0	0	0	0	0	0	k__Bacteria;p__Actinobacteria;c__unidentified_Actinobacteria;o__Micrococcales;f__Microbacteriaceae;g__Microbacterium;
Ornithobacterium	0	0	0	0	0	0	0	0	0	0	0	0	0	0	0	0.000165431	0	0	0	0	0	0	3.30863e-05	0	0	0	0	0	0	0	k__Bacteria;p__Bacteroidetes;c__Bacteroidia;o__Flavobacteriales;f__unidentified_Flavobacteriales;g__Ornithobacterium;
Gallicola	3.30863e-05	3.30863e-05	0	0.000132345	9.92589e-05	9.92589e-05	0.000132345	0	0	0	9.92589e-05	3.30863e-05	0	6.61726e-05	3.30863e-05	9.92589e-05	9.92589e-05	9.92589e-05	0	3.30863e-05	9.92589e-05	6.61726e-05	0	9.92589e-05	9.92589e-05	3.30863e-05	6.61726e-05	0.000165431	6.61726e-05	0	k__Bacteria;p__Firmicutes;c__Clostridia;o__Clostridiales;f__unidentified_Clostridiales;g__Gallicola;
Lactococcus	0	0	6.61726e-05	0.000132345	6.61726e-05	0	0	6.61726e-05	6.61726e-05	0	3.30863e-05	0	0	0	6.61726e-05	3.30863e-05	0	0	0	9.92589e-05	0.000132345	3.30863e-05	0	0	0	0.000165431	0	0	0	0	k__Bacteria;p__Firmicutes;c__Bacilli;o__Lactobacillales;f__Streptococcaceae;g__Lactococcus;
Herbinix	3.30863e-05	0	9.92589e-05	3.30863e-05	0	0	0	0	0	0	6.61726e-05	0	0	0	3.30863e-05	0	0	0	0	0.000165431	0	0	6.61726e-05	3.30863e-05	0	0	0	3.30863e-05	0	0.000165431	k__Bacteria;p__Firmicutes;c__Clostridia;o__Clostridiales;f__Lachnospiraceae;g__Herbinix;
Phaselicystis	6.61726e-05	0	0	3.30863e-05	0	0.000165431	0	0	0	0	6.61726e-05	0	0	6.61726e-05	3.30863e-05	0.000165431	6.61726e-05	0	0	9.92589e-05	6.61726e-05	0	9.92589e-05	0	0	6.61726e-05	3.30863e-05	0	0	0	k__Bacteria;p__Proteobacteria;c__Deltaproteobacteria;o__Myxococcales;f__Phaselicystidaceae;g__Phaselicystis;
Ilumatobacter	0	0	0	6.61726e-05	0	0	0	0	0	0	0	0.000165431	0	0	3.30863e-05	3.30863e-05	0	0	0	0	0	0	0	0	0	0	0	0	0	0	k__Bacteria;p__Actinobacteria;c__Acidimicrobiia;o__unidentified_Acidimicrobiia;f__unidentified_Acidimicrobiia;g__Ilumatobacter;
Pseudoramibacter	3.30863e-05	0	0	0	3.30863e-05	0	0	3.30863e-05	0.000165431	0.000165431	0	0	0	0	0	0	0	0	0	0	0	0	0	0	0	0	0	0	0	0	k__Bacteria;p__Firmicutes;c__Clostridia;o__Clostridiales;f__Eubacteriaceae;g__Pseudoramibacter;
Mailhella	0	0	0	9.92589e-05	6.61726e-05	3.30863e-05	6.61726e-05	0.000132345	0	3.30863e-05	0.000132345	6.61726e-05	9.92589e-05	3.30863e-05	6.61726e-05	0	0	3.30863e-05	0	0	3.30863e-05	3.30863e-05	3.30863e-05	0	0	0	0	0	0	3.30863e-05	k__Bacteria;p__Proteobacteria;c__Deltaproteobacteria;o__Desulfovibrionales;f__Desulfovibrionaceae;g__Mailhella;
Flavonifractor	0	0	0	9.92589e-05	3.30863e-05	0	6.61726e-05	0	0	0	6.61726e-05	0	0	3.30863e-05	0	0	0	0	0	0	0	0.000132345	0	0	0	0	0	0	0	0	k__Bacteria;p__Firmicutes;c__Clostridia;o__Clostridiales;f__Ruminococcaceae;g__Flavonifractor;
Aeribacillus	3.30863e-05	0	0	0	0	0	0	0	0	0	0	0	0	0	0	0	0	0	6.61726e-05	0.000132345	0	0	0	0	0	0	0	0	0	0	k__Bacteria;p__Firmicutes;c__Bacilli;o__Bacillales;f__Bacillaceae;g__Aeribacillus;
Massilia	0	0	0	0	0	6.61726e-05	0	0	0	0	0	0	0	0	0	0.000132345	0	0	0	0	0	0	0	0	0	0	0	0	0	0	k__Bacteria;p__Proteobacteria;c__Gammaproteobacteria;o__unidentified_Gammaproteobacteria;f__Burkholderiaceae;g__Massilia;
Halocella	0	0	0.000132345	0	0	0	0	0	0	0	0	0	0	0	0	0	6.61726e-05	6.61726e-05	0	9.92589e-05	3.30863e-05	0	3.30863e-05	0	0	0	0	0	0	0	k__Bacteria;p__unidentified_Bacteria;c__unidentified_Bacteria;o__Halanaerobiales;f__Halanaerobiaceae;g__Halocella;
Empedobacter	0	0	0	0	0	0	0	0	0	0	0	3.30863e-05	0	0	0	0	6.61726e-05	0.000132345	0	3.30863e-05	0	3.30863e-05	0	0	0	0	3.30863e-05	0	0	0	k__Bacteria;p__Bacteroidetes;c__Bacteroidia;o__Flavobacteriales;f__unidentified_Flavobacteriales;g__Empedobacter;
Cellulosilyticum	0	3.30863e-05	0	0	0	0	0	0	0	0	0	0	3.30863e-05	0	0	0	0	0	0	0	0	0.000132345	0	0	0	0	0	0	0	0	k__Bacteria;p__Firmicutes;c__Clostridia;o__Clostridiales;f__Lachnospiraceae;g__Cellulosilyticum;
Inquilinus	0	0	0	6.61726e-05	0	0	0	0	0	0	0	0	0	0	0	0	0	0	0	0	0	0	3.30863e-05	0.000132345	0	0	6.61726e-05	0	0	0	k__Bacteria;p__Proteobacteria;c__Alphaproteobacteria;o__unidentified_Alphaproteobacteria;f__unidentified_Alphaproteobacteria;g__Inquilinus;
Pelistega	0	0	0	0	0	0	0	0	0	0	0	0	0	3.30863e-05	0	0	0	0	0	0	0	0	0.000132345	0	0	0	0	0	0	0	k__Bacteria;p__Proteobacteria;c__Gammaproteobacteria;o__unidentified_Gammaproteobacteria;f__Burkholderiaceae;g__Pelistega;
Atopostipes	0	0	0	0	0	9.92589e-05	0	0	0	0	0	0	0	0	0	3.30863e-05	3.30863e-05	3.30863e-05	0	3.30863e-05	0	3.30863e-05	0.000132345	0	3.30863e-05	3.30863e-05	0	0	0	0	k__Bacteria;p__Firmicutes;c__Bacilli;o__Lactobacillales;f__Carnobacteriaceae;g__Atopostipes;
Ralstonia	0	0	0	0.000132345	3.30863e-05	0	0	0	3.30863e-05	0	0	0	0	0	3.30863e-05	0	0	0	0	0	0	0	0	0	0	0	0	0	0	0	k__Bacteria;p__Proteobacteria;c__Gammaproteobacteria;o__unidentified_Gammaproteobacteria;f__Burkholderiaceae;g__Ralstonia;
Ornithinibacillus	6.61726e-05	0	0.000132345	0	6.61726e-05	6.61726e-05	9.92589e-05	0	0	0	6.61726e-05	6.61726e-05	6.61726e-05	9.92589e-05	0	9.92589e-05	6.61726e-05	3.30863e-05	9.92589e-05	6.61726e-05	0	0	6.61726e-05	6.61726e-05	6.61726e-05	9.92589e-05	0.000132345	0	3.30863e-05	9.92589e-05	k__Bacteria;p__Firmicutes;c__Bacilli;o__Bacillales;f__Bacillaceae;g__Ornithinibacillus;
Hydrogenispora	0	0	0	0	0.000132345	3.30863e-05	0	0	6.61726e-05	0	0	0	0	0	0	0	0	0	0	0	0	0	6.61726e-05	0	0	0	0	0	0	0	k__Bacteria;p__Firmicutes;c__Clostridia;o__Clostridiales;f__Heliobacteriaceae;g__Hydrogenispora;
Anaerobiospirillum	0	0	3.30863e-05	0	0	3.30863e-05	6.61726e-05	0	0.000132345	0	3.30863e-05	3.30863e-05	0	6.61726e-05	0	3.30863e-05	0	0	3.30863e-05	0	9.92589e-05	3.30863e-05	0	0	0	0	0	0	0	3.30863e-05	k__Bacteria;p__Proteobacteria;c__Gammaproteobacteria;o__Aeromonadales;f__Succinivibrionaceae;g__Anaerobiospirillum;
Lachnospira	6.61726e-05	0	0	0	0	3.30863e-05	0	0	6.61726e-05	0	0	0	0	0.000132345	0	0	0	0	0	0	0	0	0	0	0	0	0	0	0	0	k__Bacteria;p__Firmicutes;c__Clostridia;o__Clostridiales;f__Lachnospiraceae;g__Lachnospira;
Kosakonia	0	0	0	0	9.92589e-05	0	0	3.30863e-05	0	0	0.000132345	0	0	0	0	0	0	0	0	0	0	0	0	0	0	0	0	0	0	0	k__Bacteria;p__Proteobacteria;c__Gammaproteobacteria;o__Enterobacteriales;f__Enterobacteriaceae;g__Kosakonia;
unidentified_Puniceicoccaceae	0	0	0	0	0	3.30863e-05	0	0	0	0	0	3.30863e-05	0.000132345	0	3.30863e-05	0	0	0	3.30863e-05	0	0	0	0	0	0	0	0	0	0	0	k__Bacteria;p__Verrucomicrobia;c__Verrucomicrobiae;o__Opitutales;f__Puniceicoccaceae;g__unidentified_Puniceicoccaceae;
Psychrobacter	0	0	0	0	0	0	0	0	0	0	3.30863e-05	9.92589e-05	0	0	0	0	3.30863e-05	0	0	0	3.30863e-05	0	0	0	0	0	0	0	0	0	k__Bacteria;p__Proteobacteria;c__Gammaproteobacteria;o__Pseudomonadales;f__Moraxellaceae;g__Psychrobacter;
Filomicrobium	0	0	0	6.61726e-05	9.92589e-05	0	0	0	0	0	0	0	0	0	0	0	0	0	3.30863e-05	0	3.30863e-05	0	0	0	6.61726e-05	6.61726e-05	0	0	0	0	k__Bacteria;p__Proteobacteria;c__Alphaproteobacteria;o__Rhizobiales;f__Hyphomicrobiaceae;g__Filomicrobium;
Stenotrophomonas	0	0	6.61726e-05	0	0	9.92589e-05	0	3.30863e-05	0	3.30863e-05	3.30863e-05	0	0	0	0	9.92589e-05	0	0	0	0	3.30863e-05	0	0	0	0	0	0	0	0	0	k__Bacteria;p__Proteobacteria;c__Gammaproteobacteria;o__Xanthomonadales;f__Xanthomonadaceae;g__Stenotrophomonas;
unidentified_Chloroflexi	0	0	0	0	0	0	0	3.30863e-05	0	0	6.61726e-05	0	0	0	0	9.92589e-05	0	0	0	0	0	3.30863e-05	3.30863e-05	0	0	0	0	0	0	0	k__Bacteria;p__Chloroflexi;c__unidentified_Chloroflexi;o__unidentified_Chloroflexi;f__unidentified_Chloroflexi;g__unidentified_Chloroflexi;
Rhodococcus	6.61726e-05	6.61726e-05	0	0	9.92589e-05	0	0	0	0	3.30863e-05	0	0	9.92589e-05	0	0	0	0	0	0	0	0	0	0	0	0	0	0	0	0	0	k__Bacteria;p__Actinobacteria;c__unidentified_Actinobacteria;o__Corynebacteriales;f__Nocardiaceae;g__Rhodococcus;
Sneathiella	0	6.61726e-05	0	0	0	0	0	0	0	0	0	3.30863e-05	0	0	0	0	0	0	0	0	3.30863e-05	0	9.92589e-05	0	0	0	0	0	0	0	k__Bacteria;p__Proteobacteria;c__Alphaproteobacteria;o__Sneathiellales;f__Sneathiellaceae;g__Sneathiella;
Comamonas	0	6.61726e-05	0	6.61726e-05	0	0	3.30863e-05	9.92589e-05	3.30863e-05	0	6.61726e-05	0	0	0	0	6.61726e-05	0	6.61726e-05	0	6.61726e-05	6.61726e-05	0	6.61726e-05	3.30863e-05	0	0	0	0	0	6.61726e-05	k__Bacteria;p__Proteobacteria;c__Gammaproteobacteria;o__unidentified_Gammaproteobacteria;f__Burkholderiaceae;g__Comamonas;
Subdoligranulum	6.61726e-05	0	0	0	3.30863e-05	6.61726e-05	0	0	3.30863e-05	0	0	0	0	9.92589e-05	9.92589e-05	0	0	0	0	6.61726e-05	0	3.30863e-05	3.30863e-05	0	0	0	0	0	6.61726e-05	0	k__Bacteria;p__Firmicutes;c__Clostridia;o__Clostridiales;f__Ruminococcaceae;g__Subdoligranulum;
Chungangia	0	0	0	0	0	3.30863e-05	0	0	0	0	0	0	0	0	0	0	0	0	0	0	0	0	0	0	0	9.92589e-05	0	0	0	0	k__Bacteria;p__Firmicutes;c__Bacilli;o__Bacillales;f__Planococcaceae;g__Chungangia;
Kurthia	0	0	0	3.30863e-05	6.61726e-05	6.61726e-05	6.61726e-05	6.61726e-05	0	0	0	0	0	0	0	0	0	3.30863e-05	0	0	6.61726e-05	0	0	0	9.92589e-05	0	0	3.30863e-05	0	0	k__Bacteria;p__Firmicutes;c__Bacilli;o__Bacillales;f__Planococcaceae;g__Kurthia;
Thermasporomyces	0	0	0	0	9.92589e-05	9.92589e-05	0	3.30863e-05	0	0	0	0	0	0	0	0	0	0	0	0	0	0	0	0	6.61726e-05	0	0	0	0	0	k__Bacteria;p__Actinobacteria;c__unidentified_Actinobacteria;o__Propionibacteriales;f__Nocardioidaceae;g__Thermasporomyces;
Suttonella	0	0	3.30863e-05	0	3.30863e-05	0	0	0	0	9.92589e-05	0	0	0	0	0	0	0	3.30863e-05	0	0	0	3.30863e-05	6.61726e-05	3.30863e-05	0	3.30863e-05	0	0	6.61726e-05	6.61726e-05	k__Bacteria;p__Proteobacteria;c__Gammaproteobacteria;o__Cardiobacteriales;f__Cardiobacteriaceae;g__Suttonella;
Dysgonomonas	0	0	0	0	0	0	0	0	0	0	0	0	6.61726e-05	0	0	9.92589e-05	0	0	0	3.30863e-05	0	0	0	0	0	3.30863e-05	0	0	0	0	k__Bacteria;p__Bacteroidetes;c__Bacteroidia;o__Bacteroidales;f__unidentified_Bacteroidales;g__Dysgonomonas;
Atopobium	9.92589e-05	0	0	6.61726e-05	6.61726e-05	0	3.30863e-05	0	0	0	3.30863e-05	0	0	0	0	0	0	0	0	0	0	0	0	0	0	0	0	0	0	0	k__Bacteria;p__Actinobacteria;c__Coriobacteriia;o__Coriobacteriales;f__Atopobiaceae;g__Atopobium;
Syntrophomonas	0	0	9.92589e-05	0	0	0	0	0	0	0	3.30863e-05	0	0	3.30863e-05	0	0	0	0	0	0	0	0	0	0	0	0	0	0	0	0	k__Bacteria;p__Firmicutes;c__Clostridia;o__Clostridiales;f__Syntrophomonadaceae;g__Syntrophomonas;
Verrucomicrobium	0	6.61726e-05	9.92589e-05	0	9.92589e-05	6.61726e-05	0	0	3.30863e-05	0	0	9.92589e-05	0	0	6.61726e-05	9.92589e-05	0	0	0	9.92589e-05	3.30863e-05	3.30863e-05	6.61726e-05	0	9.92589e-05	3.30863e-05	0	0	0	0	k__Bacteria;p__Verrucomicrobia;c__Verrucomicrobiae;o__Verrucomicrobiales;f__Verrucomicrobiaceae;g__Verrucomicrobium;
Aliicoccus	0	0	0	0	0	6.61726e-05	0	0	0	0	0	9.92589e-05	0	0	0	0	0	0	0	0	0	0	0	0	0	0	0	0	0	0	k__Bacteria;p__Firmicutes;c__Bacilli;o__Bacillales;f__Staphylococcaceae;g__Aliicoccus;
Aerococcus	0	0	0	0	0	0	0	0	0	0	0	0	0	0	0	0	0	0	0	0	0	9.92589e-05	0	0	0	0	0	0	0	0	k__Bacteria;p__Firmicutes;c__Bacilli;o__Lactobacillales;f__Aerococcaceae;g__Aerococcus;
unidentified_Clostridia	3.30863e-05	0	0	0	0	0	0	0	0	0	3.30863e-05	0	0	6.61726e-05	0	0	6.61726e-05	0	0	0	0	0	0	0	0	0	9.92589e-05	0	0	0	k__Bacteria;p__Firmicutes;c__Clostridia;o__unidentified_Clostridia;f__unidentified_Clostridia;g__unidentified_Clostridia;
Acidibacter	0	0	0	3.30863e-05	0	6.61726e-05	0	0	0	0	0	0	0	0	0	0	0	0	0	9.92589e-05	0	0	0	0	0	0	0	0	0	0	k__Bacteria;p__Proteobacteria;c__Gammaproteobacteria;o__unidentified_Gammaproteobacteria;f__unidentified_Gammaproteobacteria;g__Acidibacter;
Aeromicrobium	0	9.92589e-05	0	0	0	0	0	0	0	0	6.61726e-05	0	0	3.30863e-05	6.61726e-05	0	0	0	0	0	0	3.30863e-05	0	0	0	0	0	0	0	0	k__Bacteria;p__Actinobacteria;c__unidentified_Actinobacteria;o__Propionibacteriales;f__Nocardioidaceae;g__Aeromicrobium;
Ammoniphilus	0	0	0	0	0	0	0	0	0	0	3.30863e-05	0	0	0	3.30863e-05	6.61726e-05	3.30863e-05	6.61726e-05	0	0	0	0	0	0	0	0	9.92589e-05	3.30863e-05	0	0	k__Bacteria;p__Firmicutes;c__Bacilli;o__Bacillales;f__Paenibacillaceae;g__Ammoniphilus;
Pseudopedobacter	0	0	0	9.92589e-05	0	0	0	0	0	0	0	0	0	0	0	0	0	0	0	0	0	0	0	6.61726e-05	0	0	0	0	0	0	k__Bacteria;p__Bacteroidetes;c__Bacteroidia;o__Sphingobacteriales;f__Sphingobacteriaceae;g__Pseudopedobacter;
Parapusillimonas	0	0	0	9.92589e-05	0	0	0	0	0	0	0	0	3.30863e-05	0	0	0	0	0	0	0	0	0	0	0	0	0	0	0	0	6.61726e-05	k__Bacteria;p__Proteobacteria;c__Gammaproteobacteria;o__unidentified_Gammaproteobacteria;f__Burkholderiaceae;g__Parapusillimonas;
unidentified_Gammaproteobacteria	0	0	0	6.61726e-05	0	0	0	0	0	0	0	0	0	0	0	0	0	0	0	0	9.92589e-05	0	0	3.30863e-05	0	0	0	0	0	0	k__Bacteria;p__Proteobacteria;c__Gammaproteobacteria;o__unidentified_Gammaproteobacteria;f__unidentified_Gammaproteobacteria;g__unidentified_Gammaproteobacteria;
Dubosiella	0	0	0	3.30863e-05	0	0	3.30863e-05	6.61726e-05	0	0	0	0	0	6.61726e-05	3.30863e-05	6.61726e-05	3.30863e-05	9.92589e-05	0	0	0	3.30863e-05	0	0	0	0	0	3.30863e-05	0	0	k__Bacteria;p__Firmicutes;c__Erysipelotrichia;o__Erysipelotrichales;f__Erysipelotrichaceae;g__Dubosiella;
Mycobacterium	3.30863e-05	0	0	9.92589e-05	3.30863e-05	3.30863e-05	6.61726e-05	6.61726e-05	6.61726e-05	0	0	9.92589e-05	0	3.30863e-05	0	0	0	6.61726e-05	0	3.30863e-05	6.61726e-05	0	0	0	3.30863e-05	9.92589e-05	3.30863e-05	0	3.30863e-05	0	k__Bacteria;p__Actinobacteria;c__unidentified_Actinobacteria;o__Corynebacteriales;f__Mycobacteriaceae;g__Mycobacterium;
Streptomyces	0	9.92589e-05	9.92589e-05	0	0	0	0	0	0	0	0	0	3.30863e-05	0	0	0	0	0	0	0	0	0	0	0	0	0	0	0	0	0	k__Bacteria;p__Actinobacteria;c__unidentified_Actinobacteria;o__Streptomycetales;f__Streptomycetaceae;g__Streptomyces;
Pseudohongiella	0	0	0	9.92589e-05	0	0	0	0	0	0	0	3.30863e-05	0	0	0	0	0	0	9.92589e-05	0	0	3.30863e-05	0	0	6.61726e-05	0	0	0	0	0	k__Bacteria;p__Proteobacteria;c__Gammaproteobacteria;o__Oceanospirillales;f__unidentified_Oceanospirillales;g__Pseudohongiella;
Proteiniclasticum	0	0	0	0	0	9.92589e-05	0	6.61726e-05	0	0	0	3.30863e-05	0	3.30863e-05	0	0	0	0	3.30863e-05	0	0	0	3.30863e-05	0	0	0	0	0	0	0	k__Bacteria;p__Firmicutes;c__Clostridia;o__Clostridiales;f__unidentified_Clostridiales;g__Proteiniclasticum;
Thermoflavimicrobium	0	0	0	0	0	0	0	0	0	0	0	0	0	0	0	0	0	6.61726e-05	0	0	0	0	0	0	3.30863e-05	0	0	9.92589e-05	0	0	k__Bacteria;p__Firmicutes;c__Bacilli;o__Bacillales;f__Thermoactinomycetaceae;g__Thermoflavimicrobium;
Parvibaculum	0	0	0	0	0	0	0	0	0	0	0	0	0	0	0	0	0	0	9.92589e-05	0	3.30863e-05	0	0	0	0	0	0	0	0	0	k__Bacteria;p__Proteobacteria;c__Alphaproteobacteria;o__unidentified_Alphaproteobacteria;f__unidentified_Alphaproteobacteria;g__Parvibaculum;
unidentified_Spirochaetes	0	0	0	0	9.92589e-05	6.61726e-05	0	6.61726e-05	0	0	3.30863e-05	0	6.61726e-05	0	0	0	0	0	0	0	0	0	0	0	0	0	0	0	0	0	k__Bacteria;p__Spirochaetes;c__unidentified_Spirochaetes;o__unidentified_Spirochaetes;f__unidentified_Spirochaetes;g__unidentified_Spirochaetes;
Roseburia	6.61726e-05	0	0	3.30863e-05	0	3.30863e-05	0	0	0	0	0	0	0	6.61726e-05	0	0	0	0	0	0	0	0	0	0	0	0	0	0	0	3.30863e-05	k__Bacteria;p__Firmicutes;c__Clostridia;o__Clostridiales;f__Lachnospiraceae;g__Roseburia;
Caulobacter	0	0	0	0	0	6.61726e-05	0	0	0	0	0	0	0	0	3.30863e-05	0	0	0	0	0	0	0	0	0	0	0	0	0	3.30863e-05	0	k__Bacteria;p__Proteobacteria;c__Alphaproteobacteria;o__Caulobacterales;f__Caulobacteraceae;g__Caulobacter;
Collinsella	0	0	0	0	0	6.61726e-05	0	0	0	0	0	0	0	0	3.30863e-05	0	0	0	3.30863e-05	0	0	0	0	0	0	0	0	0	0	0	k__Bacteria;p__Actinobacteria;c__Coriobacteriia;o__Coriobacteriales;f__Coriobacteriaceae;g__Collinsella;
Ferruginibacter	0	0	0	6.61726e-05	0	0	0	0	0	0	0	0	0	0	0	0	0	0	0	3.30863e-05	0	0	0	0	0	0	0	0	0	0	k__Bacteria;p__Bacteroidetes;c__Bacteroidia;o__Chitinophagales;f__Chitinophagaceae;g__Ferruginibacter;
Parvimonas	0	0	0	0	0	3.30863e-05	0	6.61726e-05	0	0	0	3.30863e-05	0	0	0	0	0	0	3.30863e-05	0	0	0	0	0	0	0	0	0	0	0	k__Bacteria;p__Firmicutes;c__Clostridia;o__Clostridiales;f__unidentified_Clostridiales;g__Parvimonas;
Tepidanaerobacter	0	0	0	0	0	0	0	0	0	0	0	0	0	0	0	0	0	0	0	6.61726e-05	0	0	3.30863e-05	0	0	0	0	3.30863e-05	0	0	k__Bacteria;p__Firmicutes;c__Clostridia;o__Thermoanaerobacterales;f__unidentified_Thermoanaerobacterales;g__Tepidanaerobacter;
unidentified_Rhodospirillales	3.30863e-05	0	3.30863e-05	0	0	3.30863e-05	6.61726e-05	0	3.30863e-05	0	0	0	0	3.30863e-05	0	0	0	0	0	0	0	0	0	0	0	0	0	0	0	0	k__Bacteria;p__Proteobacteria;c__Alphaproteobacteria;o__Rhodospirillales;f__unidentified_Rhodospirillales;g__unidentified_Rhodospirillales;
Microvirga	0	0	0	0	0	3.30863e-05	0	0	0	0	0	0	0	0	0	0	0	0	6.61726e-05	0	6.61726e-05	0	6.61726e-05	0	0	0	0	0	0	0	k__Bacteria;p__Proteobacteria;c__Alphaproteobacteria;o__Rhizobiales;f__Beijerinckiaceae;g__Microvirga;
Catenibacterium	0	0	0	0	0	0	0	0	0	0	0	0	0	3.30863e-05	0	0	0	0	0	0	0	0	0	0	0	0	0	3.30863e-05	6.61726e-05	0	k__Bacteria;p__Firmicutes;c__Erysipelotrichia;o__Erysipelotrichales;f__Erysipelotrichaceae;g__Catenibacterium;
Candidatus_Xiphinematobacter	0	0	0	0	0	3.30863e-05	0	0	0	0	0	0	0	0	0	0	0	0	0	6.61726e-05	3.30863e-05	0	0	0	0	0	0	0	0	0	k__Bacteria;p__Verrucomicrobia;c__Verrucomicrobiae;o__Chthoniobacterales;f__unidentified_Chthoniobacterales;g__Candidatus_Xiphinematobacter;
Pirellula	0	3.30863e-05	0	0	0	0	6.61726e-05	0	0	3.30863e-05	0	3.30863e-05	6.61726e-05	0	0	0	0	0	0	0	0	0	3.30863e-05	0	0	0	0	0	0	0	k__Bacteria;p__Planctomycetes;c__Planctomycetacia;o__unidentified_Planctomycetacia;f__unidentified_Planctomycetacia;g__Pirellula;
Facklamia	0	0	0	0	0	6.61726e-05	0	0	0	0	0	0	0	0	0	0	0	6.61726e-05	0	0	0	0	0	0	0	0	0	0	0	0	k__Bacteria;p__Firmicutes;c__Bacilli;o__Lactobacillales;f__Aerococcaceae;g__Facklamia;
Proteiniphilum	0	0	0	0	0	0	0	0	0	0	0	0	0	0	0	0	0	6.61726e-05	0	0	0	0	6.61726e-05	0	0	0	0	0	0	0	k__Bacteria;p__Bacteroidetes;c__Bacteroidia;o__Bacteroidales;f__unidentified_Bacteroidales;g__Proteiniphilum;
Sporomusa	3.30863e-05	0	0	0	0	0	6.61726e-05	0	0	0	0	0	0	0	3.30863e-05	0	0	0	0	0	0	0	0	0	0	0	0	0	0	0	k__Bacteria;p__Firmicutes;c__Negativicutes;o__Selenomonadales;f__Veillonellaceae;g__Sporomusa;
Craurococcus	0	6.61726e-05	0	0	3.30863e-05	0	0	0	0	0	0	0	0	0	0	6.61726e-05	0	0	3.30863e-05	0	6.61726e-05	0	3.30863e-05	0	0	0	0	0	3.30863e-05	0	k__Bacteria;p__Proteobacteria;c__Alphaproteobacteria;o__unidentified_Alphaproteobacteria;f__Acetobacteraceae;g__Craurococcus;
Rhodoligotrophos	0	6.61726e-05	0	3.30863e-05	0	0	0	0	0	0	0	0	3.30863e-05	0	3.30863e-05	0	0	0	0	0	0	0	0	0	6.61726e-05	0	0	3.30863e-05	0	0	k__Bacteria;p__Proteobacteria;c__Alphaproteobacteria;o__unidentified_Alphaproteobacteria;f__unidentified_Alphaproteobacteria;g__Rhodoligotrophos;
Fluviicola	0	0	0	6.61726e-05	0	0	0	0	0	0	0	0	0	0	0	0	0	0	0	0	6.61726e-05	0	0	0	0	0	0	0	0	0	k__Bacteria;p__Bacteroidetes;c__Bacteroidia;o__Flavobacteriales;f__Crocinitomicaceae;g__Fluviicola;
Cnuella	0	0	0	0	0	6.61726e-05	0	0	3.30863e-05	0	0	0	0	0	0	3.30863e-05	0	0	3.30863e-05	0	0	0	3.30863e-05	0	0	3.30863e-05	0	0	0	3.30863e-05	k__Bacteria;p__Bacteroidetes;c__Bacteroidia;o__Chitinophagales;f__Chitinophagaceae;g__Cnuella;
Candidatus_Arthromitus	3.30863e-05	0	0	0	0	0	0	0	0	0	0	0	6.61726e-05	6.61726e-05	3.30863e-05	0	0	0	0	0	0	0	0	0	0	0	0	0	0	0	k__Bacteria;p__Firmicutes;c__Clostridia;o__Clostridiales;f__unidentified_Clostridiales;g__Candidatus_Arthromitus;
Akkermansia	6.61726e-05	6.61726e-05	0	0	0	0	0	0	0	0	0	0	0	6.61726e-05	0	0	0	0	0	0	0	3.30863e-05	0	0	0	0	0	0	0	0	k__Bacteria;p__Verrucomicrobia;c__Verrucomicrobiae;o__Verrucomicrobiales;f__Akkermansiaceae;g__Akkermansia;
Acholeplasma	0	0	0	0	0	0	0	0	0	0	0	0	0	0	0	0	0	0	6.61726e-05	0	0	0	3.30863e-05	6.61726e-05	0	0	0	0	0	0	k__Bacteria;p__Tenericutes;c__Mollicutes;o__Acholeplasmatales;f__Acholeplasmataceae;g__Acholeplasma;
Marinibaculum	0	0	0	0	0	0	0	0	0	0	0	0	0	0	0	0	0	0	0	6.61726e-05	0	0	6.61726e-05	0	0	0	0	0	0	0	k__Bacteria;p__Proteobacteria;c__Alphaproteobacteria;o__Sneathiellales;f__Sneathiellaceae;g__Marinibaculum;
Anaerotruncus	6.61726e-05	0	0	0	0	0	0	0	0	0	0	0	3.30863e-05	0	0	0	0	0	0	0	0	0	0	0	0	0	0	0	0	0	k__Bacteria;p__Firmicutes;c__Clostridia;o__Clostridiales;f__Ruminococcaceae;g__Anaerotruncus;
Xylella	0	0	0	0	0	0	0	3.30863e-05	0	0	0	0	0	0	0	0	0	0	0	0	3.30863e-05	0	0	0	0	0	0	0	0	0	k__Bacteria;p__Proteobacteria;c__Gammaproteobacteria;o__Xanthomonadales;f__Xanthomonadaceae;g__Xylella;
Mannheimia	0	0	0	0	0	0	0	0	0	0	0	0	0	0	0	0	0	3.30863e-05	0	3.30863e-05	0	0	0	0	0	0	0	0	0	0	k__Bacteria;p__Proteobacteria;c__Gammaproteobacteria;o__Pasteurellales;f__Pasteurellaceae;g__Mannheimia;
Chitinophaga	0	0	0	0	0	0	0	0	0	0	0	0	0	0	0	0	0	0	0	3.30863e-05	0	0	0	0	0	0	0	0	0	0	k__Bacteria;p__Bacteroidetes;c__Bacteroidia;o__Chitinophagales;f__Chitinophagaceae;g__Chitinophaga;
Nordella	0	0	0	0	0	0	0	0	0	0	0	0	0	3.30863e-05	3.30863e-05	0	0	0	0	0	0	0	0	0	0	0	0	0	0	0	k__Bacteria;p__Proteobacteria;c__Alphaproteobacteria;o__Rhizobiales;f__unidentified_Rhizobiales;g__Nordella;
Mucispirillum	0	0	0	0	0	0	0	0	0	0	0	0	0	3.30863e-05	0	0	0	0	0	0	0	0	0	0	0	3.30863e-05	0	0	0	0	k__Bacteria;p__Deferribacteres;c__unidentified_Deferribacteres;o__Deferribacterales;f__Deferribacteraceae;g__Mucispirillum;
Enorma	0	0	0	0	0	3.30863e-05	0	0	0	0	0	0	0	0	0	0	0	0	0	0	0	0	0	0	0	0	0	0	0	0	k__Bacteria;p__Actinobacteria;c__Coriobacteriia;o__Coriobacteriales;f__Coriobacteriaceae;g__Enorma;
Leucobacter	0	0	0	3.30863e-05	0	0	0	0	0	3.30863e-05	0	3.30863e-05	3.30863e-05	0	0	0	0	0	0	0	3.30863e-05	0	0	0	0	0	0	0	0	0	k__Bacteria;p__Actinobacteria;c__unidentified_Actinobacteria;o__Micrococcales;f__Microbacteriaceae;g__Leucobacter;
Conexibacter	3.30863e-05	0	0	0	3.30863e-05	0	0	0	0	0	0	0	0	0	0	3.30863e-05	3.30863e-05	0	0	3.30863e-05	0	0	3.30863e-05	0	0	0	0	0	0	0	k__Bacteria;p__Actinobacteria;c__Thermoleophilia;o__Solirubrobacterales;f__Solirubrobacteraceae;g__Conexibacter;
Stenotrophobacter	0	0	0	0	0	0	0	0	0	0	0	0	0	0	0	0	3.30863e-05	0	0	0	0	0	0	3.30863e-05	0	0	0	0	0	0	k__Bacteria;p__Acidobacteria;c__unidentified_Acidobacteria;o__unidentified_Acidobacteria;f__unidentified_Acidobacteria;g__Stenotrophobacter;
Alicycliphilus	0	0	0	0	0	0	0	0	0	0	0	0	0	0	0	0	0	0	0	0	0	0	0	0	0	0	3.30863e-05	3.30863e-05	3.30863e-05	0	k__Bacteria;p__Proteobacteria;c__Gammaproteobacteria;o__unidentified_Gammaproteobacteria;f__Burkholderiaceae;g__Alicycliphilus;
Peptostreptococcus	0	0	0	3.30863e-05	3.30863e-05	0	0	3.30863e-05	0	0	0	0	0	0	3.30863e-05	0	0	0	0	0	0	0	0	0	0	0	0	0	0	0	k__Bacteria;p__Firmicutes;c__Clostridia;o__Clostridiales;f__Peptostreptococcaceae;g__Peptostreptococcus;
Diaphorobacter	0	0	0	0	3.30863e-05	0	0	3.30863e-05	0	0	0	0	0	0	0	0	0	0	3.30863e-05	0	0	0	0	0	0	0	0	0	0	0	k__Bacteria;p__Proteobacteria;c__Gammaproteobacteria;o__unidentified_Gammaproteobacteria;f__Burkholderiaceae;g__Diaphorobacter;
Sutterella	0	0	0	0	0	0	0	0	0	0	0	0	0	3.30863e-05	3.30863e-05	0	0	0	0	0	3.30863e-05	0	0	0	0	0	0	0	0	0	k__Bacteria;p__Proteobacteria;c__Gammaproteobacteria;o__unidentified_Gammaproteobacteria;f__Burkholderiaceae;g__Sutterella;
unidentified_Nitrosomonadaceae	0	0	0	0	0	0	0	0	0	3.30863e-05	0	0	3.30863e-05	0	0	0	0	0	0	0	0	0	0	0	0	0	0	0	0	0	k__Bacteria;p__Proteobacteria;c__Gammaproteobacteria;o__unidentified_Gammaproteobacteria;f__Nitrosomonadaceae;g__unidentified_Nitrosomonadaceae;
Alcaligenes	0	0	0	3.30863e-05	0	0	0	0	0	3.30863e-05	0	0	0	0	0	0	0	0	0	0	0	0	0	0	0	0	0	0	3.30863e-05	3.30863e-05	k__Bacteria;p__Proteobacteria;c__Gammaproteobacteria;o__unidentified_Gammaproteobacteria;f__Burkholderiaceae;g__Alcaligenes;
Pontibacter	0	0	0	3.30863e-05	0	0	0	0	0	0	0	0	0	0	0	0	0	3.30863e-05	0	0	0	0	0	0	0	0	3.30863e-05	3.30863e-05	0	0	k__Bacteria;p__Bacteroidetes;c__Bacteroidia;o__Cytophagales;f__Hymenobacteraceae;g__Pontibacter;
Dietzia	0	0	0	0	0	0	0	0	0	0	0	0	0	0	0	0	0	3.30863e-05	0	0	0	0	0	0	0	0	0	0	0	0	k__Bacteria;p__Actinobacteria;c__unidentified_Actinobacteria;o__Corynebacteriales;f__Dietziaceae;g__Dietzia;
Komagataeibacter	0	0	0	0	3.30863e-05	0	0	0	0	0	0	0	0	3.30863e-05	0	0	0	0	0	0	0	0	0	0	0	0	0	0	0	0	k__Bacteria;p__Proteobacteria;c__Alphaproteobacteria;o__unidentified_Alphaproteobacteria;f__Acetobacteraceae;g__Komagataeibacter;
Salinicoccus	0	0	0	0	0	0	0	3.30863e-05	0	0	0	0	0	0	0	0	0	0	0	0	0	0	0	0	0	0	0	0	0	0	k__Bacteria;p__Firmicutes;c__Bacilli;o__Bacillales;f__Staphylococcaceae;g__Salinicoccus;
Anaerofustis	0	0	0	0	0	0	0	0	0	0	0	0	3.30863e-05	0	0	0	0	0	0	0	0	0	0	0	0	0	0	0	0	0	k__Bacteria;p__Firmicutes;c__Clostridia;o__Clostridiales;f__Eubacteriaceae;g__Anaerofustis;
Luteitalea	0	0	0	0	0	3.30863e-05	0	0	0	0	0	0	0	0	0	0	0	0	0	0	0	0	0	0	0	0	0	0	0	0	k__Bacteria;p__Acidobacteria;c__unidentified_Acidobacteria;o__unidentified_Acidobacteria;f__unidentified_Acidobacteria;g__Luteitalea;
Intestinimonas	0	0	0	0	3.30863e-05	0	0	0	0	0	0	0	0	3.30863e-05	0	0	0	0	0	0	0	0	0	0	0	0	0	0	0	0	k__Bacteria;p__Firmicutes;c__Clostridia;o__Clostridiales;f__Ruminococcaceae;g__Intestinimonas;
Bavariicoccus	0	0	0	0	0	0	0	0	0	0	0	0	0	0	0	0	0	0	0	0	0	0	0	0	0	0	3.30863e-05	0	0	0	k__Bacteria;p__Firmicutes;c__Bacilli;o__Lactobacillales;f__Enterococcaceae;g__Bavariicoccus;
Nonomuraea	0	0	0	0	3.30863e-05	0	0	0	0	0	0	0	0	0	0	0	0	0	0	0	0	3.30863e-05	0	0	0	0	0	0	0	0	k__Bacteria;p__Actinobacteria;c__unidentified_Actinobacteria;o__Streptosporangiales;f__Streptosporangiaceae;g__Nonomuraea;
unidentified_Oceanospirillales	0	0	0	0	0	0	0	0	0	0	0	0	0	3.30863e-05	0	0	0	0	0	0	0	0	0	0	0	0	0	0	0	0	k__Bacteria;p__Proteobacteria;c__Gammaproteobacteria;o__Oceanospirillales;f__unidentified_Oceanospirillales;g__unidentified_Oceanospirillales;
unidentified_Pseudonocardiaceae	0	0	0	0	0	0	0	0	0	0	0	0	0	0	0	0	0	0	0	0	0	0	0	0	0	0	0	0	0	0	k__Bacteria;p__Actinobacteria;c__unidentified_Actinobacteria;o__Pseudonocardiales;f__Pseudonocardiaceae;g__unidentified_Pseudonocardiaceae;
Others	0.709436	0.486269	0.716484	0.619541	0.65984	0.694084	0.68525	0.312103	0.770745	0.766609	0.324444	0.468039	0.627581	0.779877	0.691702	0.706988	0.723961	0.609483	0.633238	0.587083	0.597571	0.58351	0.659608	0.58255	0.555817	0.726939	0.75943	0.581657	0.759893	0.791722	Others

## Sheet: C
Significant differences between CN and RE groups identified at Genus-taxa level
Taxa	avg(CN)	sd(CN)	avg(RE)	sd(RE)	p.value	q.values
k__Bacteria;p__Bacteroidetes;c__Bacteroidia;o__Bacteroidales;f__Rikenellaceae;g__unidentified_Rikenellaceae;	0.00408726	0.00280977	0.000403653	0.000449709	6.0934e-06	0.000736401
k__Bacteria;p__Firmicutes;c__Clostridia;o__Clostridiales;f__unidentified_Clostridiales;g__Anaerovorax;	0.00143153	0.000903986	0.000242633	0.00014779	7.16835e-06	0.000736401
k__Bacteria;p__Proteobacteria;c__Deltaproteobacteria;o__Desulfovibrionales;f__Desulfovibrionaceae;g__Desulfovibrio;	0.000518352	0.000303155	2.86748e-05	4.12237e-05	5.29786e-06	0.000736401
k__Bacteria;p__Firmicutes;c__Clostridia;o__Clostridiales;f__Ruminococcaceae;g__Papillibacter;	0.00219031	0.00130178	0.00042571	0.000353678	1.44208e-05	0.00111108
k__Bacteria;p__Firmicutes;c__Negativicutes;o__Selenomonadales;f__Acidaminococcaceae;g__Succiniclasticum;	0.0165851	0.0231291	0.000783042	0.00108067	3.35e-05	0.00206486
k__Bacteria;p__Firmicutes;c__Negativicutes;o__Selenomonadales;f__Veillonellaceae;g__unidentified_Veillonellaceae;	0.00141389	0.00137988	0.000114699	0.000111759	4.39232e-05	0.0022561
k__Bacteria;p__Firmicutes;c__Clostridia;o__Clostridiales;f__Lachnospiraceae;g__Acetitomaculum;	0.00170505	0.00152725	0.000275719	0.000185345	6.59795e-05	0.00290488
k__Bacteria;p__Firmicutes;c__Clostridia;o__Clostridiales;f__Christensenellaceae;g__unidentified_Christensenellaceae;	0.000752162	0.000928647	7.49956e-05	9.5621e-05	8.44408e-05	0.00325296
k__Bacteria;p__Bacteroidetes;c__Bacteroidia;o__Flavobacteriales;f__unidentified_Flavobacteriales;g__Riemerella;	8.82301e-06	3.41714e-05	0.000141168	0.000238086	0.000238015	0.00815039
k__Bacteria;p__Firmicutes;c__Negativicutes;o__Selenomonadales;f__Veillonellaceae;g__Schwartzia;	0.000280131	0.000228157	1.10288e-05	2.04213e-05	0.000277524	0.00855297
k__Archaea;p__Euryarchaeota;c__Methanobacteria;o__Methanobacteriales;f__Methanobacteriaceae;g__Methanobrevibacter;	0.079996	0.112096	0.0117081	0.0176302	0.00039405	0.0106839
k__Bacteria;p__Firmicutes;c__Clostridia;o__Clostridiales;f__Lachnospiraceae;g__Blautia;	0.000253662	0.000162891	8.38186e-05	6.71889e-05	0.000416	0.0106839
k__Bacteria;p__Firmicutes;c__Clostridia;o__Clostridiales;f__Lachnospiraceae;g__Marvinbryantia;	0.000247044	0.000264355	3.74978e-05	6.10935e-05	0.000516354	0.0122411
k__Bacteria;p__Tenericutes;c__Mollicutes;o__Anaeroplasmatales;f__Anaeroplasmataceae;g__Anaeroplasma;	0.00342995	0.00444687	0.0181291	0.0239125	0.000577781	0.012719
k__Bacteria;p__Firmicutes;c__Negativicutes;o__Selenomonadales;f__Veillonellaceae;g__Anaerovibrio;	0.000663932	0.000710884	0.000119111	0.00011101	0.000678121	0.0139326
k__Bacteria;p__Actinobacteria;c__Coriobacteriia;o__Coriobacteriales;f__Atopobiaceae;g__Olsenella;	0.00021837	0.000602965	0	0	0.00146274	0.0281749
k__Bacteria;p__Fibrobacteres;c__Fibrobacteria;o__Fibrobacterales;f__Fibrobacteraceae;g__Fibrobacter;	0.00342995	0.00687775	0.000178666	0.000220819	0.0015907	0.0288375
k__Bacteria;p__Firmicutes;c__Clostridia;o__Clostridiales;f__Lachnospiraceae;g__Moryella;	0.000326451	0.000379487	5.95553e-05	6.15186e-05	0.00184941	0.0299983
k__Bacteria;p__Synergistetes;c__Synergistia;o__Synergistales;f__Synergistaceae;g__Fretibacterium;	0.000205135	0.000341607	3.30863e-05	5.15613e-05	0.00182254	0.0299983
k__Bacteria;p__Proteobacteria;c__Alphaproteobacteria;o__unidentified_Alphaproteobacteria;f__Acetobacteraceae;g__Acetobacter;	7.72013e-05	0.000108059	2.20575e-06	8.54284e-06	0.00196946	0.0303482
k__Bacteria;p__Proteobacteria;c__Gammaproteobacteria;o__Pseudomonadales;f__Moraxellaceae;g__Moraxella;	0.000194106	0.000306796	0.00181533	0.00403094	0.00307843	0.0431245
k__Bacteria;p__Spirochaetes;c__Spirochaetia;o__Spirochaetales;f__Spirochaetaceae;g__Sphaerochaeta;	0.000668343	0.00150576	9.70531e-05	0.000149264	0.00295047	0.0431245
k__Bacteria;p__Firmicutes;c__Clostridia;o__Clostridiales;f__Lachnospiraceae;g__Howardella;	0.000247044	0.000308067	2.6469e-05	6.87231e-05	0.00365742	0.0490077
k__Bacteria;p__Verrucomicrobia;c__Verrucomicrobiae;o__unidentified_Verrucomicrobiae;f__unidentified_Verrucomicrobiae;g__unidentified_Verrucomicrobiae;	5.51438e-05	7.14746e-05	0.000580113	0.000747912	0.00443107	0.0546243
k__Bacteria;p__Proteobacteria;c__Deltaproteobacteria;o__Desulfovibrionales;f__Desulfovibrionaceae;g__Mailhella;	5.51438e-05	4.62307e-05	1.10288e-05	1.61445e-05	0.00428869	0.0546243
k__Bacteria;p__Firmicutes;c__Clostridia;o__Clostridiales;f__Lachnospiraceae;g__Syntrophococcus;	0.000374978	0.000453254	9.70531e-05	8.88385e-05	0.00511492	0.0606292
k__Bacteria;p__Firmicutes;c__Erysipelotrichia;o__Erysipelotrichales;f__Erysipelotrichaceae;g__Turicibacter;	0.000935239	0.00164543	0.000132345	0.000201644	0.00575157	0.0656507
k__Archaea;p__Euryarchaeota;c__Methanobacteria;o__Methanobacteriales;f__Methanobacteriaceae;g__Methanosphaera;	0.000613199	0.000705851	0.000388212	0.00116014	0.00637663	0.0701858
k__Bacteria;p__Firmicutes;c__Clostridia;o__Clostridiales;f__Lachnospiraceae;g__Tyzzerella;	0.000158814	0.000121374	5.73496e-05	6.05794e-05	0.00719656	0.0764793
k__Bacteria;p__Proteobacteria;c__Alphaproteobacteria;o__Rhodospirillales;f__unidentified_Rhodospirillales;g__unidentified_Rhodospirillales;	1.54403e-05	2.11733e-05	0	0	0.00796695	0.0818441
k__Bacteria;p__Firmicutes;c__Bacilli;o__Lactobacillales;f__Lactobacillaceae;g__Lactobacillus;	0.000888918	0.00103591	0.000533792	0.00143425	0.0086095	0.0855919
k__Bacteria;p__Firmicutes;c__Bacilli;o__Lactobacillales;f__Carnobacteriaceae;g__Atopostipes;	6.61726e-06	2.56285e-05	2.42633e-05	3.41714e-05	0.0113807	0.109607
k__Bacteria;p__Melainabacteria;c__unidentified_Melainabacteria;o__unidentified_Melainabacteria;f__unidentified_Melainabacteria;g__unidentified_Melainabacteria;	8.16128e-05	0.000202367	2.20575e-06	8.54284e-06	0.0130418	0.121798
k__Bacteria;p__Proteobacteria;c__Gammaproteobacteria;o__Xanthomonadales;f__Xanthomonadaceae;g__Luteimonas;	0.000130139	0.000203369	0.000271308	0.000200945	0.0134963	0.122335
k__Bacteria;p__Elusimicrobia;c__Endomicrobia;o__Endomicrobiales;f__Endomicrobiaceae;g__Candidatus_Endomicrobium;	0.000114699	9.34707e-05	0.000361743	0.000358858	0.0139755	0.12306
k__Bacteria;p__Firmicutes;c__Clostridia;o__Clostridiales;f__unidentified_Clostridiales;g__unidentified_Clostridiales;	0.00688636	0.008269	0.00219693	0.00150377	0.0180538	0.135707
k__Bacteria;p__Firmicutes;c__Negativicutes;o__Selenomonadales;f__Veillonellaceae;g__Veillonella;	8.38186e-05	0.000125595	2.42633e-05	5.51753e-05	0.0172027	0.135707
k__Bacteria;p__Firmicutes;c__Clostridia;o__Clostridiales;f__Eubacteriaceae;g__Pseudoramibacter;	2.86748e-05	5.71249e-05	0	0	0.0179446	0.135707
k__Bacteria;p__Actinobacteria;c__Coriobacteriia;o__Coriobacteriales;f__Atopobiaceae;g__Atopobium;	1.98518e-05	3.26102e-05	0	0	0.0180357	0.135707
k__Bacteria;p__Actinobacteria;c__unidentified_Actinobacteria;o__Corynebacteriales;f__Nocardiaceae;g__Rhodococcus;	2.42633e-05	3.84767e-05	0	0	0.0180357	0.135707
k__Bacteria;p__Spirochaetes;c__unidentified_Spirochaetes;o__unidentified_Spirochaetes;f__unidentified_Spirochaetes;g__unidentified_Spirochaetes;	2.20575e-05	3.4626e-05	0	0	0.0179749	0.135707
k__Bacteria;p__Firmicutes;c__Bacilli;o__Bacillales;f__Planococcaceae;g__Bhargavaea;	1.7646e-05	5.13587e-05	8.60244e-05	0.000132227	0.0189459	0.139022
k__Bacteria;p__Synergistetes;c__Synergistia;o__Synergistales;f__Synergistaceae;g__Pyramidobacter;	0.000116905	0.00014895	1.7646e-05	2.75877e-05	0.019615	0.140584
k__Bacteria;p__Firmicutes;c__Clostridia;o__Clostridiales;f__Peptostreptococcaceae;g__Romboutsia;	0.000849215	0.00128974	0.000167637	0.000110775	0.0201477	0.141121
k__Bacteria;p__Proteobacteria;c__Gammaproteobacteria;o__Aeromonadales;f__Succinivibrionaceae;g__Succinimonas;	0.000105876	0.000250796	6.61726e-06	1.85486e-05	0.0225253	0.150914
k__Bacteria;p__Firmicutes;c__Clostridia;o__Clostridiales;f__Ruminococcaceae;g__Oscillospira;	6.83783e-05	0.000115611	6.61726e-06	1.85486e-05	0.0225253	0.150914
k__Bacteria;p__Firmicutes;c__Bacilli;o__Lactobacillales;f__Lactobacillaceae;g__Pediococcus;	9.26416e-05	0.000135383	1.54403e-05	3.02897e-05	0.0236324	0.154962
k__Bacteria;p__Firmicutes;c__Clostridia;o__Clostridiales;f__Ruminococcaceae;g__Saccharofermentans;	0.0166358	0.015738	0.00792527	0.0064842	0.0294965	0.189385
k__Bacteria;p__Firmicutes;c__Clostridia;o__Clostridiales;f__Lachnospiraceae;g__Dorea;	3.5292e-05	7.65458e-05	2.20575e-06	8.54284e-06	0.0308795	0.190334
k__Bacteria;p__Firmicutes;c__Bacilli;o__Bacillales;f__Bacillaceae;g__Sinibacillus;	2.20575e-05	4.27142e-05	5.95553e-05	6.64085e-05	0.0306247	0.190334
k__Bacteria;p__Actinobacteria;c__unidentified_Actinobacteria;o__Bifidobacteriales;f__Bifidobacteriaceae;g__Bifidobacterium;	0.000275719	0.000189104	0.0001919	0.000311433	0.0328051	0.198238
k__Bacteria;p__Proteobacteria;c__Alphaproteobacteria;o__Rhizobiales;f__Beijerinckiaceae;g__Methylobacterium;	4.19093e-05	0.000104229	0	0	0.0383526	0.20379
k__Bacteria;p__Firmicutes;c__Erysipelotrichia;o__Erysipelotrichales;f__Erysipelotrichaceae;g__Asteroleplasma;	2.20575e-05	2.39461e-05	6.17611e-05	5.71249e-05	0.037819	0.20379
k__Bacteria;p__Proteobacteria;c__Gammaproteobacteria;o__Pseudomonadales;f__Moraxellaceae;g__Faucicola;	0	0	2.42633e-05	5.51753e-05	0.0383526	0.20379
k__Bacteria;p__Proteobacteria;c__Gammaproteobacteria;o__unidentified_Gammaproteobacteria;f__Burkholderiaceae;g__Ralstonia;	1.54403e-05	3.50747e-05	0	0	0.0381677	0.20379
k__Bacteria;p__Firmicutes;c__Clostridia;o__Clostridiales;f__Lachnospiraceae;g__Lachnospira;	1.98518e-05	3.91482e-05	0	0	0.0383526	0.20379
k__Bacteria;p__Firmicutes;c__Clostridia;o__Clostridiales;f__unidentified_Clostridiales;g__Candidatus_Arthromitus;	1.32345e-05	2.43776e-05	0	0	0.038291	0.20379
k__Bacteria;p__Firmicutes;c__Clostridia;o__Clostridiales;f__Peptostreptococcaceae;g__Peptostreptococcus;	8.82301e-06	1.51448e-05	0	0	0.0377987	0.20379
k__Bacteria;p__Bacteroidetes;c__Bacteroidia;o__Flavobacteriales;f__unidentified_Flavobacteriales;g__Chryseobacterium;	4.41151e-06	1.16419e-05	2.86748e-05	4.48572e-05	0.0395079	0.206371
k__Bacteria;p__Bacteroidetes;c__Bacteroidia;o__Flavobacteriales;f__Flavobacteriaceae;g__Flavobacterium;	0.000463208	0.000439829	0.00333289	0.00649935	0.0419735	0.212061
k__Bacteria;p__Proteobacteria;c__Deltaproteobacteria;o__Desulfobacterales;f__Desulfobulbaceae;g__Desulfobulbus;	5.29381e-05	5.83885e-05	1.7646e-05	3.27697e-05	0.0415941	0.212061
k__Bacteria;p__Bacteroidetes;c__Bacteroidia;o__Flavobacteriales;f__unidentified_Flavobacteriales;g__Bergeyella;	9.04359e-05	0.000145013	0.00051394	0.00123683	0.0462918	0.230106
k__Bacteria;p__Tenericutes;c__Mollicutes;o__Mycoplasmatales;f__Mycoplasmataceae;g__Mycoplasma;	0.000509529	0.000612103	0.0297578	0.0831417	0.0586187	0.284041
k__Bacteria;p__Elusimicrobia;c__unidentified_Elusimicrobia;o__Elusimicrobiales;f__Elusimicrobiaceae;g__Elusimicrobium;	0.000827157	0.000707967	0.00372772	0.00453464	0.0589853	0.284041
k__Bacteria;p__Firmicutes;c__Clostridia;o__Clostridiales;f__Ruminococcaceae;g__unidentified_Ruminococcaceae;	0.0538689	0.0362681	0.0368714	0.0340984	0.0674962	0.311018
k__Bacteria;p__Firmicutes;c__Bacilli;o__Lactobacillales;f__Leuconostocaceae;g__Weissella;	0.000414681	0.000799064	0.000615405	0.000890068	0.0771043	0.311018
k__Bacteria;p__Cyanobacteria;c__unidentified_Cyanobacteria;o__unidentified_Cyanobacteria;f__unidentified_Cyanobacteria;g__unidentified_Cyanobacteria;	0	0	0.000156608	0.0005704	0.0796017	0.311018
k__Bacteria;p__Firmicutes;c__Clostridia;o__Clostridiales;f__Lachnospiraceae;g__Lachnoclostridium;	3.97035e-05	0.000120078	0	0	0.0797252	0.311018
k__Bacteria;p__Bacteroidetes;c__Bacteroidia;o__Bacteroidales;f__unidentified_Bacteroidales;g__Fermentimonas;	4.41151e-06	1.16419e-05	3.74978e-05	5.97999e-05	0.0656316	0.311018
k__Bacteria;p__Proteobacteria;c__Gammaproteobacteria;o__Enterobacteriales;f__Enterobacteriaceae;g__Kosakonia;	1.7646e-05	4.12237e-05	0	0	0.0797252	0.311018
k__Bacteria;p__Bacteroidetes;c__Bacteroidia;o__Flavobacteriales;f__unidentified_Flavobacteriales;g__Empedobacter;	2.20575e-06	8.54284e-06	1.98518e-05	3.70971e-05	0.0696005	0.311018
k__Bacteria;p__Firmicutes;c__Bacilli;o__Bacillales;f__Thermoactinomycetaceae;g__Thermoflavimicrobium;	0	0	1.32345e-05	3.01171e-05	0.0797252	0.311018
k__Bacteria;p__Firmicutes;c__Clostridia;o__Clostridiales;f__Syntrophomonadaceae;g__Syntrophomonas;	1.10288e-05	2.70148e-05	0	0	0.0796017	0.311018
k__Bacteria;p__Actinobacteria;c__unidentified_Actinobacteria;o__Streptomycetales;f__Streptomycetaceae;g__Streptomyces;	1.54403e-05	3.50747e-05	0	0	0.0796017	0.311018
k__Bacteria;p__Firmicutes;c__Negativicutes;o__Selenomonadales;f__Veillonellaceae;g__Sporomusa;	8.82301e-06	1.96406e-05	0	0	0.0796017	0.311018
k__Bacteria;p__Planctomycetes;c__Planctomycetacia;o__unidentified_Planctomycetacia;f__unidentified_Planctomycetacia;g__Pirellula;	1.54403e-05	2.45905e-05	2.20575e-06	8.54284e-06	0.0695366	0.311018
k__Bacteria;p__Firmicutes;c__Clostridia;o__Thermoanaerobacterales;f__unidentified_Thermoanaerobacterales;g__Tepidanaerobacter;	0	0	8.82301e-06	1.96406e-05	0.0796017	0.311018
k__Bacteria;p__Tenericutes;c__Mollicutes;o__Acholeplasmatales;f__Acholeplasmataceae;g__Acholeplasma;	0	0	1.10288e-05	2.39461e-05	0.0796017	0.311018
k__Bacteria;p__Proteobacteria;c__Gammaproteobacteria;o__unidentified_Gammaproteobacteria;f__Burkholderiaceae;g__Alicycliphilus;	0	0	6.61726e-06	1.3699e-05	0.0792311	0.311018
k__Bacteria;p__Proteobacteria;c__Gammaproteobacteria;o__Enterobacteriales;f__Enterobacteriaceae;g__Salmonella;	0.000255867	0.000338911	0.000141168	0.000251501	0.0811608	0.312661
k__Bacteria;p__Firmicutes;c__Bacilli;o__Bacillales;f__Paenibacillaceae;g__Brevibacillus;	5.73496e-05	6.55393e-05	2.20575e-05	4.45072e-05	0.0858195	0.326526
k__Bacteria;p__Firmicutes;c__Clostridia;o__Clostridiales;f__Caldicoprobacteraceae;g__Caldicoprobacter;	8.82301e-05	0.000214667	0.000269102	0.000462002	0.0896852	0.337073
k__Bacteria;p__Actinobacteria;c__unidentified_Actinobacteria;o__Micromonosporales;f__Micromonosporaceae;g__Longispora;	0.00032204	0.000595483	0.000542615	0.000744447	0.0957519	0.355538
k__Bacteria;p__unidentified_Bacteria;c__unidentified_Bacteria;o__Campylobacterales;f__Campylobacteraceae;g__Campylobacter;	0.000229398	0.000282265	0.00106758	0.00223915	0.099897	0.366513
k__Bacteria;p__Firmicutes;c__Clostridia;o__Clostridiales;f__Ruminococcaceae;g__Butyricicoccus;	3.97035e-05	6.98516e-05	8.82301e-06	2.64296e-05	0.103824	0.376439
k__Bacteria;p__Bacteroidetes;c__Bacteroidia;o__Bacteroidales;f__Bacteroidaceae;g__Bacteroides;	0.000390418	0.000383042	0.000189695	0.000235775	0.108185	0.376952
k__Bacteria;p__Proteobacteria;c__Alphaproteobacteria;o__Sphingomonadales;f__Sphingomonadaceae;g__Altererythrobacter;	0.000180872	0.000330595	0.000251456	0.000276481	0.108145	0.376952
k__Bacteria;p__unidentified_Bacteria;c__unidentified_Bacteria;o__Halanaerobiales;f__Halanaerobiaceae;g__Halocella;	8.82301e-06	3.41714e-05	1.98518e-05	3.26102e-05	0.108858	0.376952
k__Bacteria;p__Firmicutes;c__Clostridia;o__Clostridiales;f__Ruminococcaceae;g__Flavonifractor;	1.98518e-05	3.26102e-05	8.82301e-06	3.41714e-05	0.108858	0.376952
k__Bacteria;p__Firmicutes;c__Clostridia;o__Clostridiales;f__Peptostreptococcaceae;g__Terrisporobacter;	0.000397035	0.000863147	3.97035e-05	5.89217e-05	0.113228	0.387729
k__Bacteria;p__Actinobacteria;c__unidentified_Actinobacteria;o__Streptosporangiales;f__Thermomonosporaceae;g__Actinomadura;	0.000313217	0.000405197	0.000478648	0.000394639	0.11902	0.398703
k__Bacteria;p__Firmicutes;c__Clostridia;o__Clostridiales;f__Ruminococcaceae;g__Faecalibacterium;	5.73496e-05	7.44748e-05	1.54403e-05	2.75877e-05	0.118129	0.398703
k__Bacteria;p__Bacteroidetes;c__Bacteroidia;o__Flavobacteriales;f__Flavobacteriaceae;g__Capnocytophaga;	2.86748e-05	4.98129e-05	0.000311011	0.000854663	0.135464	0.422701
k__Bacteria;p__Firmicutes;c__Bacilli;o__Bacillales;f__Bacillaceae;g__Oceanobacillus;	0.000110288	0.000199565	0.000339686	0.000711434	0.133546	0.422701
k__Bacteria;p__Firmicutes;c__Clostridia;o__Clostridiales;f__Lachnospiraceae;g__Anaerosporobacter;	6.83783e-05	5.22642e-05	0.000154403	0.000162891	0.164588	0.422701
k__Bacteria;p__Actinobacteria;c__unidentified_Actinobacteria;o__Micrococcales;f__Demequinaceae;g__Demequina;	4.85266e-05	0.000136342	7.94071e-05	0.000108876	0.152776	0.422701
k__Bacteria;p__Fusobacteria;c__Fusobacteriia;o__Fusobacteriales;f__Fusobacteriaceae;g__Fusobacterium;	7.72013e-05	0.000132738	0.00010367	9.6759e-05	0.140597	0.422701
k__Bacteria;p__Deinococcus-Thermus;c__Deinococci;o__Deinococcales;f__Trueperaceae;g__Truepera;	6.61726e-05	8.20037e-05	0.000130139	0.000116285	0.146368	0.422701
k__Bacteria;p__Proteobacteria;c__Deltaproteobacteria;o__Bdellovibrionales;f__Bdellovibrionaceae;g__Bdellovibrio;	1.98518e-05	4.29576e-05	5.73496e-05	8.97144e-05	0.14453	0.422701
k__Bacteria;p__Bacteroidetes;c__Bacteroidia;o__Bacteroidales;f__Barnesiellaceae;g__Barnesiella;	1.98518e-05	6.82664e-05	0	0	0.164394	0.422701
k__Bacteria;p__Bacteroidetes;c__Bacteroidia;o__Bacteroidales;f__Paludibacteraceae;g__Paludibacter;	4.41151e-06	1.16419e-05	3.30863e-05	6.49802e-05	0.161004	0.422701
k__Bacteria;p__Firmicutes;c__Erysipelotrichia;o__Erysipelotrichales;f__Erysipelotrichaceae;g__Dielma;	0	0	1.7646e-05	5.28592e-05	0.164394	0.422701
k__Bacteria;p__Bacteroidetes;c__Bacteroidia;o__Flavobacteriales;f__unidentified_Flavobacteriales;g__Ornithobacterium;	0	0	1.32345e-05	4.29576e-05	0.164394	0.422701
k__Bacteria;p__Verrucomicrobia;c__Verrucomicrobiae;o__Opitutales;f__Puniceicoccaceae;g__unidentified_Puniceicoccaceae;	1.54403e-05	3.50747e-05	2.20575e-06	8.54284e-06	0.149541	0.422701
k__Bacteria;p__Firmicutes;c__Bacilli;o__Bacillales;f__Staphylococcaceae;g__Aliicoccus;	1.10288e-05	2.97689e-05	0	0	0.164394	0.422701
k__Bacteria;p__Actinobacteria;c__unidentified_Actinobacteria;o__Propionibacteriales;f__Nocardioidaceae;g__Aeromicrobium;	1.7646e-05	3.27697e-05	2.20575e-06	8.54284e-06	0.133092	0.422701
k__Bacteria;p__Proteobacteria;c__Gammaproteobacteria;o__Cardiobacteriales;f__Cardiobacteriaceae;g__Suttonella;	1.10288e-05	2.70148e-05	2.20575e-05	2.70148e-05	0.149188	0.422701
k__Bacteria;p__Proteobacteria;c__Alphaproteobacteria;o__unidentified_Alphaproteobacteria;f__unidentified_Alphaproteobacteria;g__Parvibaculum;	0	0	8.82301e-06	2.64296e-05	0.164394	0.422701
k__Bacteria;p__Firmicutes;c__Bacilli;o__Bacillales;f__Paenibacillaceae;g__Ammoniphilus;	4.41151e-06	1.16419e-05	1.98518e-05	3.26102e-05	0.161004	0.422701
k__Bacteria;p__Bacteroidetes;c__Bacteroidia;o__Bacteroidales;f__unidentified_Bacteroidales;g__Proteiniphilum;	0	0	8.82301e-06	2.32839e-05	0.164143	0.422701
k__Bacteria;p__Proteobacteria;c__Alphaproteobacteria;o__Sneathiellales;f__Sneathiellaceae;g__Marinibaculum;	0	0	8.82301e-06	2.32839e-05	0.164143	0.422701
k__Bacteria;p__Firmicutes;c__Clostridia;o__Clostridiales;f__Lachnospiraceae;g__Roseburia;	1.32345e-05	2.43776e-05	2.20575e-06	8.54284e-06	0.141229	0.422701
k__Bacteria;p__Firmicutes;c__Clostridia;o__Clostridiales;f__Ruminococcaceae;g__Anaerotruncus;	6.61726e-06	1.85486e-05	0	0	0.164394	0.422701
k__Bacteria;p__Proteobacteria;c__Alphaproteobacteria;o__unidentified_Alphaproteobacteria;f__Acetobacteraceae;g__Komagataeibacter;	4.41151e-06	1.16419e-05	0	0	0.164143	0.422701
k__Bacteria;p__Proteobacteria;c__Gammaproteobacteria;o__Pasteurellales;f__Pasteurellaceae;g__Mannheimia;	0	0	4.41151e-06	1.16419e-05	0.164143	0.422701
k__Bacteria;p__Proteobacteria;c__Alphaproteobacteria;o__Rhizobiales;f__unidentified_Rhizobiales;g__Nordella;	4.41151e-06	1.16419e-05	0	0	0.164143	0.422701
k__Bacteria;p__Acidobacteria;c__unidentified_Acidobacteria;o__unidentified_Acidobacteria;f__unidentified_Acidobacteria;g__Stenotrophobacter;	0	0	4.41151e-06	1.16419e-05	0.164143	0.422701
k__Bacteria;p__Firmicutes;c__Clostridia;o__Clostridiales;f__Ruminococcaceae;g__Intestinimonas;	4.41151e-06	1.16419e-05	0	0	0.164143	0.422701
k__Bacteria;p__Proteobacteria;c__Gammaproteobacteria;o__unidentified_Gammaproteobacteria;f__Nitrosomonadaceae;g__unidentified_Nitrosomonadaceae;	4.41151e-06	1.16419e-05	0	0	0.164143	0.422701
k__Bacteria;p__Actinobacteria;c__unidentified_Actinobacteria;o__Micrococcales;f__Microbacteriaceae;g__Leucobacter;	8.82301e-06	1.51448e-05	2.20575e-06	8.54284e-06	0.157691	0.422701
k__Bacteria;p__Proteobacteria;c__Alphaproteobacteria;o__Rhodobacterales;f__Rhodobacteraceae;g__Paracoccus;	0.000291159	0.000527487	0.000244839	0.000497365	0.168952	0.430323
k__Bacteria;p__Spirochaetes;c__Spirochaetia;o__Spirochaetales;f__Spirochaetaceae;g__Sediminispirochaeta;	0.000125728	0.000236018	2.86748e-05	3.72374e-05	0.177188	0.4476
k__Bacteria;p__unidentified_Bacteria;c__unidentified_Bacteria;o__unidentified_Bacteria;f__unidentified_Bacteria;g__Candidatus_Saccharimonas;	0.0237163	0.0248648	0.0589311	0.0646873	0.184361	0.461935
k__Bacteria;p__Firmicutes;c__Bacilli;o__Bacillales;f__Bacillaceae;g__Calditerricola;	0.000207341	0.000253668	7.27898e-05	8.94817e-05	0.189063	0.466136
k__Bacteria;p__Firmicutes;c__Bacilli;o__Lactobacillales;f__Enterococcaceae;g__Enterococcus;	0.000105876	0.000215587	4.19093e-05	0.000111479	0.188437	0.466136
k__Bacteria;p__Firmicutes;c__Bacilli;o__Bacillales;f__Planococcaceae;g__Lysinibacillus;	8.16128e-05	9.26304e-05	6.17611e-05	0.000111057	0.199578	0.484312
k__Bacteria;p__Actinobacteria;c__unidentified_Actinobacteria;o__Corynebacteriales;f__Corynebacteriaceae;g__unidentified_Corynebacteriaceae;	2.6469e-05	3.35556e-05	5.73496e-05	7.65458e-05	0.198367	0.484312
k__Bacteria;p__Bacteroidetes;c__Bacteroidia;o__Bacteroidales;f__Porphyromonadaceae;g__Porphyromonas;	0.000114699	0.000204672	0.000236016	0.00047502	0.204597	0.492614
k__Bacteria;p__Proteobacteria;c__Gammaproteobacteria;o__Xanthomonadales;f__Xanthomonadaceae;g__Lysobacter;	0.000152197	0.000517701	0.000255867	0.000593905	0.213873	0.510954
k__Bacteria;p__Actinobacteria;c__unidentified_Actinobacteria;o__Pseudonocardiales;f__Pseudonocardiaceae;g__Saccharomonospora;	0.000185283	0.00018833	0.000311011	0.000255307	0.217693	0.512141
k__Bacteria;p__Firmicutes;c__Erysipelotrichia;o__Erysipelotrichales;f__Erysipelotrichaceae;g__Erysipelatoclostridium;	5.07323e-05	0.000144147	8.82301e-06	2.64296e-05	0.21739	0.512141
k__Bacteria;p__Proteobacteria;c__Gammaproteobacteria;o__unidentified_Gammaproteobacteria;f__Burkholderiaceae;g__Verticia;	8.16128e-05	7.79628e-05	0.000121316	9.65973e-05	0.222221	0.518832
k__Bacteria;p__Proteobacteria;c__Alphaproteobacteria;o__unidentified_Alphaproteobacteria;f__Acetobacteraceae;g__Craurococcus;	6.61726e-06	1.85486e-05	1.54403e-05	2.45905e-05	0.22774	0.527722
k__Bacteria;p__Proteobacteria;c__Gammaproteobacteria;o__Enterobacteriales;f__Enterobacteriaceae;g__Pantoea;	0.000165431	0.000215877	6.83783e-05	5.79404e-05	0.231467	0.528412
k__Bacteria;p__Firmicutes;c__Bacilli;o__Bacillales;f__Paenibacillaceae;g__Cohnella;	8.82301e-05	0.000103627	0.000132345	0.000140373	0.231467	0.528412
k__Bacteria;p__Proteobacteria;c__Gammaproteobacteria;o__Xanthomonadales;f__Xanthomonadaceae;g__Stenotrophomonas;	1.7646e-05	3.02897e-05	8.82301e-06	2.64296e-05	0.239024	0.54165
k__Bacteria;p__Proteobacteria;c__Gammaproteobacteria;o__Pseudomonadales;f__Moraxellaceae;g__Acinetobacter;	0.000952885	0.00214876	0.00128595	0.00217346	0.253223	0.569639
k__Bacteria;p__Proteobacteria;c__Gammaproteobacteria;o__unidentified_Gammaproteobacteria;f__Burkholderiaceae;g__Pusillimonas;	0.000403653	0.000507388	0.000348509	0.000333421	0.261476	0.575599
k__Bacteria;p__Verrucomicrobia;c__Verrucomicrobiae;o__Verrucomicrobiales;f__Akkermansiaceae;g__Akkermansia;	1.32345e-05	2.73981e-05	2.20575e-06	8.54284e-06	0.260858	0.575599
k__Bacteria;p__Proteobacteria;c__Alphaproteobacteria;o__Rhizobiales;f__Beijerinckiaceae;g__Microvirga;	2.20575e-06	8.54284e-06	1.32345e-05	2.73981e-05	0.260858	0.575599
k__Bacteria;p__Firmicutes;c__Clostridia;o__Clostridiales;f__Lachnospiraceae;g__Pseudobutyrivibrio;	0.00389756	0.0025146	0.0101487	0.00944035	0.271588	0.583685
k__Bacteria;p__Bacteroidetes;c__Bacteroidia;o__Bacteroidales;f__Rikenellaceae;g__Alistipes;	9.26416e-05	0.000284674	2.20575e-06	8.54284e-06	0.276512	0.583685
k__Bacteria;p__Bacteroidetes;c__Bacteroidia;o__Flavobacteriales;f__Flavobacteriaceae;g__Myroides;	2.20575e-06	8.54284e-06	2.20575e-05	5.5458e-05	0.276512	0.583685
k__Bacteria;p__Firmicutes;c__Bacilli;o__Bacillales;f__Sporolactobacillaceae;g__Tuberibacillus;	2.20575e-06	8.54284e-06	1.98518e-05	4.81094e-05	0.276512	0.583685
k__Bacteria;p__Actinobacteria;c__Acidimicrobiia;o__unidentified_Acidimicrobiia;f__unidentified_Acidimicrobiia;g__Ilumatobacter;	1.7646e-05	4.48572e-05	2.20575e-06	8.54284e-06	0.276512	0.583685
k__Bacteria;p__Bacteroidetes;c__Bacteroidia;o__Chitinophagales;f__Chitinophagaceae;g__Cnuella;	6.61726e-06	1.85486e-05	1.10288e-05	1.61445e-05	0.271899	0.583685
k__Bacteria;p__Proteobacteria;c__Gammaproteobacteria;o__unidentified_Gammaproteobacteria;f__unidentified_Gammaproteobacteria;g__Chitiniphilus;	1.32345e-05	5.12571e-05	5.29381e-05	0.000134572	0.292456	0.600878
k__Bacteria;p__Fusobacteria;c__Fusobacteriia;o__Fusobacteriales;f__Leptotrichiaceae;g__Leptotrichia;	4.41151e-06	1.70857e-05	3.30863e-05	9.52386e-05	0.292456	0.600878
k__Bacteria;p__Actinobacteria;c__unidentified_Actinobacteria;o__Propionibacteriales;f__Nocardioidaceae;g__Thermasporomyces;	1.54403e-05	3.50747e-05	4.41151e-06	1.70857e-05	0.292302	0.600878
k__Bacteria;p__Firmicutes;c__Clostridia;o__Clostridiales;f__unidentified_Clostridiales;g__Parvimonas;	8.82301e-06	1.96406e-05	2.20575e-06	8.54284e-06	0.291841	0.600878
k__Bacteria;p__Actinobacteria;c__unidentified_Actinobacteria;o__Micrococcales;f__Micrococcaceae;g__Rothia;	4.41151e-06	1.16419e-05	2.20575e-05	4.62307e-05	0.298378	0.608984
k__Bacteria;p__Proteobacteria;c__Gammaproteobacteria;o__Aeromonadales;f__Succinivibrionaceae;g__Ruminobacter;	0.00195871	0.00302343	0.00432328	0.00846783	0.30942	0.611281
k__Bacteria;p__Actinobacteria;c__Coriobacteriia;o__Coriobacteriales;f__Eggerthellaceae;g__Enterorhabdus;	3.5292e-05	0.000110775	4.41151e-06	1.70857e-05	0.308687	0.611281
k__Bacteria;p__Firmicutes;c__Clostridia;o__Clostridiales;f__Heliobacteriaceae;g__Hydrogenispora;	1.54403e-05	3.72374e-05	4.41151e-06	1.70857e-05	0.308687	0.611281
k__Bacteria;p__Proteobacteria;c__Alphaproteobacteria;o__unidentified_Alphaproteobacteria;f__unidentified_Alphaproteobacteria;g__Inquilinus;	4.41151e-06	1.70857e-05	1.54403e-05	3.72374e-05	0.308687	0.611281
k__Bacteria;p__Bacteroidetes;c__Bacteroidia;o__Cytophagales;f__Hymenobacteraceae;g__Pontibacter;	2.20575e-06	8.54284e-06	6.61726e-06	1.3699e-05	0.307295	0.611281
k__Bacteria;p__Firmicutes;c__Negativicutes;o__Selenomonadales;f__Veillonellaceae;g__Quinella;	7.94071e-05	0.000139142	2.20575e-05	4.08426e-05	0.322893	0.628491
k__Bacteria;p__Proteobacteria;c__Alphaproteobacteria;o__Sneathiellales;f__Sneathiellaceae;g__Ferrovibrio;	1.98518e-05	7.68856e-05	4.63208e-05	0.000118505	0.325821	0.628491
k__Bacteria;p__Firmicutes;c__Clostridia;o__Clostridiales;f__unidentified_Clostridiales;g__Proteiniclasticum;	1.54403e-05	3.02897e-05	4.41151e-06	1.16419e-05	0.326289	0.628491
k__Bacteria;p__Bacteroidetes;c__Bacteroidia;o__Bacteroidales;f__unidentified_Bacteroidales;g__Dysgonomonas;	4.41151e-06	1.70857e-05	1.10288e-05	2.70148e-05	0.325667	0.628491
k__Bacteria;p__Bacteroidetes;c__Bacteroidia;o__Bacteroidales;f__unidentified_Bacteroidales;g__unidentified_Bacteroidales;	0.0503375	0.0998175	0.0284035	0.0310105	0.345311	0.63568
k__Bacteria;p__Firmicutes;c__Bacilli;o__Lactobacillales;f__Aerococcaceae;g__Aerococcus;	0	0	6.61726e-06	2.56285e-05	0.350648	0.63568
k__Bacteria;p__Acidobacteria;c__unidentified_Acidobacteria;o__unidentified_Acidobacteria;f__unidentified_Acidobacteria;g__Luteitalea;	2.20575e-06	8.54284e-06	0	0	0.350648	0.63568
k__Bacteria;p__Actinobacteria;c__unidentified_Actinobacteria;o__Corynebacteriales;f__Dietziaceae;g__Dietzia;	0	0	2.20575e-06	8.54284e-06	0.350648	0.63568
k__Bacteria;p__Firmicutes;c__Bacilli;o__Bacillales;f__Staphylococcaceae;g__Salinicoccus;	2.20575e-06	8.54284e-06	0	0	0.350648	0.63568
k__Bacteria;p__Firmicutes;c__Bacilli;o__Lactobacillales;f__Enterococcaceae;g__Bavariicoccus;	0	0	2.20575e-06	8.54284e-06	0.350648	0.63568
k__Bacteria;p__Bacteroidetes;c__Bacteroidia;o__Chitinophagales;f__Chitinophagaceae;g__Chitinophaga;	0	0	2.20575e-06	8.54284e-06	0.350648	0.63568
k__Bacteria;p__Firmicutes;c__Clostridia;o__Clostridiales;f__Eubacteriaceae;g__Anaerofustis;	2.20575e-06	8.54284e-06	0	0	0.350648	0.63568
k__Bacteria;p__Actinobacteria;c__Coriobacteriia;o__Coriobacteriales;f__Coriobacteriaceae;g__Enorma;	2.20575e-06	8.54284e-06	0	0	0.350648	0.63568
k__Bacteria;p__Proteobacteria;c__Gammaproteobacteria;o__Oceanospirillales;f__unidentified_Oceanospirillales;g__unidentified_Oceanospirillales;	2.20575e-06	8.54284e-06	0	0	0.350648	0.63568
k__Bacteria;p__Bacteroidetes;c__Bacteroidia;o__Cytophagales;f__Cytophagaceae;g__Sporocytophaga;	4.63208e-05	9.58932e-05	0.000105876	0.000168336	0.354756	0.639367
k__Bacteria;p__Firmicutes;c__Clostridia;o__Clostridiales;f__unidentified_Clostridiales;g__Symbiobacterium;	9.26416e-05	0.000165526	1.98518e-05	3.70971e-05	0.359787	0.640137
k__Bacteria;p__Proteobacteria;c__Deltaproteobacteria;o__Myxococcales;f__unidentified_Myxococcales;g__unidentified_Myxococcales;	1.7646e-05	6.83427e-05	2.86748e-05	6.94775e-05	0.361415	0.640137
k__Bacteria;p__Firmicutes;c__Clostridia;o__Clostridiales;f__Ruminococcaceae;g__Subdoligranulum;	2.6469e-05	3.79309e-05	1.32345e-05	2.43776e-05	0.358872	0.640137
k__Bacteria;p__Acidobacteria;c__unidentified_Acidobacteria;o__unidentified_Acidobacteria;f__unidentified_Acidobacteria;g__unidentified_Acidobacteria;	0.000172049	0.00017427	0.000224987	0.000200945	0.369351	0.648038
k__Bacteria;p__Firmicutes;c__Clostridia;o__Clostridiales;f__unidentified_Clostridiales;g__Gallicola;	5.07323e-05	4.98129e-05	6.83783e-05	4.75645e-05	0.370081	0.648038
k__Bacteria;p__Firmicutes;c__Bacilli;o__Bacillales;f__Thermoactinomycetaceae;g__Kroppenstedtia;	3.08805e-05	7.01495e-05	9.92589e-05	0.000207756	0.373146	0.649713
k__Bacteria;p__Actinobacteria;c__Acidimicrobiia;o__unidentified_Acidimicrobiia;f__Iamiaceae;g__Iamia;	6.61726e-05	7.07415e-05	8.60244e-05	6.71112e-05	0.375316	0.649821
k__Bacteria;p__Actinobacteria;c__Thermoleophilia;o__Solirubrobacterales;f__Solirubrobacteraceae;g__Conexibacter;	4.41151e-06	1.16419e-05	8.82301e-06	1.51448e-05	0.385608	0.66391
k__Bacteria;p__Proteobacteria;c__Gammaproteobacteria;o__Aeromonadales;f__Succinivibrionaceae;g__Anaerobiospirillum;	2.6469e-05	3.79309e-05	1.54403e-05	2.75877e-05	0.39348	0.6737
k__Bacteria;p__Firmicutes;c__Bacilli;o__Bacillales;f__Bacillaceae;g__Ornithinibacillus;	4.85266e-05	4.48572e-05	6.17611e-05	4.12237e-05	0.398091	0.676394
k__Bacteria;p__Actinobacteria;c__unidentified_Actinobacteria;o__Corynebacteriales;f__Mycobacteriaceae;g__Mycobacterium;	3.5292e-05	3.63878e-05	2.42633e-05	3.18009e-05	0.399443	0.676394
k__Bacteria;p__Firmicutes;c__Clostridia;o__Clostridiales;f__Peptostreptococcaceae;g__Paeniclostridium;	5.73496e-05	9.72427e-05	2.20575e-05	3.22889e-05	0.413943	0.697117
k__Bacteria;p__Proteobacteria;c__Gammaproteobacteria;o__unidentified_Gammaproteobacteria;f__Burkholderiaceae;g__Pigmentiphaga;	3.5292e-05	4.23465e-05	5.29381e-05	6.10081e-05	0.41989	0.702649
k__Bacteria;p__Proteobacteria;c__Alphaproteobacteria;o__unidentified_Alphaproteobacteria;f__unidentified_Alphaproteobacteria;g__Rhodoligotrophos;	1.10288e-05	2.04213e-05	6.61726e-06	1.85486e-05	0.421787	0.702649
k__Bacteria;p__Bacteroidetes;c__Bacteroidia;o__Bacteroidales;f__Prevotellaceae;g__unidentified_Prevotellaceae;	0.0204407	0.0134103	0.0258404	0.0387457	0.436289	0.721173
k__Bacteria;p__Bacteroidetes;c__Bacteroidia;o__Flavobacteriales;f__unidentified_Flavobacteriales;g__Moheibacter;	0.000888918	0.000889019	0.000562467	0.000550808	0.442012	0.721173
k__Bacteria;p__Firmicutes;c__Bacilli;o__Bacillales;f__Paenibacillaceae;g__Thermobacillus;	0.000397035	0.000290062	0.000569084	0.000470942	0.442267	0.721173
k__Bacteria;p__Proteobacteria;c__Alphaproteobacteria;o__Caulobacterales;f__Caulobacteraceae;g__Brevundimonas;	0.000154403	0.000306999	5.51438e-05	9.57844e-05	0.440527	0.721173
k__Bacteria;p__Firmicutes;c__Clostridia;o__Clostridiales;f__Ruminococcaceae;g__Oscillibacter;	5.29381e-05	7.88934e-05	2.42633e-05	4.23465e-05	0.456105	0.737953
k__Bacteria;p__Actinobacteria;c__unidentified_Actinobacteria;o__Micrococcales;f__Microbacteriaceae;g__Microbacterium;	3.08805e-05	5.0746e-05	1.7646e-05	3.27697e-05	0.457346	0.737953
k__Bacteria;p__Firmicutes;c__Bacilli;o__Bacillales;f__Paenibacillaceae;g__Ammoniibacillus;	0.00211311	0.00264436	0.00204914	0.00289761	0.467574	0.750526
k__Bacteria;p__Firmicutes;c__Bacilli;o__Bacillales;f__Staphylococcaceae;g__Staphylococcus;	0.000110288	0.000110209	8.38186e-05	0.000103021	0.470638	0.75153
k__Bacteria;p__Bacteroidetes;c__Bacteroidia;o__Chitinophagales;f__Chitinophagaceae;g__Taibaiella;	0.00021837	0.000282911	0.000374978	0.000513891	0.475882	0.755986
k__Bacteria;p__Chloroflexi;c__Anaerolineae;o__Anaerolineales;f__Anaerolineaceae;g__Flexilinea;	0.00645403	0.0132489	0.000800688	0.000906468	0.480536	0.759465
k__Bacteria;p__Proteobacteria;c__Gammaproteobacteria;o__unidentified_Gammaproteobacteria;f__unidentified_Gammaproteobacteria;g__Povalibacter;	0.000304394	0.00043844	0.000527175	0.000658939	0.49204	0.773397
k__Bacteria;p__Proteobacteria;c__Alphaproteobacteria;o__Rhizobiales;f__Hyphomicrobiaceae;g__Filomicrobium;	1.10288e-05	2.97689e-05	1.32345e-05	2.43776e-05	0.49437	0.773397
k__Bacteria;p__unidentified_Bacteria;c__unidentified_Bacteria;o__Campylobacterales;f__unidentified_Campylobacterales;g__Arcobacter;	1.10288e-05	2.39461e-05	0.000255867	0.000772049	0.501672	0.776932
k__Bacteria;p__Firmicutes;c__Clostridia;o__Clostridiales;f__unidentified_Clostridiales;g__Tepidimicrobium;	9.26416e-05	0.000133052	3.74978e-05	4.12237e-05	0.499898	0.776932
k__Bacteria;p__Proteobacteria;c__Gammaproteobacteria;o__unidentified_Gammaproteobacteria;f__Neisseriaceae;g__Neisseria;	1.98518e-05	3.49258e-05	0.000143374	0.000473999	0.519028	0.799457
k__Bacteria;p__Firmicutes;c__Negativicutes;o__Selenomonadales;f__Acidaminococcaceae;g__Phascolarctobacterium;	1.7646e-05	4.82176e-05	4.41151e-06	1.70857e-05	0.523999	0.799457
k__Bacteria;p__Firmicutes;c__Bacilli;o__Bacillales;f__Bacillaceae;g__Aeribacillus;	2.20575e-06	8.54284e-06	1.32345e-05	3.70971e-05	0.523999	0.799457
k__Bacteria;p__Firmicutes;c__Clostridia;o__Clostridiales;f__Ruminococcaceae;g__Candidatus_Soleaferrea;	0.000564673	0.000560303	0.00416667	0.00761826	0.5331	0.80144
k__Bacteria;p__Bacteroidetes;c__Bacteroidia;o__Bacteroidales;f__Prevotellaceae;g__Alloprevotella;	0.000247044	0.000243733	0.00111832	0.00302175	0.53255	0.80144
k__Bacteria;p__Proteobacteria;c__Deltaproteobacteria;o__Myxococcales;f__Vulgatibacteraceae;g__Vulgatibacter;	0.000399241	0.000371491	0.000469825	0.00037017	0.532367	0.80144
k__Archaea;p__Euryarchaeota;c__Thermoplasmata;o__Methanomassiliicoccales;f__unidentified_Methanomassiliicoccales;g__Candidatus_Methanomethylophilus;	2.42633e-05	8.52452e-05	2.20575e-06	8.54284e-06	0.550097	0.803477
k__Bacteria;p__Proteobacteria;c__Deltaproteobacteria;o__Myxococcales;f__Phaselicystidaceae;g__Phaselicystis;	2.86748e-05	4.65677e-05	3.97035e-05	5.18637e-05	0.548926	0.803477
k__Bacteria;p__Proteobacteria;c__Alphaproteobacteria;o__Caulobacterales;f__Caulobacteraceae;g__Caulobacter;	6.61726e-06	1.85486e-05	2.20575e-06	8.54284e-06	0.550097	0.803477
k__Bacteria;p__Firmicutes;c__Erysipelotrichia;o__Erysipelotrichales;f__Erysipelotrichaceae;g__Catenibacterium;	2.20575e-06	8.54284e-06	6.61726e-06	1.85486e-05	0.550097	0.803477
k__Bacteria;p__Verrucomicrobia;c__Verrucomicrobiae;o__Chthoniobacterales;f__unidentified_Chthoniobacterales;g__Candidatus_Xiphinematobacter;	2.20575e-06	8.54284e-06	6.61726e-06	1.85486e-05	0.550097	0.803477
k__Bacteria;p__Actinobacteria;c__Coriobacteriia;o__Coriobacteriales;f__Coriobacteriaceae;g__Collinsella;	6.61726e-06	1.85486e-05	2.20575e-06	8.54284e-06	0.550097	0.803477
k__Bacteria;p__Proteobacteria;c__Gammaproteobacteria;o__Pseudomonadales;f__Pseudomonadaceae;g__Pseudomonas;	0.000253662	0.000510992	0.000434533	0.000690394	0.558634	0.812097
k__Bacteria;p__Proteobacteria;c__Alphaproteobacteria;o__Rhizobiales;f__Rhizobiaceae;g__Aquamicrobium;	0.000388212	0.000535762	0.000408064	0.000526963	0.573586	0.81593
k__Bacteria;p__Proteobacteria;c__Gammaproteobacteria;o__unidentified_Gammaproteobacteria;f__Neisseriaceae;g__Alysiella;	4.41151e-06	1.70857e-05	1.54403e-05	5.13587e-05	0.577155	0.81593
k__Bacteria;p__Proteobacteria;c__Gammaproteobacteria;o__unidentified_Gammaproteobacteria;f__Burkholderiaceae;g__Parapusillimonas;	8.82301e-06	2.64296e-05	4.41151e-06	1.70857e-05	0.577155	0.81593
k__Bacteria;p__Proteobacteria;c__Gammaproteobacteria;o__unidentified_Gammaproteobacteria;f__unidentified_Gammaproteobacteria;g__unidentified_Gammaproteobacteria;	4.41151e-06	1.70857e-05	8.82301e-06	2.64296e-05	0.577155	0.81593
k__Bacteria;p__Proteobacteria;c__Gammaproteobacteria;o__unidentified_Gammaproteobacteria;f__Burkholderiaceae;g__Sutterella;	4.41151e-06	1.16419e-05	2.20575e-06	8.54284e-06	0.576529	0.81593
k__Bacteria;p__Proteobacteria;c__Gammaproteobacteria;o__unidentified_Gammaproteobacteria;f__Burkholderiaceae;g__Diaphorobacter;	4.41151e-06	1.16419e-05	2.20575e-06	8.54284e-06	0.576529	0.81593
k__Bacteria;p__Tenericutes;c__Mollicutes;o__Haloplasmatales;f__Haloplasmataceae;g__Haloplasma;	0.000154403	0.000269569	5.29381e-05	5.12571e-05	0.594085	0.828463
k__Bacteria;p__Chloroflexi;c__Chloroflexia;o__Thermomicrobiales;f__Thermomicrobiaceae;g__Sphaerobacter;	3.5292e-05	6.05794e-05	4.85266e-05	6.36018e-05	0.592572	0.828463
k__Bacteria;p__Firmicutes;c__Bacilli;o__Lactobacillales;f__Streptococcaceae;g__Lactococcus;	3.30863e-05	4.14759e-05	3.08805e-05	5.51753e-05	0.588861	0.828463
k__Bacteria;p__Firmicutes;c__Bacilli;o__Bacillales;f__Thermoactinomycetaceae;g__Thermoactinomyces;	8.82301e-06	2.64296e-05	3.5292e-05	0.000103476	0.609123	0.838317
k__Bacteria;p__Proteobacteria;c__Gammaproteobacteria;o__Cellvibrionales;f__Cellvibrionaceae;g__Cellvibrio;	1.32345e-05	3.70971e-05	3.08805e-05	7.75606e-05	0.609312	0.838317
k__Bacteria;p__Actinobacteria;c__unidentified_Actinobacteria;o__Micrococcales;f__Brevibacteriaceae;g__Sediminivirga;	1.98518e-05	4.81094e-05	8.82301e-06	2.32839e-05	0.609217	0.838317
k__Bacteria;p__Firmicutes;c__Clostridia;o__Clostridiales;f__unidentified_Clostridiales;g__Mogibacterium;	0.00367699	0.00633196	0.00123302	0.000880588	0.63325	0.844851
k__Bacteria;p__Firmicutes;c__Clostridia;o__Clostridiales;f__Lachnospiraceae;g__Oribacterium;	0.000577907	0.000311601	0.000886713	0.0012082	0.632796	0.844851
k__Bacteria;p__Firmicutes;c__Limnochordia;o__Limnochordales;f__Limnochordaceae;g__Limnochorda;	0.0011514	0.000682343	0.0014183	0.00101724	0.633212	0.844851
k__Bacteria;p__Proteobacteria;c__Alphaproteobacteria;o__Rhizobiales;f__Rhizobiaceae;g__Chelativorans;	0.000688195	0.000479498	0.000800688	0.000572826	0.618318	0.844851
k__Bacteria;p__Proteobacteria;c__Alphaproteobacteria;o__Rhizobiales;f__unidentified_Rhizobiales;g__Devosia;	2.20575e-05	5.5458e-05	1.10288e-05	3.4626e-05	0.631767	0.844851
k__Bacteria;p__Firmicutes;c__Clostridia;o__Clostridiales;f__Lachnospiraceae;g__Cellulosilyticum;	4.41151e-06	1.16419e-05	8.82301e-06	3.41714e-05	0.632585	0.844851
k__Bacteria;p__Proteobacteria;c__Gammaproteobacteria;o__unidentified_Gammaproteobacteria;f__unidentified_Gammaproteobacteria;g__Acidibacter;	6.61726e-06	1.85486e-05	6.61726e-06	2.56285e-05	0.632725	0.844851
k__Bacteria;p__Firmicutes;c__Bacilli;o__Bacillales;f__Bacillaceae;g__Caldalkalibacillus;	0.000163226	8.7954e-05	0.00017646	0.000171314	0.645509	0.857494
k__Bacteria;p__Verrucomicrobia;c__Verrucomicrobiae;o__Verrucomicrobiales;f__Rubritaleaceae;g__Luteolibacter;	2.20575e-05	6.81135e-05	3.5292e-05	7.55174e-05	0.65422	0.858441
k__Bacteria;p__Chloroflexi;c__unidentified_Chloroflexi;o__unidentified_Chloroflexi;f__unidentified_Chloroflexi;g__unidentified_Chloroflexi;	6.61726e-06	1.85486e-05	1.10288e-05	2.70148e-05	0.654408	0.858441
k__Bacteria;p__Proteobacteria;c__Gammaproteobacteria;o__Oceanospirillales;f__unidentified_Oceanospirillales;g__Pseudohongiella;	8.82301e-06	2.64296e-05	1.32345e-05	3.01171e-05	0.654579	0.858441
k__Bacteria;p__Proteobacteria;c__Gammaproteobacteria;o__Enterobacteriales;f__Enterobacteriaceae;g__unidentified_Enterobacteriaceae;	0.000361743	0.00028639	0.000452179	0.00056075	0.66209	0.861103
k__Bacteria;p__Firmicutes;c__Clostridia;o__Clostridiales;f__Lachnospiraceae;g__Shuttleworthia;	0.000220575	0.00017313	0.000271308	0.000244161	0.662197	0.861103
k__Bacteria;p__Proteobacteria;c__Alphaproteobacteria;o__Rhizobiales;f__Beijerinckiaceae;g__Chelatococcus;	0.000244839	0.000221173	0.000207341	0.000181422	0.676566	0.875698
k__Bacteria;p__Bacteroidetes;c__Bacteroidia;o__Bacteroidales;f__Tannerellaceae;g__Parabacteroides;	3.08805e-05	5.92746e-05	1.7646e-05	3.27697e-05	0.681945	0.875698
k__Bacteria;p__Firmicutes;c__Bacilli;o__Bacillales;f__Planococcaceae;g__Kurthia;	1.98518e-05	3.01171e-05	1.54403e-05	3.02897e-05	0.681126	0.875698
k__Bacteria;p__Proteobacteria;c__Gammaproteobacteria;o__unidentified_Gammaproteobacteria;f__Coxiellaceae;g__Coxiella;	3.08805e-05	5.92746e-05	3.5292e-05	5.0746e-05	0.700405	0.895672
k__Bacteria;p__Proteobacteria;c__Gammaproteobacteria;o__unidentified_Gammaproteobacteria;f__Burkholderiaceae;g__Comamonas;	2.42633e-05	3.41714e-05	2.86748e-05	3.27697e-05	0.709056	0.902987
k__Bacteria;p__Actinobacteria;c__unidentified_Actinobacteria;o__Micrococcales;f__Bogoriellaceae;g__Georgenia;	0.000222781	0.000212764	0.00017646	0.000129156	0.722724	0.916606
k__Bacteria;p__Firmicutes;c__Bacilli;o__Bacillales;f__Thermoactinomycetaceae;g__Planifilum;	0.000968325	0.00114944	0.000844803	0.000987048	0.739687	0.930461
k__Bacteria;p__Proteobacteria;c__Alphaproteobacteria;o__Sphingomonadales;f__Sphingomonadaceae;g__Sandarakinorhabdus;	0.000200723	0.000261859	0.000116905	0.000130481	0.737849	0.930461
k__Bacteria;p__Proteobacteria;c__Gammaproteobacteria;o__Aeromonadales;f__Aeromonadaceae;g__Aeromonas;	6.61726e-05	0.000134106	1.54403e-05	3.02897e-05	0.749113	0.938488
k__Bacteria;p__unidentified_Bacteria;c__unidentified_Bacteria;o__unidentified_Bacteria;f__unidentified_Bacteria;g__unidentified_Bacteria;	0.000242633	0.000426226	0.000163226	0.000136685	0.754249	0.941097
k__Bacteria;p__Bacteroidetes;c__Bacteroidia;o__Sphingobacteriales;f__Sphingobacteriaceae;g__unidentified_Sphingobacteriaceae;	0.000165431	0.000266163	0.00010367	0.000193276	0.760752	0.945383
k__Bacteria;p__Proteobacteria;c__Gammaproteobacteria;o__Xanthomonadales;f__Xanthomonadaceae;g__Pseudoxanthomonas;	0.000403653	0.000349527	0.000679372	0.000831294	0.771155	0.946135
k__Bacteria;p__Bacteroidetes;c__Bacteroidia;o__Sphingobacteriales;f__Sphingobacteriaceae;g__Parapedobacter;	0.000461002	0.000561558	0.000328657	0.000532982	0.770079	0.946135
k__Bacteria;p__Firmicutes;c__Bacilli;o__Lactobacillales;f__Streptococcaceae;g__Streptococcus;	0.000114699	8.09158e-05	0.000141168	0.000125346	0.769701	0.946135
k__Bacteria;p__Firmicutes;c__Clostridia;o__unidentified_Clostridia;f__unidentified_Clostridia;g__unidentified_Clostridia;	8.82301e-06	1.96406e-05	1.10288e-05	2.97689e-05	0.773637	0.946135
k__Bacteria;p__Firmicutes;c__Erysipelotrichia;o__Erysipelotrichales;f__Erysipelotrichaceae;g__Solobacterium;	3.74978e-05	6.23602e-05	3.08805e-05	3.63878e-05	0.789595	0.961834
k__Bacteria;p__Spirochaetes;c__Spirochaetia;o__Spirochaetales;f__Spirochaetaceae;g__unidentified_Spirochaetaceae;	0.00168961	0.00190869	0.00273954	0.00381486	0.803291	0.970844
k__Bacteria;p__Proteobacteria;c__Gammaproteobacteria;o__unidentified_Gammaproteobacteria;f__Burkholderiaceae;g__Bordetella;	0.000383801	0.000325814	0.000494089	0.000502785	0.802968	0.970844
k__Bacteria;p__Firmicutes;c__Bacilli;o__Bacillales;f__Bacillaceae;g__Gracilibacillus;	0.000183077	0.000175908	0.000211752	0.000224681	0.817315	0.980106
k__Bacteria;p__Proteobacteria;c__Gammaproteobacteria;o__Xanthomonadales;f__Rhodanobacteraceae;g__Pseudofulvimonas;	8.38186e-05	8.91899e-05	0.000108082	0.000133795	0.815529	0.980106
k__Bacteria;p__Actinobacteria;c__unidentified_Actinobacteria;o__Streptosporangiales;f__Thermomonosporaceae;g__Thermomonospora;	9.26416e-05	0.000147543	6.83783e-05	0.000101183	0.825968	0.986643
k__Bacteria;p__Firmicutes;c__Clostridia;o__Clostridiales;f__Lachnospiraceae;g__unidentified_Lachnospiraceae;	0.0259838	0.0192288	0.0417725	0.046263	0.838135	0.997311
k__Bacteria;p__Proteobacteria;c__Gammaproteobacteria;o__Aeromonadales;f__Succinivibrionaceae;g__Succinivibrio;	0.00468281	0.00748131	0.00387992	0.00416712	0.851901	1
k__Bacteria;p__Firmicutes;c__Bacilli;o__Bacillales;f__Bacillaceae;g__Bacillus;	0.00438504	0.00385843	0.00573937	0.00527467	0.90095	1
k__Bacteria;p__Gracilibacteria;c__unidentified_Gracilibacteria;o__unidentified_Gracilibacteria;f__unidentified_Gracilibacteria;g__unidentified_Gracilibacteria;	0.00194768	0.00253425	0.00192121	0.00351235	0.917283	1
k__Bacteria;p__Bacteroidetes;c__Bacteroidia;o__Sphingobacteriales;f__Sphingobacteriaceae;g__Sphingobacterium;	0.00165652	0.00110264	0.00169402	0.00149466	0.900917	1
k__Bacteria;p__Firmicutes;c__Bacilli;o__Bacillales;f__Thermoactinomycetaceae;g__Novibacillus;	0.000780836	0.000477636	0.00119331	0.00142312	0.900884	1
k__Bacteria;p__Actinobacteria;c__unidentified_Actinobacteria;o__Streptosporangiales;f__Nocardiopsaceae;g__Thermobifida;	0.000849215	0.000967429	0.000789659	0.000791395	0.933813	1
k__Bacteria;p__Bacteroidetes;c__Bacteroidia;o__Chitinophagales;f__Chitinophagaceae;g__Niabella;	0.000441151	0.000339648	0.000456591	0.000355735	0.950313	1
k__Bacteria;p__Actinobacteria;c__unidentified_Actinobacteria;o__Micromonosporales;f__Micromonosporaceae;g__Salinispora;	0.000125728	0.000248289	0.000180872	0.000293243	0.912719	1
k__Bacteria;p__Bacteroidetes;c__Bacteroidia;o__Cytophagales;f__Spirosomaceae;g__Persicitalea;	0.00023381	0.000210919	0.000213958	0.000139741	0.900363	1
k__Bacteria;p__Proteobacteria;c__Gammaproteobacteria;o__Alteromonadales;f__Idiomarinaceae;g__Idiomarina;	3.30863e-05	8.5733e-05	6.61726e-05	0.000165903	0.978727	1
k__Bacteria;p__Bacteroidetes;c__Bacteroidia;o__Sphingobacteriales;f__Sphingobacteriaceae;g__Anseongella;	8.82301e-05	0.000152989	9.26416e-05	0.000156293	0.89529	1
k__Bacteria;p__Proteobacteria;c__Gammaproteobacteria;o__unidentified_Gammaproteobacteria;f__Rhodocyclaceae;g__Azoarcus;	0.00014558	0.000152546	0.000134551	0.000128427	0.966391	1
k__Bacteria;p__Proteobacteria;c__Alphaproteobacteria;o__Sphingomonadales;f__Sphingomonadaceae;g__Novosphingobium;	2.6469e-05	7.62729e-05	4.85266e-05	0.000113838	0.872771	1
k__Bacteria;p__Proteobacteria;c__Gammaproteobacteria;o__unidentified_Gammaproteobacteria;f__Burkholderiaceae;g__Limnobacter;	4.63208e-05	0.00011101	1.54403e-05	2.75877e-05	0.877304	1
k__Bacteria;p__Firmicutes;c__Bacilli;o__Bacillales;f__Bacillaceae;g__Ureibacillus;	0.00010367	9.59475e-05	0.00010367	9.91538e-05	0.949812	1
k__Bacteria;p__Firmicutes;c__Negativicutes;o__Selenomonadales;f__Veillonellaceae;g__Megamonas;	3.5292e-05	7.65458e-05	2.42633e-05	3.84767e-05	0.904163	1
k__Bacteria;p__Firmicutes;c__Bacilli;o__Bacillales;f__Paenibacillaceae;g__Paenibacillus;	5.95553e-05	5.89217e-05	7.49956e-05	8.52452e-05	0.848567	1
k__Bacteria;p__Proteobacteria;c__Gammaproteobacteria;o__unidentified_Gammaproteobacteria;f__unidentified_Gammaproteobacteria;g__Steroidobacter;	5.29381e-05	5.56457e-05	5.73496e-05	7.23445e-05	0.931884	1
k__Bacteria;p__Proteobacteria;c__Alphaproteobacteria;o__Sphingomonadales;f__Sphingomonadaceae;g__Sphingomonas;	5.07323e-05	5.97999e-05	5.07323e-05	5.97999e-05	0.912426	1
k__Bacteria;p__Firmicutes;c__Bacilli;o__Lactobacillales;f__Leuconostocaceae;g__Leuconostoc;	2.42633e-05	5.22642e-05	2.86748e-05	4.98129e-05	0.862344	1
k__Bacteria;p__Actinobacteria;c__unidentified_Actinobacteria;o__Pseudonocardiales;f__Pseudonocardiaceae;g__Thermocrispum;	3.08805e-05	5.51753e-05	2.6469e-05	3.79309e-05	0.981244	1
k__Bacteria;p__Firmicutes;c__Bacilli;o__Bacillales;f__Bacillaceae;g__Caldibacillus;	3.30863e-05	6.61726e-05	1.32345e-05	2.09256e-05	1	1
k__Bacteria;p__Firmicutes;c__Clostridia;o__Clostridiales;f__Ruminococcaceae;g__Fournierella;	1.10288e-05	4.27142e-05	4.41151e-06	1.70857e-05	1	1
k__Bacteria;p__Proteobacteria;c__Deltaproteobacteria;o__Myxococcales;f__Sandaracinaceae;g__Sandaracinus;	1.7646e-05	2.75877e-05	2.20575e-05	4.45072e-05	0.980188	1
k__Bacteria;p__Firmicutes;c__Clostridia;o__Clostridiales;f__Lachnospiraceae;g__Herbinix;	1.7646e-05	3.02897e-05	3.08805e-05	5.79404e-05	0.862171	1
k__Bacteria;p__Firmicutes;c__Clostridia;o__Clostridiales;f__Ruminococcaceae;g__Ruminiclostridium;	3.08805e-05	5.65747e-05	2.42633e-05	5.22642e-05	0.936264	1
k__Bacteria;p__Proteobacteria;c__Gammaproteobacteria;o__unidentified_Gammaproteobacteria;f__Burkholderiaceae;g__Massilia;	4.41151e-06	1.70857e-05	8.82301e-06	3.41714e-05	1	1
k__Bacteria;p__Proteobacteria;c__Gammaproteobacteria;o__unidentified_Gammaproteobacteria;f__Burkholderiaceae;g__Pelistega;	2.20575e-06	8.54284e-06	8.82301e-06	3.41714e-05	1	1
k__Bacteria;p__Proteobacteria;c__Alphaproteobacteria;o__Sneathiellales;f__Sneathiellaceae;g__Sneathiella;	6.61726e-06	1.85486e-05	8.82301e-06	2.64296e-05	1	1
k__Bacteria;p__Verrucomicrobia;c__Verrucomicrobiae;o__Verrucomicrobiales;f__Verrucomicrobiaceae;g__Verrucomicrobium;	3.5292e-05	4.23465e-05	3.08805e-05	4.04579e-05	0.873882	1
k__Bacteria;p__Proteobacteria;c__Gammaproteobacteria;o__Pseudomonadales;f__Moraxellaceae;g__Psychrobacter;	8.82301e-06	2.64296e-05	4.41151e-06	1.16419e-05	0.971971	1
k__Bacteria;p__Bacteroidetes;c__Bacteroidia;o__Sphingobacteriales;f__Sphingobacteriaceae;g__Pseudopedobacter;	6.61726e-06	2.56285e-05	4.41151e-06	1.70857e-05	1	1
k__Bacteria;p__Firmicutes;c__Bacilli;o__Bacillales;f__Planococcaceae;g__Chungangia;	2.20575e-06	8.54284e-06	6.61726e-06	2.56285e-05	1	1
k__Bacteria;p__Firmicutes;c__Erysipelotrichia;o__Erysipelotrichales;f__Erysipelotrichaceae;g__Dubosiella;	1.54403e-05	2.45905e-05	1.7646e-05	3.02897e-05	0.980159	1
k__Bacteria;p__Firmicutes;c__Bacilli;o__Lactobacillales;f__Aerococcaceae;g__Facklamia;	4.41151e-06	1.70857e-05	4.41151e-06	1.70857e-05	1	1
k__Bacteria;p__Bacteroidetes;c__Bacteroidia;o__Flavobacteriales;f__Crocinitomicaceae;g__Fluviicola;	4.41151e-06	1.70857e-05	4.41151e-06	1.70857e-05	1	1
k__Bacteria;p__Bacteroidetes;c__Bacteroidia;o__Chitinophagales;f__Chitinophagaceae;g__Ferruginibacter;	4.41151e-06	1.70857e-05	2.20575e-06	8.54284e-06	1	1
k__Bacteria;p__Proteobacteria;c__Gammaproteobacteria;o__Xanthomonadales;f__Xanthomonadaceae;g__Xylella;	2.20575e-06	8.54284e-06	2.20575e-06	8.54284e-06	1	1
k__Bacteria;p__Proteobacteria;c__Gammaproteobacteria;o__unidentified_Gammaproteobacteria;f__Burkholderiaceae;g__Alcaligenes;	4.41151e-06	1.16419e-05	4.41151e-06	1.16419e-05	1	1
k__Bacteria;p__Deferribacteres;c__unidentified_Deferribacteres;o__Deferribacterales;f__Deferribacteraceae;g__Mucispirillum;	2.20575e-06	8.54284e-06	2.20575e-06	8.54284e-06	1	1
k__Bacteria;p__Actinobacteria;c__unidentified_Actinobacteria;o__Streptosporangiales;f__Streptosporangiaceae;g__Nonomuraea;	2.20575e-06	8.54284e-06	2.20575e-06	8.54284e-06	1	1
Others	0.6208	0.15277	0.657297	0.0798253	1	1
